# Supplementary material for: The Alteration of M6A-Tagged Transcript Profiles in the Retina of Rats After Traumatic Optic Neuropathy
Source: Front Genet. 2021 Feb 16;12:628841. doi: 10.3389/fgene.2021.628841 (PMC7920991; doi:10.3389/fgene.2021.628841)
Supplement: Supplementary file 1 [file Data_Sheet_1.xlsx]

## Sheet: up.B_vs_A
Differentially methylated RNA sites for: up.B_vs_A Fold change cut-off: 2 P-value cut-off: 0.00001 Column A ~ E: the coordinates of the differentially methylated RNA sites in bed format, please ref http://genome.ucsc.edu/FAQ/FAQformat.html#format1. Column F: the length of the methylated RNA sites Column G ~ H: the transcript id and gene symbol of differentially methylated RNA. Column I ~ L: the c…
	up.B_vs_A differentially methylated RNA sites
bed format information of differentially methylated RNA sites					differentially methylated RNA			comparison information				Annotations
chrom	txStart	txEnd	PeakID	score	Peak_length	transcript_id	GeneName	Foldchange	P_value	FDR	Regulation	GeneID	Synonyms	dbXrefs	description	Pathway	GO_CC	GO_MF	GO_BP
chr2	45255241	45255880	diffreps_peak_10098	6.85022	639	NM_012950	F2r	2.96744	1.41182e-07	1.29279e-05	up	25439	Par1|TRGPC	RGD:2586	coagulation factor II (thrombin) receptor	rno04015(Rap1 signaling pathway)//rno04020(Calcium signaling pathway)//rno04024(cAMP signaling pathway)//rno04072(Phospholipase D signaling pathway)//rno04080(Neuroactive ligand-receptor interaction)//rno04144(Endocytosis)//rno04151(PI3K-Akt signaling pathway)//rno04610(Complement and coagulation cascades)//rno04611(Platelet activation)//rno04810(Regulation of actin cytoskeleton)//rno05200(Pathwa…	GO:0005886(plasma membrane)//GO:0005901(caveola)//GO:0009986(cell surface)//GO:0005770(late endosome)//GO:0005829(cytosol)//GO:0031094(platelet dense tubular network)//GO:0016021(integral component of membrane)//GO:0031594(neuromuscular junction)//GO:0005769(early endosome)//GO:0045211(postsynaptic membrane)	GO:0005102(receptor binding)//GO:0001965(G-protein alpha-subunit binding)//GO:0015057(thrombin receptor activity)//GO:0004930(G-protein coupled receptor activity)//GO:0031681(G-protein beta-subunit binding)	GO:0030168(platelet activation)//GO:0046427(positive regulation of JAK-STAT cascade)//GO:0043123(positive regulation of I-kappaB kinase/NF-kappaB signaling)//GO:0045907(positive regulation of vasoconstriction)//GO:0030194(positive regulation of blood coagulation)//GO:0009611(response to wounding)//GO:0051482(positive regulation of cytosolic calcium ion concentration involved in phospholipase C-ac…
chr10	2642122	2642580	diffreps_peak_2643	6.51232	458	NM_001013963	Cpped1	2.47756	3.07382e-07	2.0849e-05	up	302890	RGD1306568	RGD:1306568|Ensembl:ENSRNOG00000015118	calcineurin-like phosphoesterase domain containing 1		GO:0005886(plasma membrane)//GO:0070062(extracellular exosome)//GO:0005737(cytoplasm)	GO:0046872(metal ion binding)//GO:0004721(phosphoprotein phosphatase activity)	GO:0006470(protein dephosphorylation)
chr8	129488901	129488962	diffreps_peak_19485	7.0141	61	NM_012685	Vipr1	3.03234	9.68052e-08	1.05352e-05	up	24875	PACAP-R-2|PACAP-R2|RATVASREC|RGD1564352|VASREC|VIP-R-1	RGD:3961	vasoactive intestinal peptide receptor 1	rno04080(Neuroactive ligand-receptor interaction)	GO:0005886(plasma membrane)//GO:0016021(integral component of membrane)//GO:0043235(receptor complex)	GO:0004999(vasoactive intestinal polypeptide receptor activity)	GO:0007186(G-protein coupled receptor signaling pathway)//GO:0007166(cell surface receptor signaling pathway)
chr10	89144985	89145520	diffreps_peak_3395	6.46188	535	ENSRNOT00000031208	Rundc1	2.04862	3.45237e-07	2.2443e-05	up	303552	-	RGD:1307490|Ensembl:ENSRNOG00000023768	RUN domain containing 1		GO:0005622(intracellular)//GO:0012505(endomembrane system)	GO:0005096(GTPase activator activity)//GO:0017137(Rab GTPase binding)	GO:0031338(regulation of vesicle fusion)//GO:0090630(activation of GTPase activity)//GO:0006886(intracellular protein transport)
chr10	13395821	13396020	diffreps_peak_2752	5.35057	199	NM_053732	Ntn3	2.82759	4.46101e-06	0.000145678	up	114524	Ntn2l	RGD:619811|Ensembl:ENSRNOG00000006970	netrin 3	rno04360(Axon guidance)	GO:0005794(Golgi apparatus)//GO:0005576(extracellular region)	GO:0005102(receptor binding)	GO:0007411(axon guidance)
chr3	144362064	144362640	diffreps_peak_13311	5.84291	576	NM_012746	Pcsk2	2.08512	1.4358e-06	6.00685e-05	up	25121	-	RGD:3273|Ensembl:ENSRNOG00000005438	proprotein convertase subtilisin/kexin type 2		GO:0043204(perikaryon)//GO:0030133(transport vesicle)//GO:0016020(membrane)//GO:0030425(dendrite)//GO:0030141(secretory granule)//GO:0005615(extracellular space)//GO:0043025(neuronal cell body)	GO:0032403(protein complex binding)//GO:0005515(protein binding)//GO:0004252(serine-type endopeptidase activity)//GO:0004175(endopeptidase activity)	GO:0016540(protein autoprocessing)//GO:0034230(enkephalin processing)//GO:0030070(insulin processing)//GO:0034231(islet amyloid polypeptide processing)//GO:0016485(protein processing)//GO:0006508(proteolysis)//GO:0007399(nervous system development)//GO:0016486(peptide hormone processing)
chr1	227773621	227773732	diffreps_peak_2076	7.52874	111	NM_172334	Fibp	7.52814	2.95975e-08	5.88061e-06	up	282837	-	RGD:628715|Ensembl:ENSRNOG00000020567	FGF1 intracellular binding protein		GO:0016020(membrane)//GO:0005634(nucleus)//GO:0070062(extracellular exosome)	GO:0017134(fibroblast growth factor binding)	GO:0070527(platelet aggregation)
chr6	43473921	43474580	diffreps_peak_16457	5.94421	659	NM_022542	Rhob	2.44685	1.13708e-06	5.0738e-05	up	64373	Arhb	RGD:621309|Ensembl:ENSRNOG00000021403	ras homolog family member B		GO:0005886(plasma membrane)//GO:0005634(nucleus)//GO:0010008(endosome membrane)//GO:0016020(membrane)//GO:0005770(late endosome)//GO:0005829(cytosol)//GO:0031902(late endosome membrane)//GO:0070062(extracellular exosome)//GO:0005769(early endosome)//GO:0032154(cleavage furrow)//GO:0005925(focal adhesion)	GO:0019003(GDP binding)//GO:0005525(GTP binding)	GO:0030334(regulation of cell migration)//GO:0010595(positive regulation of endothelial cell migration)//GO:0045766(positive regulation of angiogenesis)//GO:0030336(negative regulation of cell migration)//GO:0043065(positive regulation of apoptotic process)//GO:0008333(endosome to lysosome transport)//GO:0061154(endothelial tube morphogenesis)//GO:0007264(small GTPase mediated signal transduction…
chr2	142431021	142431520	diffreps_peak_10901	6.08157	499	NM_181768	Acad9	2.02776	8.28756e-07	4.04219e-05	up	294973	Nyggf2	RGD:727973|Ensembl:ENSRNOG00000014178	acyl-CoA dehydrogenase family, member 9		GO:0005634(nucleus)//GO:0030425(dendrite)//GO:0005575(cellular_component)//GO:0005739(mitochondrion)	GO:0052890(oxidoreductase activity, acting on the CH-CH group of donors, with a flavin as acceptor)//GO:0003674(molecular_function)//GO:0003995(acyl-CoA dehydrogenase activity)//GO:0009055(electron carrier activity)//GO:0000062(fatty-acyl-CoA binding)//GO:0050660(flavin adenine dinucleotide binding)	GO:0032981(mitochondrial respiratory chain complex I assembly)//GO:0033539(fatty acid beta-oxidation using acyl-CoA dehydrogenase)//GO:0055088(lipid homeostasis)//GO:0008150(biological_process)
chr20	49925581	49926273	diffreps_peak_12231	6.28561	692	ENSRNOT00000071494	Bend3	2.71628	5.18068e-07	2.91764e-05	up	683923	-	RGD:1596570|Ensembl:ENSRNOG00000046505	BEN domain containing 3		GO:0005730(nucleolus)//GO:0005720(nuclear heterochromatin)	GO:0000182(rDNA binding)	GO:0000183(chromatin silencing at rDNA)//GO:0098532(histone H3-K27 trimethylation)//GO:0080182(histone H3-K4 trimethylation)//GO:0034773(histone H4-K20 trimethylation)//GO:0006306(DNA methylation)//GO:0000122(negative regulation of transcription from RNA polymerase II promoter)//GO:0036124(histone H3-K9 trimethylation)//GO:0043967(histone H4 acetylation)
chr3	17081163	17081420	diffreps_peak_12385	8.30443	257	NM_001007743	Cdk9	3.41995	4.96102e-09	2.4225e-06	up	362110	-	RGD:1359638|Ensembl:ENSRNOG00000022586	cyclin-dependent kinase 9	rno05202(Transcriptional misregulation in cancer)	GO:0016020(membrane)//GO:0043231(intracellular membrane-bounded organelle)//GO:0008024(cyclin/CDK positive transcription elongation factor complex)//GO:0016605(PML body)//GO:0005654(nucleoplasm)//GO:0005634(nucleus)//GO:0008023(transcription elongation factor complex)//GO:0005737(cytoplasm)	GO:0001223(transcription coactivator binding)//GO:0005524(ATP binding)//GO:0004693(cyclin-dependent protein serine/threonine kinase activity)//GO:0003682(chromatin binding)//GO:0017069(snRNA binding)//GO:0044212(transcription regulatory region DNA binding)//GO:0008353(RNA polymerase II carboxy-terminal domain kinase activity)//GO:0003677(DNA binding)//GO:0008134(transcription factor binding)//GO:…	GO:0071157(negative regulation of cell cycle arrest)//GO:2001168(positive regulation of histone H2B ubiquitination)//GO:0042493(response to drug)//GO:0007346(regulation of mitotic cell cycle)//GO:0031297(replication fork processing)//GO:0051147(regulation of muscle cell differentiation)//GO:0006468(protein phosphorylation)//GO:1903839(positive regulation of mRNA 3'-UTR binding)//GO:0006351(transc…
chr10	12708141	12708323	diffreps_peak_2743	5.51453	182	NM_001105764	Zfp213	2.30055	3.05824e-06	0.00010828	up	287094	Znf213	RGD:1305919|Ensembl:ENSRNOG00000021872	zinc finger protein 213		GO:0005634(nucleus)	GO:0043565(sequence-specific DNA binding)//GO:0046872(metal ion binding)//GO:0003700(transcription factor activity, sequence-specific DNA binding)	GO:0006351(transcription, DNA-templated)//GO:0006355(regulation of transcription, DNA-templated)
chr4	160227510	160227800	diffreps_peak_14302	7.47003	290	NM_024379	Grid2	2.41594	3.38824e-08	6.24366e-06	up	79220	GluD2	RGD:68368|Ensembl:ENSRNOG00000006174	glutamate ionotropic receptor delta type subunit 2	rno04080(Neuroactive ligand-receptor interaction)//rno04730(Long-term depression)	GO:0045202(synapse)//GO:0005886(plasma membrane)//GO:0016020(membrane)//GO:0016021(integral component of membrane)//GO:0043197(dendritic spine)//GO:0014069(postsynaptic density)//GO:0030054(cell junction)//GO:0008328(ionotropic glutamate receptor complex)//GO:0045211(postsynaptic membrane)	GO:0004970(ionotropic glutamate receptor activity)//GO:0030165(PDZ domain binding)//GO:0003674(molecular_function)//GO:0005234(extracellular-glutamate-gated ion channel activity)//GO:0097110(scaffold protein binding)	GO:0010975(regulation of neuron projection development)//GO:0060079(excitatory postsynaptic potential)//GO:0021707(cerebellar granule cell differentiation)//GO:0007157(heterophilic cell-cell adhesion via plasma membrane cell adhesion molecules)//GO:0034613(cellular protein localization)//GO:0008150(biological_process)//GO:0035235(ionotropic glutamate receptor signaling pathway)//GO:0060134(prepul…
chr4	57445867	57446160	diffreps_peak_13996	5.03402	293	NM_001127293	Zc3hc1	2.51724	9.24648e-06	0.00026526	up	296957	RGD1561099	RGD:1561099|Ensembl:ENSRNOG00000010154	zinc finger, C3HC-type containing 1		GO:0031965(nuclear membrane)//GO:0005634(nucleus)	GO:0019901(protein kinase binding)//GO:0008270(zinc ion binding)	GO:2001240(negative regulation of extrinsic apoptotic signaling pathway in absence of ligand)
chr1	273842061	273842600	diffreps_peak_2516	5.95267	539	NM_001127484	Wbp1l	2.07487	1.11514e-06	5.006e-05	up	309456	Opal1|RGD1305793	RGD:1305793|Ensembl:ENSRNOG00000020020	WW domain binding protein 1-like		GO:0016021(integral component of membrane)
chr5	154930501	154930980	diffreps_peak_15970	6.6906	479	NM_001134956	Ahdc1	2.63857	2.03891e-07	1.60873e-05	up	362617	RGD1310031	RGD:1310031|Ensembl:ENSRNOG00000042855	AT hook, DNA binding motif, containing 1
chr12	4712161	4712660	diffreps_peak_4357	5.9353	499	NM_001034139	Lrrc8e	2.58629	1.16064e-06	5.14465e-05	up	304203	RGD1311979	RGD:1311979|Ensembl:ENSRNOG00000028460	leucine rich repeat containing 8 family, member E		GO:0005886(plasma membrane)//GO:0005887(integral component of plasma membrane)//GO:0005789(endoplasmic reticulum membrane)//GO:0005737(cytoplasm)	GO:0005225(volume-sensitive anion channel activity)	GO:0044070(regulation of anion transport)//GO:0098656(anion transmembrane transport)
chr10	93264881	93265260	diffreps_peak_3434	6.25091	379	NM_001191652	Tlk2	2.18361	5.61162e-07	3.07527e-05	up	303592	-	RGD:1310907|Ensembl:ENSRNOG00000006285	tousled-like kinase 2		GO:0005882(intermediate filament)//GO:0005634(nucleus)//GO:0030054(cell junction)//GO:0048471(perinuclear region of cytoplasm)	GO:0005524(ATP binding)//GO:0004674(protein serine/threonine kinase activity)	GO:0006974(cellular response to DNA damage stimulus)//GO:0006468(protein phosphorylation)//GO:0001672(regulation of chromatin assembly or disassembly)//GO:0071480(cellular response to gamma radiation)//GO:0035556(intracellular signal transduction)//GO:0018105(peptidyl-serine phosphorylation)//GO:0032435(negative regulation of proteasomal ubiquitin-dependent protein catabolic process)//GO:0007059(…
chr1	93827141	93828740	diffreps_peak_940	5.38977	1599	NM_001107506	Tshz3	2.10865	4.076e-06	0.000135464	up	308523	Zfp537	RGD:1306322|Ensembl:ENSRNOG00000013938	teashirt zinc finger homeobox 3		GO:0005654(nucleoplasm)//GO:0005634(nucleus)//GO:0005739(mitochondrion)//GO:0030426(growth cone)	GO:0003682(chromatin binding)//GO:0005515(protein binding)//GO:0003677(DNA binding)//GO:0046872(metal ion binding)	GO:0072195(kidney smooth muscle cell differentiation)//GO:0001657(ureteric bud development)//GO:0051152(positive regulation of smooth muscle cell differentiation)//GO:0050881(musculoskeletal movement)//GO:0050975(sensory perception of touch)//GO:0006351(transcription, DNA-templated)//GO:0001701(in utero embryonic development)//GO:0060993(kidney morphogenesis)//GO:0007275(multicellular organism de…
chr10	23910297	23910580	diffreps_peak_2830	6.21651	283	NM_053820	Ebf1	2.2735	6.07415e-07	3.24838e-05	up	116543	Ebf|Olf1	RGD:620953|Ensembl:ENSRNOG00000028845|Vega:OTTRNOG00000000878	early B-cell factor 1		GO:0005634(nucleus)	GO:0003700(transcription factor activity, sequence-specific DNA binding)//GO:0000978(RNA polymerase II core promoter proximal region sequence-specific DNA binding)//GO:0001077(transcriptional activator activity, RNA polymerase II core promoter proximal region sequence-specific binding)//GO:0070742(C2H2 zinc finger domain binding)//GO:0046872(metal ion binding)//GO:0003677(DNA binding)	GO:0006351(transcription, DNA-templated)//GO:0006366(transcription from RNA polymerase II promoter)//GO:0007275(multicellular organism development)//GO:0045944(positive regulation of transcription from RNA polymerase II promoter)//GO:0006355(regulation of transcription, DNA-templated)//GO:0045893(positive regulation of transcription, DNA-templated)
chr10	82205181	82205540	diffreps_peak_3328	5.92011	359	NM_022296	Xylt2	2.49954	1.20196e-06	5.27868e-05	up	64134	xylt-II	RGD:619765|Ensembl:ENSRNOG00000003728	xylosyltransferase 2	rno00532(Glycosaminoglycan biosynthesis - chondroitin sulfate / dermatan sulfate)//rno00534(Glycosaminoglycan biosynthesis - heparan sulfate / heparin)//rno01100(Metabolic pathways)	GO:0016020(membrane)//GO:0016021(integral component of membrane)//GO:0005789(endoplasmic reticulum membrane)//GO:0000139(Golgi membrane)	GO:0008375(acetylglucosaminyltransferase activity)//GO:0030158(protein xylosyltransferase activity)	GO:0006024(glycosaminoglycan biosynthetic process)//GO:0015012(heparan sulfate proteoglycan biosynthetic process)//GO:0030166(proteoglycan biosynthetic process)//GO:0030206(chondroitin sulfate biosynthetic process)//GO:0030210(heparin biosynthetic process)//GO:0050650(chondroitin sulfate proteoglycan biosynthetic process)
chr1	81760386	81760447	diffreps_peak_807	7.15562	61	NM_001024294	Clasrp	2.13313	6.9885e-08	8.85564e-06	up	499390	Sfrs16|Srsf16	RGD:1563538|Ensembl:ENSRNOG00000046000	CLK4-associating serine/arginine rich protein		GO:0005634(nucleus)		GO:0006397(mRNA processing)//GO:0008380(RNA splicing)
chr1	81757540	81757656	diffreps_peak_805	7.21488	116	NM_001024294	Clasrp	2.5224	6.09707e-08	8.27728e-06	up	499390	Sfrs16|Srsf16	RGD:1563538|Ensembl:ENSRNOG00000046000	CLK4-associating serine/arginine rich protein		GO:0005634(nucleus)		GO:0006397(mRNA processing)//GO:0008380(RNA splicing)
chr11	19214461	19214660	diffreps_peak_3745	7.09905	199	NM_001107114	Usp25	2.20889	7.96074e-08	9.4424e-06	up	304150	-	RGD:1309003|Ensembl:ENSRNOG00000001573	ubiquitin specific peptidase 25		GO:0005783(endoplasmic reticulum)//GO:0005737(cytoplasm)	GO:0036459(thiol-dependent ubiquitinyl hydrolase activity)//GO:0051117(ATPase binding)//GO:0032183(SUMO binding)//GO:0004843(thiol-dependent ubiquitin-specific protease activity)//GO:0031625(ubiquitin protein ligase binding)	GO:0071108(protein K48-linked deubiquitination)//GO:0016579(protein deubiquitination)//GO:1904293(negative regulation of ERAD pathway)//GO:0006511(ubiquitin-dependent protein catabolic process)//GO:0070536(protein K63-linked deubiquitination)
chr17	21557411	21558000	diffreps_peak_7994	5.20334	589	NM_012726	Atxn1	2.38081	6.26129e-06	0.000192051	up	25049	Sca1	RGD:3624|Ensembl:ENSRNOG00000016998	ataxin 1		GO:0042405(nuclear inclusion body)//GO:0043234(protein complex)//GO:0005575(cellular_component)//GO:0016363(nuclear matrix)//GO:0043231(intracellular membrane-bounded organelle)//GO:0042272(nuclear RNA export factor complex)//GO:0005654(nucleoplasm)//GO:0005634(nucleus)//GO:0005737(cytoplasm)	GO:0003674(molecular_function)//GO:0003723(RNA binding)//GO:0003682(chromatin binding)//GO:0042802(identical protein binding)//GO:0008266(poly(U) RNA binding)//GO:0034046(poly(G) binding)//GO:0043621(protein self-association)//GO:0003677(DNA binding)//GO:0008022(protein C-terminus binding)	GO:0000122(negative regulation of transcription from RNA polymerase II promoter)//GO:0043569(negative regulation of insulin-like growth factor receptor signaling pathway)//GO:0042326(negative regulation of phosphorylation)//GO:0006351(transcription, DNA-templated)//GO:0008542(visual learning)//GO:0060252(positive regulation of glial cell proliferation)//GO:0045892(negative regulation of transcrip…
chr12	46760101	46760130	diffreps_peak_4681	5.44515	29	NM_001107146	Rfc5	2.32847	3.58796e-06	0.000122731	up	304528	-	RGD:1309280|Ensembl:ENSRNOG00000001134|Vega:OTTRNOG00000001293	replication factor C subunit 5	rno03030(DNA replication)//rno03420(Nucleotide excision repair)//rno03430(Mismatch repair)	GO:0031390(Ctf18 RFC-like complex)//GO:0005575(cellular_component)//GO:0005663(DNA replication factor C complex)	GO:0005524(ATP binding)//GO:0003689(DNA clamp loader activity)//GO:0003674(molecular_function)//GO:0043142(single-stranded DNA-dependent ATPase activity)//GO:0019899(enzyme binding)	GO:1900264(positive regulation of DNA-directed DNA polymerase activity)//GO:0006261(DNA-dependent DNA replication)//GO:0008150(biological_process)
chr7	31772647	31772660	diffreps_peak_17713	5.39682	13	NM_001271371	Anks1b	2.01559	4.01033e-06	0.000133706	up	314721	AIDA-1|EB-1|RGD1565556	RGD:1565556|Ensembl:ENSRNOG00000024870	ankyrin repeat and sterile alpha motif domain containing 1B		GO:0045211(postsynaptic membrane)//GO:0014069(postsynaptic density)//GO:0030054(cell junction)//GO:0015030(Cajal body)//GO:0043197(dendritic spine)//GO:0005737(cytoplasm)	GO:0046875(ephrin receptor binding)	GO:1900383(regulation of synaptic plasticity by receptor localization to synapse)//GO:0097120(receptor localization to synapse)
chr8	102484821	102485420	diffreps_peak_19269	6.58668	599	NM_001271438	Slc9a9	2.76919	2.59011e-07	1.86851e-05	up	363115	RGD1560736	RGD:1560736|Ensembl:ENSRNOG00000008554	solute carrier family 9 member A9		GO:0016021(integral component of membrane)//GO:0055037(recycling endosome)	GO:0015385(sodium:proton antiporter activity)	GO:0035725(sodium ion transmembrane transport)//GO:1902600(hydrogen ion transmembrane transport)//GO:0006885(regulation of pH)
chr11	73327372	73327522	diffreps_peak_4142	5.64206	150	ENSRNOT00000002443	Heg1	2.22734	2.28003e-06	8.61246e-05	up	689710	RGD1564641	RGD:1564641|Ensembl:ENSRNOG00000001793	heart development protein with EGF-like domains 1		GO:0009897(external side of plasma membrane)//GO:0009986(cell surface)//GO:0005911(cell-cell junction)//GO:0016021(integral component of membrane)	GO:0005509(calcium ion binding)	GO:0055017(cardiac muscle tissue growth)//GO:0009791(post-embryonic development)//GO:0007507(heart development)//GO:0003017(lymph circulation)//GO:0035264(multicellular organism growth)//GO:0050878(regulation of body fluid levels)//GO:0001944(vasculature development)//GO:0003222(ventricular trabecula myocardium morphogenesis)//GO:0001886(endothelial cell morphogenesis)//GO:0003209(cardiac atrium …
chr10	58751816	58751987	diffreps_peak_3093	5.01421	171	NM_001144991	Spns2	2.68466	9.67803e-06	0.000275575	up	100270678	-	RGD:2303312|Ensembl:ENSRNOG00000057040	spinster homolog 2		GO:0005765(lysosomal membrane)//GO:0016021(integral component of membrane)//GO:0031982(vesicle)	GO:0046624(sphingolipid transporter activity)	GO:0040011(locomotion)//GO:0043029(T cell homeostasis)//GO:0002260(lymphocyte homeostasis)//GO:0060348(bone development)//GO:0001782(B cell homeostasis)//GO:0055085(transmembrane transport)//GO:0006869(lipid transport)//GO:0003376(sphingosine-1-phosphate signaling pathway)//GO:0002920(regulation of humoral immune response)//GO:0048535(lymph node development)//GO:0048073(regulation of eye pigmenta…
chr6	108793701	108794254	diffreps_peak_16953	6.18914	553	NM_199496	Zbtb25	2.48867	6.46937e-07	3.39319e-05	up	314245	KUP|Zfp50|Znf46	RGD:735076|Ensembl:ENSRNOG00000006441	zinc finger and BTB domain containing 25		GO:0005654(nucleoplasm)//GO:0005737(cytoplasm)	GO:0046872(metal ion binding)//GO:0003677(DNA binding)	GO:0010467(gene expression)
chr10	48418001	48418510	diffreps_peak_2988	5.69745	509	NM_001271103	Ncor1	2.10048	2.007e-06	7.79681e-05	up	54299	Rxrip13	RGD:3612|Ensembl:ENSRNOG00000055246	nuclear receptor co-repressor 1	rno04919(Thyroid hormone signaling pathway)//rno05202(Transcriptional misregulation in cancer)	GO:0016580(Sin3 complex)//GO:0000790(nuclear chromatin)//GO:0016020(membrane)//GO:0000118(histone deacetylase complex)//GO:0048471(perinuclear region of cytoplasm)//GO:0017053(transcriptional repressor complex)//GO:0005667(transcription factor complex)//GO:0005876(spindle microtubule)//GO:0005634(nucleus)//GO:0005737(cytoplasm)	GO:0042974(retinoic acid receptor binding)//GO:0035033(histone deacetylase regulator activity)//GO:0042975(peroxisome proliferator activated receptor binding)//GO:0019904(protein domain specific binding)//GO:0001102(RNA polymerase II activating transcription factor binding)//GO:0003700(transcription factor activity, sequence-specific DNA binding)//GO:0035257(nuclear hormone receptor binding)//GO:…	GO:0031065(positive regulation of histone deacetylation)//GO:0072362(regulation of glycolytic process by negative regulation of transcription from RNA polymerase II promoter)//GO:0032922(circadian regulation of gene expression)//GO:0016568(chromatin modification)//GO:0000122(negative regulation of transcription from RNA polymerase II promoter)//GO:0007519(skeletal muscle tissue development)//GO:0…
chr18	82842421	82843060	diffreps_peak_9274	6.25592	639	NM_001012740	Cbln2	2.02584	5.54732e-07	3.05328e-05	up	291388	-	RGD:1309715|Ensembl:ENSRNOG00000013654	cerebellin 2 precursor		GO:0005615(extracellular space)		GO:0051965(positive regulation of synapse assembly)
chr5	77661701	77661920	diffreps_peak_15428	6.95766	219	NM_080899	Ikbkap	2.3374	1.10239e-07	1.12556e-05	up	140934	-	RGD:620072|Ensembl:ENSRNOG00000016725	inhibitor of kappa light polypeptide gene enhancer in B-cells, kinase complex-associated protein		GO:0033588(Elongator holoenzyme complex)//GO:0005575(cellular_component)//GO:0000123(histone acetyltransferase complex)//GO:0005730(nucleolus)//GO:0008023(transcription elongation factor complex)//GO:0005737(cytoplasm)	GO:0004672(protein kinase activity)//GO:0005524(ATP binding)//GO:0000993(RNA polymerase II core binding)//GO:0016301(kinase activity)//GO:0008607(phosphorylase kinase regulator activity)	GO:0016310(phosphorylation)//GO:0002098(tRNA wobble uridine modification)//GO:0006351(transcription, DNA-templated)//GO:0007252(I-kappaB phosphorylation)//GO:0006357(regulation of transcription from RNA polymerase II promoter)//GO:0030335(positive regulation of cell migration)//GO:0045859(regulation of protein kinase activity)
chr14	2473091	2473580	diffreps_peak_5602	6.07407	489	NM_001011914	Dr1	2.16391	8.43193e-07	4.09127e-05	up	289881	-	RGD:1305201|Ensembl:ENSRNOG00000048308	down-regulator of transcription 1, TBP-binding (negative cofactor 2)		GO:0005634(nucleus)//GO:0005575(cellular_component)//GO:0005671(Ada2/Gcn5/Ada3 transcription activator complex)	GO:0017025(TBP-class protein binding)//GO:0003674(molecular_function)//GO:0046982(protein heterodimerization activity)//GO:0003677(DNA binding)	GO:0006351(transcription, DNA-templated)//GO:0006355(regulation of transcription, DNA-templated)//GO:0008150(biological_process)//GO:0043966(histone H3 acetylation)
chr3	146257921	146258120	diffreps_peak_13334	5.80288	199	NM_053505	Slc24a3	2.21295	1.5744e-06	6.45175e-05	up	85267	Nckx3	RGD:69256|Ensembl:ENSRNOG00000060687	solute carrier family 24 member 3		GO:0005886(plasma membrane)//GO:0005887(integral component of plasma membrane)//GO:0016021(integral component of membrane)	GO:0031402(sodium ion binding)//GO:0008273(calcium, potassium:sodium antiporter activity)//GO:0030955(potassium ion binding)//GO:0005262(calcium channel activity)//GO:0005509(calcium ion binding)//GO:0015293(symporter activity)	GO:0035725(sodium ion transmembrane transport)//GO:0006812(cation transport)//GO:0006813(potassium ion transport)//GO:0006874(cellular calcium ion homeostasis)//GO:0070588(calcium ion transmembrane transport)
chr1	273193441	273193920	diffreps_peak_2504	6.76206	479	NM_181432	Hps6	2.47751	1.72956e-07	1.45561e-05	up	309446	Hsp6	RGD:631341|Ensembl:ENSRNOG00000018433	Hermansky-Pudlak syndrome 6		GO:0005783(endoplasmic reticulum)//GO:0016020(membrane)//GO:0031901(early endosome membrane)//GO:0005575(cellular_component)//GO:0031084(BLOC-2 complex)	GO:0003674(molecular_function)//GO:0030742(GTP-dependent protein binding)//GO:0017137(Rab GTPase binding)	GO:0007596(blood coagulation)//GO:0006996(organelle organization)//GO:0030318(melanocyte differentiation)//GO:0008150(biological_process)//GO:0072657(protein localization to membrane)//GO:0043473(pigmentation)
chr1	61020881	61021380	diffreps_peak_529	7.35919	499	ENSRNOT00000014930	AABR06002793.1	6.50843	4.37333e-08	7.06577e-06	up
chr3	167476661	167477042	diffreps_peak_13475	6.38852	381	ENSRNOT00000021070	Zswim1	2.71831	4.08775e-07	2.50018e-05	up	311631	-	RGD:1305715|Ensembl:ENSRNOG00000015735	zinc finger, SWIM-type containing 1		GO:0005634(nucleus)	GO:0008270(zinc ion binding)
chr1	181591180	181591520	diffreps_peak_1677	6.02971	340	NM_001012358	Tmem41b	2.23414	9.33873e-07	4.39866e-05	up	361626	RGD1310870	RGD:1310870|Ensembl:ENSRNOG00000010752	transmembrane protein 41B		GO:0016021(integral component of membrane)		GO:0007399(nervous system development)
chr11	34281786	34282445	diffreps_peak_3852	6.00984	659	NM_001191662	Hunk	2.20158	9.77606e-07	4.54781e-05	up	288275	RGD1565091	RGD:1565091|Ensembl:ENSRNOG00000002092	hormonally upregulated Neu-associated kinase		GO:0005634(nucleus)//GO:0005737(cytoplasm)	GO:0004672(protein kinase activity)//GO:0005524(ATP binding)//GO:0004674(protein serine/threonine kinase activity)	GO:0006468(protein phosphorylation)//GO:0035556(intracellular signal transduction)
chr3	159313201	159313753	diffreps_peak_13431	6.21713	552	NM_001107795	Phf20	2.02839	6.06554e-07	3.24507e-05	up	311575	RGD1305020	RGD:1305020|Ensembl:ENSRNOG00000019948	PHD finger protein 20		GO:0031965(nuclear membrane)//GO:0005654(nucleoplasm)//GO:0071339(MLL1 complex)//GO:0005737(cytoplasm)//GO:0000123(histone acetyltransferase complex)	GO:0043996(histone acetyltransferase activity (H4-K8 specific))//GO:0043995(histone acetyltransferase activity (H4-K5 specific))//GO:0008270(zinc ion binding)//GO:0046972(histone acetyltransferase activity (H4-K16 specific))	GO:0043981(histone H4-K5 acetylation)//GO:0043984(histone H4-K16 acetylation)//GO:0043982(histone H4-K8 acetylation)
chr10	83375281	83375980	diffreps_peak_3340	5.3209	699	NM_001080207	Zfp652	2.15573	4.7764e-06	0.00015394	up	497984	RGD1566329|Znf652	RGD:1566329|Ensembl:ENSRNOG00000017001	zinc finger protein 652		GO:0005634(nucleus)	GO:0046872(metal ion binding)//GO:0003677(DNA binding)	GO:0006351(transcription, DNA-templated)//GO:0006355(regulation of transcription, DNA-templated)
chr3	131949295	131949405	diffreps_peak_13186	6.41809	110	NM_001107779	Trmt6	3.21849	3.81868e-07	2.39409e-05	up	311441	RGD1308877	RGD:1308877|Ensembl:ENSRNOG00000021270	tRNA methyltransferase 6		GO:0031515(tRNA (m1A) methyltransferase complex)	GO:0044822(poly(A) RNA binding)	GO:0030488(tRNA methylation)
chr19	37214381	37214580	diffreps_peak_9473	6.58061	199	ENSRNOT00000037766	LOC100363196	12.7647	2.62655e-07	1.88374e-05	up
chrX	115860832	115860920	diffreps_peak_21181	6.02872	88	NM_001108752	Smarcd1	2.96257	9.35999e-07	4.40608e-05	up	363002	-	RGD:1305406|Ensembl:ENSRNOG00000061572	SWI/SNF related, matrix associated, actin dependent regulator of chromatin, subfamily d, member 1		GO:0071565(nBAF complex)//GO:0005634(nucleus)//GO:0071564(npBAF complex)//GO:0016514(SWI/SNF complex)//GO:0090544(BAF-type complex)	GO:0005102(receptor binding)//GO:0032947(protein complex scaffold)//GO:0003682(chromatin binding)	GO:0006337(nucleosome disassembly)//GO:0006338(chromatin remodeling)//GO:0048096(chromatin-mediated maintenance of transcription)//GO:0071398(cellular response to fatty acid)
chr2	51998696	52000100	diffreps_peak_10141	6.09387	1404	ENSRNOT00000074941	Mast4	2.06818	8.05612e-07	3.96302e-05	up	100912235	RGD1310139	RGD:1310139|Ensembl:ENSRNOG00000010720	microtubule associated serine/threonine kinase family member 4		GO:0005622(intracellular)	GO:0005524(ATP binding)//GO:0004674(protein serine/threonine kinase activity)//GO:0000287(magnesium ion binding)	GO:0006468(protein phosphorylation)//GO:0007010(cytoskeleton organization)//GO:0018105(peptidyl-serine phosphorylation)//GO:0035556(intracellular signal transduction)
chr1	199167121	199167520	diffreps_peak_1791	5.79404	399	NM_001037778	Dctn5	2.33428	1.60681e-06	6.55161e-05	up	308961	RGD1305654	RGD:1305654|Ensembl:ENSRNOG00000018048	dynactin subunit 5	rno04962(Vasopressin-regulated water reabsorption)	GO:0031965(nuclear membrane)//GO:0005654(nucleoplasm)//GO:0005813(centrosome)		GO:0060976(coronary vasculature development)//GO:0035904(aorta development)//GO:0003281(ventricular septum development)
chr6	116252315	116252360	diffreps_peak_17050	7.14457	45	NM_022197	Fos	7.89796	7.16855e-08	8.97763e-06	up	314322	c-fos	RGD:2626|Ensembl:ENSRNOG00000008015	FBJ osteosarcoma oncogene	rno04010(MAPK signaling pathway)//rno04024(cAMP signaling pathway)//rno04380(Osteoclast differentiation)//rno04620(Toll-like receptor signaling pathway)//rno04660(T cell receptor signaling pathway)//rno04662(B cell receptor signaling pathway)//rno04668(TNF signaling pathway)//rno04713(Circadian entrainment)//rno04725(Cholinergic synapse)//rno04728(Dopaminergic synapse)//rno04915(Estrogen signalin…	GO:0043005(neuron projection)//GO:0016020(membrane)//GO:0005829(cytosol)//GO:0005667(transcription factor complex)//GO:0005783(endoplasmic reticulum)//GO:0005654(nucleoplasm)//GO:0005634(nucleus)	GO:0003682(chromatin binding)//GO:0003700(transcription factor activity, sequence-specific DNA binding)//GO:0043565(sequence-specific DNA binding)//GO:0000979(RNA polymerase II core promoter sequence-specific DNA binding)//GO:0000978(RNA polymerase II core promoter proximal region sequence-specific DNA binding)//GO:0044212(transcription regulatory region DNA binding)//GO:0070412(R-SMAD binding)//…	GO:0034614(cellular response to reactive oxygen species)//GO:0051591(response to cAMP)//GO:1902895(positive regulation of pri-miRNA transcription from RNA polymerase II promoter)//GO:0009409(response to cold)//GO:0007179(transforming growth factor beta receptor signaling pathway)//GO:0035994(response to muscle stretch)//GO:0042493(response to drug)//GO:0051412(response to corticosterone)//GO:0006…
chr8	121707304	121707446	diffreps_peak_19440	5.61848	142	NM_001108785	Crtap	3.83797	2.40723e-06	8.97954e-05	up	363158	RGD1565180	RGD:1565180|Ensembl:ENSRNOG00000048343	cartilage associated protein		GO:0005783(endoplasmic reticulum)//GO:0005615(extracellular space)		GO:0050821(protein stabilization)//GO:1901874(negative regulation of post-translational protein modification)//GO:0007283(spermatogenesis)//GO:0018400(peptidyl-proline hydroxylation to 3-hydroxy-L-proline)
chr2	189797881	189798361	diffreps_peak_11183	6.2358	480	NM_001107683	Slitrk3	2.15115	5.81031e-07	3.15497e-05	up	310519	-	RGD:1310506|Ensembl:ENSRNOG00000009821	SLIT and NTRK-like family, member 3		GO:0016021(integral component of membrane)		GO:0007409(axonogenesis)//GO:0051965(positive regulation of synapse assembly)
chr2	197997941	197998141	diffreps_peak_11256	5.4595	200	NM_001108551	Tmem144	11.7206	3.47138e-06	0.000119605	up	361968	RGD1565845	RGD:1565845|Ensembl:ENSRNOG00000010081	transmembrane protein 144		GO:0016021(integral component of membrane)
chr18	30096081	30097040	diffreps_peak_8789	6.59922	959	NM_001114601	Pcdhb4	2.32266	2.51638e-07	1.83526e-05	up	291655	-	RGD:1308912|Ensembl:ENSRNOG00000027469	protocadherin beta 4		GO:0005886(plasma membrane)//GO:0005575(cellular_component)//GO:0016021(integral component of membrane)	GO:0003674(molecular_function)//GO:0005509(calcium ion binding)	GO:0007156(homophilic cell adhesion via plasma membrane adhesion molecules)//GO:0008150(biological_process)
chr8	26334572	26334960	diffreps_peak_18694	5.99706	388	NM_001024988	Herpud2	2.21311	1.00678e-06	4.64094e-05	up	300463	RGD1307343	RGD:1307343|Ensembl:ENSRNOG00000029995	HERPUD family member 2		GO:0016021(integral component of membrane)		GO:0006986(response to unfolded protein)//GO:0007283(spermatogenesis)
chr3	152843268	152843420	diffreps_peak_13379	7.7255	152	NM_001109546	Vsx1	3.42906	1.88147e-08	4.78954e-06	up	689704	-	RGD:1305667|Ensembl:ENSRNOG00000042220	visual system homeobox 1		GO:0005634(nucleus)//GO:0005575(cellular_component)	GO:0043565(sequence-specific DNA binding)//GO:0003674(molecular_function)//GO:0003682(chromatin binding)//GO:0044212(transcription regulatory region DNA binding)	GO:0048666(neuron development)//GO:0060040(retinal bipolar neuron differentiation)//GO:0042551(neuron maturation)//GO:0007601(visual perception)//GO:0008150(biological_process)//GO:0006355(regulation of transcription, DNA-templated)
chr5	145293257	145293319	diffreps_peak_15905	5.06167	62	NM_001106684	Rhbdl2	6.67089	8.67626e-06	0.000251587	up	298512	-	RGD:1308295|Ensembl:ENSRNOG00000026592	rhomboid like 2		GO:0005743(mitochondrial inner membrane)//GO:0005886(plasma membrane)//GO:0016021(integral component of membrane)	GO:0004252(serine-type endopeptidase activity)	GO:0016485(protein processing)
chr1	223229426	223229553	diffreps_peak_2025	5.7992	127	NM_032073	Kcnq1	4.63859	1.58783e-06	6.49331e-05	up	84020	Kvlqt1	RGD:621503|Ensembl:ENSRNOG00000020532|Vega:OTTRNOG00000000700	potassium voltage-gated channel subfamily Q member 1	rno04261(Adrenergic signaling in cardiomyocytes)//rno04725(Cholinergic synapse)//rno04971(Gastric acid secretion)//rno04972(Pancreatic secretion)//rno04974(Protein digestion and absorption)	GO:0005764(lysosome)//GO:0005887(integral component of plasma membrane)//GO:0030659(cytoplasmic vesicle membrane)//GO:0005886(plasma membrane)//GO:0042589(zymogen granule membrane)//GO:0005770(late endosome)//GO:0016323(basolateral plasma membrane)//GO:0008076(voltage-gated potassium channel complex)//GO:0042383(sarcolemma)//GO:0045121(membrane raft)//GO:0005783(endoplasmic reticulum)//GO:0005769…	GO:0005546(phosphatidylinositol-4,5-bisphosphate binding)//GO:0034236(protein kinase A catalytic subunit binding)//GO:0005267(potassium channel activity)//GO:0097110(scaffold protein binding)//GO:0086089(voltage-gated potassium channel activity involved in atrial cardiac muscle cell action potential repolarization)//GO:0042803(protein homodimerization activity)//GO:0005515(protein binding)//GO:19…	GO:0016458(gene silencing)//GO:0097623(potassium ion export across plasma membrane)//GO:0098915(membrane repolarization during ventricular cardiac muscle cell action potential)//GO:0008584(male gonad development)//GO:0086009(membrane repolarization)//GO:0034765(regulation of ion transmembrane transport)//GO:0060307(regulation of ventricular cardiac muscle cell membrane repolarization)//GO:0010460…
chr13	75230341	75230820	diffreps_peak_5210	5.80035	479	NM_001191549	Smg7	2.30684	1.5836e-06	6.48096e-05	up	360855	RGD1310761	RGD:1310761|Ensembl:ENSRNOG00000027962|Vega:OTTRNOG00000002090	SMG7 nonsense mediated mRNA decay factor	rno03015(mRNA surveillance pathway)	GO:0005634(nucleus)//GO:0045111(intermediate filament cytoskeleton)//GO:0005737(cytoplasm)	GO:0042162(telomeric DNA binding)//GO:0051721(protein phosphatase 2A binding)
chr1	152637844	152638420	diffreps_peak_1432	9.33689	576	NM_019136	Avpr2	3.44887	4.6037e-10	4.88396e-07	up	25108	-	RGD:2186|Ensembl:ENSRNOG00000059862	arginine vasopressin receptor 2	rno04072(Phospholipase D signaling pathway)//rno04080(Neuroactive ligand-receptor interaction)//rno04962(Vasopressin-regulated water reabsorption)	GO:0005622(intracellular)//GO:0016021(integral component of membrane)//GO:0005887(integral component of plasma membrane)	GO:0005000(vasopressin receptor activity)//GO:0017046(peptide hormone binding)	GO:1901652(response to peptide)//GO:0007249(I-kappaB kinase/NF-kappaB signaling)//GO:0001992(regulation of systemic arterial blood pressure by vasopressin)//GO:0003084(positive regulation of systemic arterial blood pressure)//GO:0035811(negative regulation of urine volume)//GO:0045907(positive regulation of vasoconstriction)//GO:0010628(positive regulation of gene expression)//GO:0045777(positive…
chr7	117217561	117218100	diffreps_peak_18255	6.85558	539	NM_022401	Plec	3.90971	1.39452e-07	1.28301e-05	up	64204	Pcn|Plec1|Pltn	RGD:621649|Ensembl:ENSRNOG00000023781	plectin		GO:0048471(perinuclear region of cytoplasm)//GO:0045111(intermediate filament cytoskeleton)//GO:0005903(brush border)//GO:0043034(costamere)//GO:0016528(sarcoplasm)//GO:0009925(basal plasma membrane)//GO:0043292(contractile fiber)//GO:0030056(hemidesmosome)//GO:0070062(extracellular exosome)//GO:0005737(cytoplasm)//GO:0016324(apical plasma membrane)//GO:0005856(cytoskeleton)//GO:0005925(focal adh…	GO:0047485(protein N-terminus binding)//GO:0008307(structural constituent of muscle)//GO:0005200(structural constituent of cytoskeleton)//GO:0030506(ankyrin binding)//GO:0008092(cytoskeletal protein binding)//GO:0044822(poly(A) RNA binding)//GO:0003779(actin binding)	GO:0031581(hemidesmosome assembly)//GO:0030855(epithelial cell differentiation)//GO:0007565(female pregnancy)//GO:0007584(response to nutrient)
chr19	70173301	70173374	diffreps_peak_9766	6.51983	73	ENSRNOT00000075292	Irf2bp2	2.33016	3.02111e-07	2.06428e-05	up	679357	-	RGD:1589517|Ensembl:ENSRNOG00000049900	interferon regulatory factor 2 binding protein 2		GO:0005634(nucleus)
chr7	12435681	12435920	diffreps_peak_17529	6.22111	239	NM_001106769	Apc2	3.17007	6.01023e-07	3.22654e-05	up	299611	-	RGD:1308256|Ensembl:ENSRNOG00000033791	adenomatosis polyposis coli 2	rno04310(Wnt signaling pathway)//rno04390(Hippo signaling pathway)//rno04550(Signaling pathways regulating pluripotency of stem cells)//rno04810(Regulation of actin cytoskeleton)//rno05166(HTLV-I infection)//rno05200(Pathways in cancer)//rno05206(MicroRNAs in cancer)//rno05210(Colorectal cancer)//rno05213(Endometrial cancer)//rno05217(Basal cell carcinoma)	GO:0031258(lamellipodium membrane)//GO:0005881(cytoplasmic microtubule)//GO:0030877(beta-catenin destruction complex)//GO:0016342(catenin complex)//GO:0005575(cellular_component)//GO:0005794(Golgi apparatus)//GO:0005884(actin filament)//GO:0048471(perinuclear region of cytoplasm)//GO:0015630(microtubule cytoskeleton)//GO:0005737(cytoplasm)	GO:0045295(gamma-catenin binding)//GO:0003674(molecular_function)//GO:0008017(microtubule binding)//GO:0008013(beta-catenin binding)	GO:0045732(positive regulation of protein catabolic process)//GO:0007026(negative regulation of microtubule depolymerization)//GO:0035414(negative regulation of catenin import into nucleus)//GO:0090090(negative regulation of canonical Wnt signaling pathway)//GO:0016055(Wnt signaling pathway)//GO:0008283(cell proliferation)//GO:0001708(cell fate specification)//GO:0016477(cell migration)//GO:00081…
chr3	69034001	69034600	diffreps_peak_12674	5.54625	599	NM_001111294	Hnrnpa3	2.00054	2.84283e-06	0.000102221	up	362152	Hnrpa3|mBx	RGD:727807|Ensembl:ENSRNOG00000052968	heterogeneous nuclear ribonucleoprotein A3	rno03040(Spliceosome)	GO:0035770(ribonucleoprotein granule)//GO:0043005(neuron projection)//GO:1990124(messenger ribonucleoprotein complex)//GO:0071013(catalytic step 2 spliceosome)//GO:0005654(nucleoplasm)//GO:0005634(nucleus)//GO:0005737(cytoplasm)	GO:0044822(poly(A) RNA binding)//GO:0000166(nucleotide binding)//GO:0003676(nucleic acid binding)//GO:0051033(RNA transmembrane transporter activity)//GO:0003729(mRNA binding)	GO:0006397(mRNA processing)//GO:0051028(mRNA transport)//GO:0008380(RNA splicing)
chr10	61999501	62000940	diffreps_peak_3120	5.59898	1439	NM_001134360	Wdr81	2.43743	2.51781e-06	9.28263e-05	up	303312	RGD1311334	RGD:1311334|Ensembl:ENSRNOG00000003243	WD repeat domain 81		GO:1904115(axon cytoplasm)//GO:0005874(microtubule)//GO:0005938(cell cortex)//GO:0005813(centrosome)//GO:0000776(kinetochore)//GO:0005875(microtubule associated complex)//GO:0005739(mitochondrion)	GO:0008017(microtubule binding)//GO:0045502(dynein binding)	GO:2000574(regulation of microtubule motor activity)//GO:0000132(establishment of mitotic spindle orientation)//GO:0007097(nuclear migration)//GO:0007281(germ cell development)//GO:0047496(vesicle transport along microtubule)//GO:0010923(negative regulation of phosphatase activity)//GO:0022008(neurogenesis)//GO:0008090(retrograde axonal transport)//GO:0031023(microtubule organizing center organiz…
chr11	37641609	37641740	diffreps_peak_3887	6.58069	131	ENSRNOT00000076473	Morc3	3.23208	2.62607e-07	1.88374e-05	up	304074	Zcwcc3	RGD:1307924|Ensembl:ENSRNOG00000026236|Vega:OTTRNOG00000000876	MORC family CW-type zinc finger 3		GO:0005654(nucleoplasm)//GO:0005634(nucleus)//GO:0016605(PML body)	GO:0008270(zinc ion binding)	GO:0051457(maintenance of protein location in nucleus)//GO:0048147(negative regulation of fibroblast proliferation)//GO:0006468(protein phosphorylation)//GO:0009791(post-embryonic development)//GO:0007569(cell aging)//GO:0050821(protein stabilization)//GO:0018105(peptidyl-serine phosphorylation)
chr7	12367661	12367764	diffreps_peak_17519	5.73145	103	ENSRNOT00000040170	Mex3d	3.27252	1.85589e-06	7.3278e-05	up	299613	Rkhd1	RGD:1310576|Ensembl:ENSRNOG00000030830	mex-3 RNA binding family member D		GO:0005634(nucleus)//GO:0048471(perinuclear region of cytoplasm)	GO:0044822(poly(A) RNA binding)//GO:0008270(zinc ion binding)//GO:0017091(AU-rich element binding)
chr16	6820698	6821160	diffreps_peak_7184	6.22118	462	NM_031647	Sfmbt1	2.20089	6.00925e-07	3.22654e-05	up	58967	Sfmbt	RGD:61999|Ensembl:ENSRNOG00000016645	Scm-like with four mbt domains 1		GO:0005654(nucleoplasm)//GO:0005634(nucleus)	GO:0042393(histone binding)	GO:0016568(chromatin modification)//GO:0006351(transcription, DNA-templated)//GO:0007283(spermatogenesis)//GO:0030154(cell differentiation)//GO:0045892(negative regulation of transcription, DNA-templated)//GO:0048635(negative regulation of muscle organ development)
chr3	16995038	16995040	diffreps_peak_12383	7.36784	2	ENSRNOT00000073840	Ak1	6.03099	4.28711e-08	6.98263e-06	up	24183	Ak 1	RGD:2076	adenylate kinase 1	rno00230(Purine metabolism)//rno01100(Metabolic pathways)	GO:0005886(plasma membrane)//GO:0070062(extracellular exosome)//GO:0001520(outer dense fiber)//GO:0043005(neuron projection)//GO:0048471(perinuclear region of cytoplasm)//GO:0030017(sarcomere)//GO:0005737(cytoplasm)//GO:0036126(sperm flagellum)	GO:0005524(ATP binding)//GO:0016776(phosphotransferase activity, phosphate group as acceptor)//GO:0019205(nucleobase-containing compound kinase activity)//GO:0004550(nucleoside diphosphate kinase activity)//GO:0004017(adenylate kinase activity)	GO:0007517(muscle organ development)//GO:0046083(adenine metabolic process)//GO:0021772(olfactory bulb development)//GO:0006165(nucleoside diphosphate phosphorylation)//GO:0014042(positive regulation of neuron maturation)//GO:0014823(response to activity)//GO:0007050(cell cycle arrest)//GO:0046103(inosine biosynthetic process)//GO:0033574(response to testosterone)//GO:0010828(positive regulation …
chr8	116706401	116706840	diffreps_peak_19404	5.45926	439	NM_001006988	Wdr6	2.20167	3.47328e-06	0.000119648	up	301007	-	RGD:1307649|Ensembl:ENSRNOG00000020185	WD repeat domain 6		GO:0043234(protein complex)//GO:0008180(COP9 signalosome)//GO:0005737(cytoplasm)	GO:0044822(poly(A) RNA binding)//GO:0043560(insulin receptor substrate binding)	GO:0048009(insulin-like growth factor receptor signaling pathway)//GO:0007050(cell cycle arrest)//GO:0010507(negative regulation of autophagy)//GO:0008285(negative regulation of cell proliferation)//GO:0008286(insulin receptor signaling pathway)
chr3	87974588	87975301	diffreps_peak_12818	5.93955	713	ENSRNOT00000008061	Phf21a	2.16043	1.14934e-06	5.10666e-05	up	362166	RGD1560612	RGD:1560612|Ensembl:ENSRNOG00000006063	PHD finger protein 21A		GO:0000118(histone deacetylase complex)//GO:0005634(nucleus)//GO:1990391(DNA repair complex)	GO:0008270(zinc ion binding)//GO:0003682(chromatin binding)//GO:0042393(histone binding)//GO:0000977(RNA polymerase II regulatory region sequence-specific DNA binding)//GO:0003712(transcription cofactor activity)	GO:0001967(suckling behavior)//GO:0000122(negative regulation of transcription from RNA polymerase II promoter)//GO:0008150(biological_process)
chr1	92582081	92582420	diffreps_peak_935	6.40935	339	NM_053541	Lrp3	2.35767	3.89624e-07	2.42015e-05	up	89787	-	RGD:619729|Ensembl:ENSRNOG00000011451	LDL receptor related protein 3		GO:0005905(clathrin-coated pit)//GO:0005575(cellular_component)//GO:0016021(integral component of membrane)	GO:0003674(molecular_function)	GO:0006897(endocytosis)//GO:0008150(biological_process)
chr6	96177921	96178403	diffreps_peak_16806	6.0456	482	NM_001106735	Klhl28	2.03467	9.00323e-07	4.28406e-05	up	299103	Btbd5	RGD:1311326|Ensembl:ENSRNOG00000004218	kelch-like family member 28		GO:0031463(Cul3-RING ubiquitin ligase complex)	GO:0004842(ubiquitin-protein transferase activity)	GO:0042787(protein ubiquitination involved in ubiquitin-dependent protein catabolic process)
chrX	80004500	80004640	diffreps_peak_21022	6.22982	140	ENSRNOT00000050336	Brwd3	2.07592	5.8909e-07	3.18697e-05	up	317213	RGD1559445	RGD:1559445|Ensembl:ENSRNOG00000002291	bromodomain and WD repeat domain containing 3		GO:0005634(nucleus)		GO:0006357(regulation of transcription from RNA polymerase II promoter)//GO:0008360(regulation of cell shape)//GO:0007010(cytoskeleton organization)
chr14	2079761	2080040	diffreps_peak_5589	6.74493	279	NM_001013991	Tmem175	2.5229	1.79915e-07	1.48977e-05	up	305623	RGD1309712	RGD:1309712|Ensembl:ENSRNOG00000000044	transmembrane protein 175		GO:0005765(lysosomal membrane)//GO:0005768(endosome)//GO:0005764(lysosome)//GO:0010008(endosome membrane)//GO:0016021(integral component of membrane)	GO:0022841(potassium ion leak channel activity)	GO:0090385(phagosome-lysosome fusion)//GO:0035751(regulation of lysosomal lumen pH)//GO:0071805(potassium ion transmembrane transport)
chr13	114873064	114873380	diffreps_peak_5533	6.11307	316	NM_001191675	Ints7	2.10387	7.70779e-07	3.83653e-05	up	289382	RGD1308014	RGD:1308014|Ensembl:ENSRNOG00000004263	integrator complex subunit 7		GO:0005694(chromosome)//GO:0032039(integrator complex)		GO:0071479(cellular response to ionizing radiation)//GO:0000077(DNA damage checkpoint)//GO:0016180(snRNA processing)
chr2	199179961	199180283	diffreps_peak_11261	6.68101	322	ENSRNOT00000014170	Glrb	2.10206	2.08443e-07	1.62872e-05	up	25456	-	RGD:2706|Ensembl:ENSRNOG00000010199	glycine receptor, beta	rno04080(Neuroactive ligand-receptor interaction)	GO:0016021(integral component of membrane)//GO:0005887(integral component of plasma membrane)//GO:0043204(perikaryon)//GO:0016935(glycine-gated chloride channel complex)//GO:0016020(membrane)//GO:0030425(dendrite)//GO:0030054(cell junction)//GO:0098982(GABA-ergic synapse)//GO:0045211(postsynaptic membrane)//GO:0005737(cytoplasm)	GO:0016594(glycine binding)//GO:0016933(extracellular-glycine-gated ion channel activity)//GO:0016934(extracellular-glycine-gated chloride channel activity)//GO:0008144(drug binding)//GO:0005515(protein binding)	GO:0060013(righting reflex)//GO:0007628(adult walking behavior)//GO:0001964(startle response)//GO:0050905(neuromuscular process)//GO:1902476(chloride transmembrane transport)//GO:0051291(protein heterooligomerization)//GO:0007340(acrosome reaction)//GO:0007268(chemical synaptic transmission)//GO:0042391(regulation of membrane potential)//GO:0007218(neuropeptide signaling pathway)//GO:0043200(resp…
chr3	119202211	119202370	diffreps_peak_13050	5.3863	159	ENSRNOT00000048141	LOC691920	2.50191	4.10864e-06	0.000136308	up
chr10	63645001	63645490	diffreps_peak_3135	9.04692	489	NM_001109037	Gemin4	2.2571	8.97603e-10	7.70553e-07	up	497958	RGD1563715	RGD:1563715|Ensembl:ENSRNOG00000055236	gem (nuclear organelle) associated protein 4	rno03013(RNA transport)	GO:0030532(small nuclear ribonucleoprotein complex)//GO:0016020(membrane)//GO:0005829(cytosol)//GO:0034719(SMN-Sm protein complex)//GO:0032797(SMN complex)//GO:0070062(extracellular exosome)//GO:0005730(nucleolus)//GO:0005634(nucleus)//GO:0005737(cytoplasm)		GO:0000387(spliceosomal snRNP assembly)//GO:0006364(rRNA processing)
chr5	148511641	148512292	diffreps_peak_15922	6.44255	651	NM_001191764	Tfap2e	2.33854	3.60956e-07	2.30802e-05	up	313596	RGD1563297|Tcfap2e	RGD:1563297|Ensembl:ENSRNOG00000027595	transcription factor AP-2 epsilon		GO:0005634(nucleus)	GO:0046982(protein heterodimerization activity)//GO:0042803(protein homodimerization activity)//GO:0000981(RNA polymerase II transcription factor activity, sequence-specific DNA binding)//GO:0000978(RNA polymerase II core promoter proximal region sequence-specific DNA binding)//GO:0000977(RNA polymerase II regulatory region sequence-specific DNA binding)//GO:0001077(transcriptional activator acti…	GO:0048856(anatomical structure development)//GO:0006366(transcription from RNA polymerase II promoter)//GO:0045944(positive regulation of transcription from RNA polymerase II promoter)//GO:0042127(regulation of cell proliferation)
chr19	49279241	49279617	diffreps_peak_9584	6.35056	376	NM_199086	Nob1	2.31871	4.46108e-07	2.64819e-05	up	291996	Nob1p	RGD:735222|Ensembl:ENSRNOG00000021890	NIN1/PSMD8 binding protein 1 homolog	rno03008(Ribosome biogenesis in eukaryotes)	GO:0005634(nucleus)//GO:0005575(cellular_component)//GO:0030688(preribosome, small subunit precursor)	GO:0003674(molecular_function)//GO:0004521(endoribonuclease activity)//GO:0046872(metal ion binding)	GO:0090502(RNA phosphodiester bond hydrolysis, endonucleolytic)//GO:0000469(cleavage involved in rRNA processing)//GO:0007601(visual perception)//GO:0008150(biological_process)//GO:0030490(maturation of SSU-rRNA)
chr9	79425721	79426200	diffreps_peak_20075	6.20181	479	NM_001109574	Tmem169	2.14273	6.28336e-07	3.32519e-05	up	690294	-	RGD:1582820|Ensembl:ENSRNOG00000016091	transmembrane protein 169		GO:0016021(integral component of membrane)
chr3	171082461	171082760	diffreps_peak_13527	5.16264	299	NM_022681	Adnp	2.01808	6.87642e-06	0.000207532	up	64622	-	RGD:71030|Ensembl:ENSRNOG00000010975	activity-dependent neuroprotector homeobox		GO:0030425(dendrite)//GO:0030424(axon)//GO:0005634(nucleus)//GO:0005615(extracellular space)//GO:0005737(cytoplasm)//GO:0043025(neuronal cell body)	GO:0005507(copper ion binding)//GO:0003682(chromatin binding)//GO:0042277(peptide binding)//GO:0003677(DNA binding)//GO:0048487(beta-tubulin binding)	GO:0010629(negative regulation of gene expression)//GO:0010976(positive regulation of neuron projection development)//GO:0009743(response to carbohydrate)//GO:0032147(activation of protein kinase activity)//GO:0045773(positive regulation of axon extension)//GO:0043524(negative regulation of neuron apoptotic process)//GO:0007614(short-term memory)//GO:0006351(transcription, DNA-templated)//GO:0033…
chr10	107068681	107069257	diffreps_peak_3580	5.69044	576	NM_144754	Cant1	2.54906	2.03969e-06	7.89071e-05	up	246272	srapy	RGD:628743|Ensembl:ENSRNOG00000003239	calcium activated nucleotidase 1	rno00230(Purine metabolism)//rno00240(Pyrimidine metabolism)	GO:0016021(integral component of membrane)//GO:0070062(extracellular exosome)//GO:0005789(endoplasmic reticulum membrane)//GO:0032580(Golgi cisterna membrane)	GO:0004871(signal transducer activity)//GO:0045134(uridine-diphosphatase activity)//GO:0004382(guanosine-diphosphatase activity)//GO:0005509(calcium ion binding)	GO:0043123(positive regulation of I-kappaB kinase/NF-kappaB signaling)//GO:0030166(proteoglycan biosynthetic process)//GO:0007165(signal transduction)
chr9	117130641	117130980	diffreps_peak_20333	6.11784	339	NM_053927	Epb41l3	2.08303	7.62355e-07	3.80614e-05	up	116724	Epb4.1l3|Kiaa0987	RGD:71089|Ensembl:ENSRNOG00000016724	erythrocyte membrane protein band 4.1-like 3	rno04530(Tight junction)	GO:0030673(axolemma)//GO:0005886(plasma membrane)//GO:0014069(postsynaptic density)//GO:0019898(extrinsic component of membrane)//GO:0033270(paranode region of axon)//GO:0005737(cytoplasm)//GO:0044224(juxtaparanode region of axon)//GO:0005856(cytoskeleton)//GO:0005911(cell-cell junction)	GO:0005198(structural molecule activity)//GO:0003779(actin binding)	GO:0071205(protein localization to juxtaparanode region of axon)//GO:0008360(regulation of cell shape)//GO:0030913(paranodal junction assembly)//GO:0002175(protein localization to paranode region of axon)//GO:0007016(cytoskeletal anchoring at plasma membrane)//GO:0043217(myelin maintenance)//GO:0030866(cortical actin cytoskeleton organization)//GO:0048812(neuron projection morphogenesis)//GO:0072…
chr16	7740392	7740640	diffreps_peak_7196	6.26038	248	ENSRNOT00000026680	Ankrd28	2.78205	5.49058e-07	3.03112e-05	up	306264	RGD1559931	RGD:1559931|Ensembl:ENSRNOG00000019697	ankyrin repeat domain 28
chr10	83199561	83200100	diffreps_peak_3335	6.16113	539	NM_012610	Ngfr	2.43185	6.90038e-07	3.54904e-05	up	24596	LNGFR|RNNGFRR|Tnfrsf16|p75|p75NTR	RGD:3177|Ensembl:ENSRNOG00000005392	nerve growth factor receptor	rno04014(Ras signaling pathway)//rno04015(Rap1 signaling pathway)//rno04060(Cytokine-cytokine receptor interaction)//rno04151(PI3K-Akt signaling pathway)//rno04722(Neurotrophin signaling pathway)//rno05202(Transcriptional misregulation in cancer)	GO:0005886(plasma membrane)//GO:0005887(integral component of plasma membrane)//GO:0009986(cell surface)//GO:0005635(nuclear envelope)//GO:0005791(rough endoplasmic reticulum)//GO:0032590(dendrite membrane)//GO:0045121(membrane raft)//GO:0005794(Golgi apparatus)//GO:0009897(external side of plasma membrane)//GO:0014069(postsynaptic density)//GO:0032809(neuronal cell body membrane)//GO:0005739(mit…	GO:0017137(Rab GTPase binding)//GO:0048406(nerve growth factor binding)//GO:0031625(ubiquitin protein ligase binding)//GO:0001540(beta-amyloid binding)//GO:0005031(tumor necrosis factor-activated receptor activity)//GO:0042803(protein homodimerization activity)//GO:0070678(preprotein binding)//GO:0005168(neurotrophin TRKA receptor binding)//GO:0043121(neurotrophin binding)//GO:0005035(death recep…	GO:0010976(positive regulation of neuron projection development)//GO:0032922(circadian regulation of gene expression)//GO:0043066(negative regulation of apoptotic process)//GO:0045666(positive regulation of neuron differentiation)//GO:0051968(positive regulation of synaptic transmission, glutamatergic)//GO:0009611(response to wounding)//GO:2000463(positive regulation of excitatory postsynaptic po…
chr7	107373601	107374080	diffreps_peak_18205	7.75099	479	NM_001271439	Phf20l1	2.34294	1.77422e-08	4.66598e-06	up	314964	-	RGD:1560141|Ensembl:ENSRNOG00000046527	PHD finger protein 20-like 1			GO:0046872(metal ion binding)
chr18	54978250	54979380	diffreps_peak_9062	6.22299	1130	NM_173126	Smim3	2.2013	5.9843e-07	3.21755e-05	up	286910	Nid67	RGD:628864|Ensembl:ENSRNOG00000019536|Vega:OTTRNOG00000000142	small integral membrane protein 3		GO:0016021(integral component of membrane)		GO:0007399(nervous system development)
chr4	182758921	182759300	diffreps_peak_14445	6.04777	379	NM_145085	Pcyox1	2.3894	8.95831e-07	4.27015e-05	up	246302	Clp55	RGD:628652|Ensembl:ENSRNOG00000016704	prenylcysteine oxidase 1	rno00900(Terpenoid backbone biosynthesis)	GO:0005774(vacuolar membrane)//GO:0005764(lysosome)//GO:0034361(very-low-density lipoprotein particle)//GO:0005886(plasma membrane)//GO:0070062(extracellular exosome)	GO:0001735(prenylcysteine oxidase activity)//GO:0008555(chloride-transporting ATPase activity)	GO:0055114(oxidation-reduction process)//GO:1902476(chloride transmembrane transport)//GO:0030327(prenylated protein catabolic process)//GO:0006821(chloride transport)//GO:0030328(prenylcysteine catabolic process)
chr10	14408841	14409280	diffreps_peak_2767	6.44731	439	ENSRNOT00000023642	Unkl	2.2444	3.5702e-07	2.29226e-05	up	302987	RGD1565247	RGD:1565247|Ensembl:ENSRNOG00000054605	unkempt family like zinc finger			GO:0004842(ubiquitin-protein transferase activity)//GO:0008270(zinc ion binding)
chr1	210991628	210991992	diffreps_peak_1931	6.17446	364	NM_138841	Gpr26	2.03708	6.69177e-07	3.47583e-05	up	192153	-	RGD:619843|Ensembl:ENSRNOG00000047057	G protein-coupled receptor 26		GO:0005886(plasma membrane)//GO:0016021(integral component of membrane)	GO:0004930(G-protein coupled receptor activity)	GO:1903955(positive regulation of protein targeting to mitochondrion)//GO:0031647(regulation of protein stability)//GO:0007189(adenylate cyclase-activating G-protein coupled receptor signaling pathway)
chr1	201818570	201818768	diffreps_peak_1820	7.31184	198	NM_053611	Nupr1	4.14246	4.87712e-08	7.42504e-06	up	100912108	p8	RGD:69363|Ensembl:ENSRNOG00000019206	nuclear protein, transcriptional regulator, 1	rno05202(Transcriptional misregulation in cancer)	GO:0005634(nucleus)//GO:0005737(cytoplasm)	GO:0003682(chromatin binding)	GO:0006473(protein acetylation)//GO:0008584(male gonad development)//GO:2000194(regulation of female gonad development)//GO:0009636(response to toxic substance)//GO:0048147(negative regulation of fibroblast proliferation)//GO:0042771(intrinsic apoptotic signaling pathway in response to DNA damage by p53 class mediator)//GO:0043065(positive regulation of apoptotic process)//GO:0002526(acute inflam…
chr6	143767021	143767640	diffreps_peak_17283	6.67278	619	NM_017210	Dio3	3.80442	2.12434e-07	1.64874e-05	up	29475	5DIII|DIOIII	RGD:68420	deiodinase, iodothyronine, type III	rno04919(Thyroid hormone signaling pathway)	GO:0010008(endosome membrane)//GO:0005886(plasma membrane)//GO:0005575(cellular_component)//GO:0016021(integral component of membrane)	GO:0004800(thyroxine 5'-deiodinase activity)//GO:0033798(thyroxine 5-deiodinase activity)	GO:0055114(oxidation-reduction process)//GO:0042403(thyroid hormone metabolic process)//GO:0001666(response to hypoxia)//GO:0042404(thyroid hormone catabolic process)//GO:0070342(brown fat cell proliferation)//GO:0040018(positive regulation of multicellular organism growth)//GO:0042446(hormone biosynthetic process)
chr10	31565301	31565360	diffreps_peak_2854	5.27276	59	NM_001013855	Timd2	7.22857	5.33633e-06	0.000168688	up	287222	Tim2	RGD:1359571|Ensembl:ENSRNOG00000021345	T-cell immunoglobulin and mucin domain containing 2		GO:0005886(plasma membrane)//GO:0031514(motile cilium)//GO:0016021(integral component of membrane)//GO:0009986(cell surface)	GO:0001618(virus receptor activity)//GO:0001786(phosphatidylserine binding)	GO:0033005(positive regulation of mast cell activation)
chr18	69040361	69040760	diffreps_peak_9163	7.03019	399	NM_019319	Mapk4	3.14705	9.32848e-08	1.03053e-05	up	54268	-	RGD:3047|Ensembl:ENSRNOG00000015401	mitogen-activated protein kinase 4		GO:0005634(nucleus)//GO:0005737(cytoplasm)	GO:0005524(ATP binding)//GO:0019901(protein kinase binding)//GO:0004707(MAP kinase activity)//GO:0046982(protein heterodimerization activity)//GO:0042803(protein homodimerization activity)	GO:0000165(MAPK cascade)
chr18	30301481	30302020	diffreps_peak_8837	6.55853	539	ENSRNOT00000027133	Pcdhb22	2.05686	2.76359e-07	1.94501e-05	up	307486	pcdh-T5	RGD:1310328|Ensembl:ENSRNOG00000020028	protocadherin beta 22		GO:0032391(photoreceptor connecting cilium)//GO:0005886(plasma membrane)//GO:0016021(integral component of membrane)	GO:0005509(calcium ion binding)	GO:0007156(homophilic cell adhesion via plasma membrane adhesion molecules)
chr4	10317841	10318754	diffreps_peak_13678	7.57228	913	NM_053455	Fgl2	6.93602	2.67742e-08	5.58593e-06	up	84586	-	RGD:620170|Ensembl:ENSRNOG00000012881	fibrinogen-like 2		GO:0070062(extracellular exosome)	GO:0008233(peptidase activity)	GO:0006508(proteolysis)//GO:0007567(parturition)
chr1	232142421	232142940	diffreps_peak_2129	8.48702	519	NM_001191951	Ahnak	2.25561	3.2582e-09	1.86691e-06	up	191572	AHNAK 1|RGD1308572|UV118	RGD:619779|Ensembl:ENSRNOG00000057569	AHNAK nucleoprotein		GO:0005886(plasma membrane)//GO:0031982(vesicle)//GO:0043034(costamere)//GO:0016020(membrane)//GO:0015629(actin cytoskeleton)//GO:0005829(cytosol)//GO:0005765(lysosomal membrane)//GO:0045121(membrane raft)//GO:0005737(cytoplasm)//GO:0070062(extracellular exosome)//GO:0044291(cell-cell contact zone)//GO:0030315(T-tubule)//GO:0005634(nucleus)//GO:0005925(focal adhesion)//GO:0042383(sarcolemma)	GO:0044822(poly(A) RNA binding)//GO:0097493(structural molecule activity conferring elasticity)//GO:0044548(S100 protein binding)	GO:1901385(regulation of voltage-gated calcium channel activity)//GO:0051259(protein oligomerization)//GO:0043484(regulation of RNA splicing)
chr12	30211254	30211900	diffreps_peak_4580	5.68729	646	ENSRNOT00000001182	Auts2	2.40471	2.05451e-06	7.93616e-05	up	498173	RGD1561188	RGD:1561188	autism susceptibility candidate 2		GO:0005634(nucleus)	GO:0003682(chromatin binding)	GO:0060013(righting reflex)//GO:0098582(innate vocalization behavior)//GO:2000620(positive regulation of histone H4-K16 acetylation)//GO:0045944(positive regulation of transcription from RNA polymerase II promoter)//GO:0051571(positive regulation of histone H3-K4 methylation)
chrX	144471956	144472640	diffreps_peak_21310	5.82266	684	ENSRNOT00000048467	AABR06108813.1	2.04463	1.50432e-06	6.22581e-05	up
chr16	75418601	75418980	diffreps_peak_7701	5.8474	379	NM_001134744	Agpat5	2.08623	1.42101e-06	5.96158e-05	up	306582	RGD1306405	RGD:1306405|Ensembl:ENSRNOG00000028623	1-acylglycerol-3-phosphate O-acyltransferase 5	rno00561(Glycerolipid metabolism)//rno00564(Glycerophospholipid metabolism)//rno01100(Metabolic pathways)//rno04072(Phospholipase D signaling pathway)	GO:0016021(integral component of membrane)//GO:0005739(mitochondrion)	GO:0003841(1-acylglycerol-3-phosphate O-acyltransferase activity)	GO:0006639(acylglycerol metabolic process)//GO:0002244(hematopoietic progenitor cell differentiation)
chr9	49153061	49153944	diffreps_peak_19820	6.22325	883	NM_138837	Pou3f3	2.5681	5.98072e-07	3.21631e-05	up	192109	Brn1|RHS1	RGD:619768	POU class 3 homeobox 3		GO:0005634(nucleus)	GO:0043565(sequence-specific DNA binding)//GO:0071837(HMG box domain binding)//GO:0003705(transcription factor activity, RNA polymerase II distal enhancer sequence-specific binding)//GO:0003677(DNA binding)//GO:0003700(transcription factor activity, sequence-specific DNA binding)	GO:0021869(forebrain ventricular zone progenitor cell division)//GO:0008284(positive regulation of cell proliferation)//GO:0072240(metanephric DCT cell differentiation)//GO:0043066(negative regulation of apoptotic process)//GO:0072233(metanephric thick ascending limb development)//GO:0007420(brain development)//GO:0010628(positive regulation of gene expression)//GO:0072218(metanephric ascending t…
chr4	142213461	142214520	diffreps_peak_14120	5.9527	1059	NM_001109230	Zfp398	2.00204	1.11507e-06	5.00597e-05	up	500108	RGD1562129	RGD:1562129|Ensembl:ENSRNOG00000006703	zinc finger protein 398		GO:0005622(intracellular)	GO:0003676(nucleic acid binding)//GO:0046872(metal ion binding)	GO:0006355(regulation of transcription, DNA-templated)
chr2	49600901	49601480	diffreps_peak_10130	5.9982	579	ENSRNOT00000024485	Naip5	3.17946	1.00416e-06	4.63114e-05	up	294691	RGD1559914	RGD:1559914	NLR family, apoptosis inhibitory protein 5	rno04621(NOD-like receptor signaling pathway)//rno05134(Legionellosis)
chr1	266546451	266546589	diffreps_peak_2437	5.72152	138	ENSRNOT00000074429	LOC100912537	2.02284	1.8988e-06	7.46581e-05	up	100912537	-	RGD:6486473|Ensembl:ENSRNOG00000047112	tectonic-3-like
chrX	45744641	45744726	diffreps_peak_20747	5.87884	85	ENSRNOT00000030771	RGD1562200	5.15985	1.32177e-06	5.6577e-05	up	363471	-	RGD:1562200|Ensembl:ENSRNOG00000026157	similar to GS2 gene	rno00830(Retinol metabolism)	GO:0016021(integral component of membrane)	GO:0004806(triglyceride lipase activity)//GO:0050253(retinyl-palmitate esterase activity)	GO:0006629(lipid metabolic process)
chr2	227559081	227559480	diffreps_peak_11494	6.21949	399	NM_031739	Kcnd3	2.06899	6.03273e-07	3.23522e-05	up	65195	Kv4.3	RGD:68394|Ensembl:ENSRNOG00000014686	potassium voltage-gated channel subfamily D member 3		GO:0005886(plasma membrane)//GO:0005887(integral component of plasma membrane)//GO:0005901(caveola)//GO:0043005(neuron projection)//GO:0016020(membrane)//GO:0030425(dendrite)//GO:0008076(voltage-gated potassium channel complex)//GO:0042383(sarcolemma)//GO:0097038(perinuclear endoplasmic reticulum)//GO:0043025(neuronal cell body)	GO:0005267(potassium channel activity)//GO:0005515(protein binding)//GO:0005250(A-type (transient outward) potassium channel activity)//GO:0044325(ion channel binding)//GO:0005216(ion channel activity)//GO:0005251(delayed rectifier potassium channel activity)//GO:0046872(metal ion binding)//GO:0005249(voltage-gated potassium channel activity)	GO:0071773(cellular response to BMP stimulus)//GO:0071805(potassium ion transmembrane transport)//GO:0086009(membrane repolarization)//GO:0034765(regulation of ion transmembrane transport)//GO:0071435(potassium ion export)//GO:0006813(potassium ion transport)//GO:0051260(protein homooligomerization)
chr5	66804381	66804980	diffreps_peak_15365	6.21115	599	NM_031802	Gabbr2	2.48574	6.14962e-07	3.27566e-05	up	83633	Gpr51	RGD:619864|Ensembl:ENSRNOG00000008431	gamma-aminobutyric acid type B receptor subunit 2	rno04024(cAMP signaling pathway)//rno04080(Neuroactive ligand-receptor interaction)//rno04727(GABAergic synapse)//rno04742(Taste transduction)//rno04915(Estrogen signaling pathway)//rno05032(Morphine addiction)	GO:0016021(integral component of membrane)//GO:0038039(G-protein coupled receptor heterodimeric complex)//GO:0043005(neuron projection)//GO:0005887(integral component of plasma membrane)//GO:0030054(cell junction)//GO:0045211(postsynaptic membrane)//GO:0005737(cytoplasm)	GO:0005515(protein binding)//GO:0004965(G-protein coupled GABA receptor activity)	GO:0007214(gamma-aminobutyric acid signaling pathway)
chr4	217333459	217333646	diffreps_peak_14657	6.20494	187	NM_001037979	Adipor2	3.46999	6.23823e-07	3.30806e-05	up	312670	-	RGD:1307891|Ensembl:ENSRNOG00000007990	adiponectin receptor 2	rno04152(AMPK signaling pathway)//rno04211(Longevity regulating pathway - mammal)//rno04920(Adipocytokine signaling pathway)//rno04932(Non-alcoholic fatty liver disease (NAFLD))	GO:0005886(plasma membrane)//GO:0031226(intrinsic component of plasma membrane)//GO:0016021(integral component of membrane)	GO:0004872(receptor activity)//GO:0046982(protein heterodimerization activity)//GO:0042802(identical protein binding)//GO:0055100(adiponectin binding)//GO:0042562(hormone binding)//GO:0097003(adipokinetic hormone receptor activity)	GO:0046326(positive regulation of glucose import)//GO:0061042(vascular wound healing)//GO:0007507(heart development)//GO:0042593(glucose homeostasis)//GO:0007565(female pregnancy)//GO:0007584(response to nutrient)//GO:0033211(adiponectin-activated signaling pathway)//GO:0007186(G-protein coupled receptor signaling pathway)//GO:0030308(negative regulation of cell growth)
chr2	143741865	143742070	diffreps_peak_10915	6.91342	205	NM_019305	Fgf2	3.06312	1.22062e-07	1.1913e-05	up	54250	Fgf-2|bFGF	RGD:2609|Ensembl:ENSRNOG00000017392	fibroblast growth factor 2	rno04010(MAPK signaling pathway)//rno04014(Ras signaling pathway)//rno04015(Rap1 signaling pathway)//rno04151(PI3K-Akt signaling pathway)//rno04550(Signaling pathways regulating pluripotency of stem cells)//rno04810(Regulation of actin cytoskeleton)//rno05200(Pathways in cancer)//rno05205(Proteoglycans in cancer)//rno05218(Melanoma)	GO:0005634(nucleus)//GO:0005615(extracellular space)//GO:0005737(cytoplasm)	GO:0030374(ligand-dependent nuclear receptor transcription coactivator activity)//GO:0005125(cytokine activity)//GO:0008201(heparin binding)//GO:0005104(fibroblast growth factor receptor binding)//GO:0008083(growth factor activity)//GO:0005515(protein binding)//GO:0042056(chemoattractant activity)	GO:0043536(positive regulation of blood vessel endothelial cell migration)//GO:0032958(inositol phosphate biosynthetic process)//GO:2000544(regulation of endothelial cell chemotaxis to fibroblast growth factor)//GO:0001759(organ induction)//GO:0010001(glial cell differentiation)//GO:0061045(negative regulation of wound healing)//GO:0010628(positive regulation of gene expression)//GO:0060591(chond…
chr13	54415601	54416020	diffreps_peak_5094	5.7088	419	NM_053909	Nfasc	2.07237	1.95522e-06	7.64116e-05	up	116690	NF	RGD:620911|Ensembl:ENSRNOG00000030515	neurofascin	rno04514(Cell adhesion molecules (CAMs))	GO:0033010(paranodal junction)//GO:0005886(plasma membrane)//GO:0043209(myelin sheath)//GO:0097454(Schwann cell microvillus)//GO:0030424(axon)//GO:0016021(integral component of membrane)//GO:0043194(axon initial segment)//GO:0033270(paranode region of axon)//GO:0070062(extracellular exosome)//GO:0005622(intracellular)//GO:0005925(focal adhesion)	GO:0019904(protein domain specific binding)//GO:0086080(protein binding involved in heterotypic cell-cell adhesion)	GO:0071205(protein localization to juxtaparanode region of axon)//GO:0050808(synapse organization)//GO:0007411(axon guidance)//GO:0019226(transmission of nerve impulse)//GO:0030913(paranodal junction assembly)//GO:0002175(protein localization to paranode region of axon)//GO:0007422(peripheral nervous system development)//GO:0042552(myelination)//GO:0045162(clustering of voltage-gated sodium chann…
chr8	32214653	32215020	diffreps_peak_18734	6.2264	367	NM_001034942	Zbtb44	2.1239	5.93747e-07	3.20177e-05	up	363035	Btbd15|RGD1308984	RGD:1308984|Ensembl:ENSRNOG00000005578	zinc finger and BTB domain containing 44		GO:0005634(nucleus)	GO:0003676(nucleic acid binding)//GO:0046872(metal ion binding)//GO:0003677(DNA binding)	GO:0006351(transcription, DNA-templated)//GO:0006355(regulation of transcription, DNA-templated)
chr2	267370457	267370620	diffreps_peak_11763	6.63647	163	NM_001105755	Pkn2	2.2424	2.30956e-07	1.74412e-05	up	207122	Pak-2|Prkcl2	RGD:620146|Ensembl:ENSRNOG00000011317	protein kinase N2	rno04151(PI3K-Akt signaling pathway)//rno05132(Salmonella infection)	GO:0005886(plasma membrane)//GO:0048471(perinuclear region of cytoplasm)//GO:0030027(lamellipodium)//GO:0016020(membrane)//GO:0043234(protein complex)//GO:0043296(apical junction complex)//GO:0045111(intermediate filament cytoskeleton)//GO:0005813(centrosome)//GO:0030496(midbody)//GO:0030054(cell junction)//GO:0005654(nucleoplasm)//GO:0005622(intracellular)//GO:0005634(nucleus)//GO:0032154(cleava…	GO:0042826(histone deacetylase binding)//GO:0004697(protein kinase C activity)//GO:0005524(ATP binding)//GO:0070063(RNA polymerase binding)//GO:0016301(kinase activity)//GO:0044822(poly(A) RNA binding)//GO:0004674(protein serine/threonine kinase activity)	GO:2000145(regulation of cell motility)//GO:0010631(epithelial cell migration)//GO:0032467(positive regulation of cytokinesis)//GO:0006468(protein phosphorylation)//GO:0051301(cell division)//GO:0006351(transcription, DNA-templated)//GO:0007155(cell adhesion)//GO:0045931(positive regulation of mitotic cell cycle)//GO:0043297(apical junction assembly)//GO:0045070(positive regulation of viral genom…
chr16	46654041	46655060	diffreps_peak_7537	5.36925	1019	NM_001169133	Tenm3	2.03493	4.27318e-06	0.000140645	up	306451	Odz3	RGD:1306641|Ensembl:ENSRNOG00000012802	teneurin transmembrane protein 3		GO:0016020(membrane)//GO:0016021(integral component of membrane)	GO:0003824(catalytic activity)//GO:0046982(protein heterodimerization activity)//GO:0042803(protein homodimerization activity)	GO:0097264(self proteolysis)//GO:0010976(positive regulation of neuron projection development)//GO:0007156(homophilic cell adhesion via plasma membrane adhesion molecules)//GO:0048593(camera-type eye morphogenesis)//GO:0007165(signal transduction)
chr1	135765923	135766760	diffreps_peak_1313	5.21124	837	NM_001107524	Rgma	2.09007	6.14843e-06	0.000189245	up	308739	-	RGD:1311983|Ensembl:ENSRNOG00000012874|Vega:OTTRNOG00000000628	repulsive guidance molecule family member A		GO:0005783(endoplasmic reticulum)//GO:0043005(neuron projection)//GO:0005886(plasma membrane)//GO:0070062(extracellular exosome)//GO:0009986(cell surface)	GO:1990459(transferrin receptor binding)//GO:0003674(molecular_function)//GO:0001948(glycoprotein binding)//GO:0015026(coreceptor activity)	GO:0030509(BMP signaling pathway)//GO:0010976(positive regulation of neuron projection development)//GO:0048681(negative regulation of axon regeneration)//GO:0010977(negative regulation of neuron projection development)//GO:0048671(negative regulation of collateral sprouting)//GO:0030510(regulation of BMP signaling pathway)//GO:0001843(neural tube closure)//GO:0045944(positive regulation of trans…
chr7	138466821	138467540	diffreps_peak_18436	6.56498	719	NM_001039454	Pced1b	2.45742	2.72281e-07	1.92774e-05	up	315283	Fam113b|RGD1561028	RGD:1561028|Ensembl:ENSRNOG00000022807	PC-esterase domain containing 1B
chr13	40799841	40800136	diffreps_peak_5021	6.20742	295	NM_001100479	Ptpn4	2.15063	6.20267e-07	3.29609e-05	up	246116	-	RGD:620712|Ensembl:ENSRNOG00000002625	protein tyrosine phosphatase, non-receptor type 4		GO:0016020(membrane)//GO:0005886(plasma membrane)//GO:0005856(cytoskeleton)//GO:0005737(cytoplasm)//GO:0009898(cytoplasmic side of plasma membrane)	GO:0004726(non-membrane spanning protein tyrosine phosphatase activity)//GO:0004721(phosphoprotein phosphatase activity)//GO:0008092(cytoskeletal protein binding)//GO:0016791(phosphatase activity)//GO:0005515(protein binding)//GO:0016787(hydrolase activity)//GO:0004725(protein tyrosine phosphatase activity)	GO:0016311(dephosphorylation)//GO:0006470(protein dephosphorylation)//GO:0035335(peptidyl-tyrosine dephosphorylation)
chr14	107370821	107371420	diffreps_peak_6277	6.18553	599	NM_001010961	Tmem17	2.09103	6.52337e-07	3.41246e-05	up	360985	-	RGD:1310566|Ensembl:ENSRNOG00000009220	transmembrane protein 17		GO:0060170(ciliary membrane)//GO:0016020(membrane)//GO:0016021(integral component of membrane)//GO:0036038(MKS complex)//GO:0035869(ciliary transition zone)		GO:0042384(cilium assembly)//GO:0007224(smoothened signaling pathway)//GO:0035058(nonmotile primary cilium assembly)
chr11	28966241	28966520	diffreps_peak_3808	8.32743	279	NM_024400	Adamts1	2.44395	4.70506e-09	2.3494e-06	up	79252	-	RGD:621241|Ensembl:ENSRNOG00000001607	ADAM metallopeptidase with thrombospondin type 1 motif, 1		GO:0005578(proteinaceous extracellular matrix)//GO:0005604(basement membrane)//GO:0031410(cytoplasmic vesicle)//GO:0005737(cytoplasm)//GO:0031012(extracellular matrix)	GO:0008270(zinc ion binding)//GO:0003674(molecular_function)//GO:0008201(heparin binding)//GO:0004222(metalloendopeptidase activity)	GO:0010976(positive regulation of neuron projection development)//GO:0030728(ovulation)//GO:0060347(heart trabecula formation)//GO:0001542(ovulation from ovarian follicle)//GO:0071380(cellular response to prostaglandin E stimulus)//GO:0071374(cellular response to parathyroid hormone stimulus)//GO:0071305(cellular response to vitamin D)//GO:0007229(integrin-mediated signaling pathway)//GO:0006508(…
chr12	20450241	20451060	diffreps_peak_4494	5.37691	819	NM_001170404	Zfp157	2.17953	4.19845e-06	0.000138704	up	360775	AZ61|RGD1359435	RGD:1359435|Ensembl:ENSRNOG00000001323	zinc finger protein 157		GO:0005622(intracellular)//GO:0005575(cellular_component)	GO:0003674(molecular_function)//GO:0046872(metal ion binding)//GO:0003676(nucleic acid binding)	GO:0010453(regulation of cell fate commitment)//GO:0048286(lung alveolus development)//GO:0060443(mammary gland morphogenesis)//GO:0006355(regulation of transcription, DNA-templated)//GO:0008150(biological_process)
chr16	20292166	20292520	diffreps_peak_7344	5.82208	354	NM_013018	Rab3a	2.30618	1.50635e-06	6.23074e-05	up	25531	RAB3	RGD:3528|Ensembl:ENSRNOG00000019433	RAB3A, member RAS oncogene family	rno04721(Synaptic vesicle cycle)//rno04911(Insulin secretion)	GO:0005768(endosome)//GO:0005886(plasma membrane)//GO:0016020(membrane)//GO:0001669(acrosomal vesicle)//GO:0043234(protein complex)//GO:0030424(axon)//GO:0005829(cytosol)//GO:0008021(synaptic vesicle)//GO:0043229(intracellular organelle)//GO:1903561(extracellular vesicle)//GO:0043195(terminal bouton)	GO:0051020(GTPase binding)//GO:0031489(myosin V binding)//GO:0003924(GTPase activity)//GO:0030742(GTP-dependent protein binding)//GO:0001671(ATPase activator activity)//GO:0005525(GTP binding)//GO:0005515(protein binding)//GO:0008022(protein C-terminus binding)//GO:0051117(ATPase binding)	GO:0007409(axonogenesis)//GO:0036465(synaptic vesicle recycling)//GO:0061670(evoked neurotransmitter secretion)//GO:0017157(regulation of exocytosis)//GO:0048790(maintenance of presynaptic active zone structure)//GO:0009791(post-embryonic development)//GO:0048172(regulation of short-term neuronal synaptic plasticity)//GO:0051602(response to electrical stimulus)//GO:0031630(regulation of synaptic …
chr1	233709206	233709289	diffreps_peak_2153	7.76589	83	NM_001107463	Vps37c	4.32135	1.71438e-08	4.57598e-06	up	308178	RGD1309258	RGD:1309258|Ensembl:ENSRNOG00000046439	VPS37C, ESCRT-I subunit	rno04144(Endocytosis)	GO:0000813(ESCRT I complex)//GO:0070062(extracellular exosome)	GO:0048306(calcium-dependent protein binding)
chr10	56156881	56157279	diffreps_peak_3051	6.44422	398	ENSRNOT00000020578	Tmem102	2.72911	3.59566e-07	2.30303e-05	up	497937	RGD1559450	RGD:1559450	transmembrane protein 102		GO:0043234(protein complex)//GO:0005622(intracellular)//GO:0005575(cellular_component)//GO:0005739(mitochondrion)//GO:0009986(cell surface)	GO:0003674(molecular_function)	GO:2000406(positive regulation of T cell migration)//GO:1901028(regulation of mitochondrial outer membrane permeabilization involved in apoptotic signaling pathway)//GO:0008150(biological_process)//GO:0010820(positive regulation of T cell chemotaxis)//GO:0034097(response to cytokine)//GO:0050730(regulation of peptidyl-tyrosine phosphorylation)//GO:0045785(positive regulation of cell adhesion)//GO…
chr1	222135841	222136215	diffreps_peak_2010	6.08146	374	ENSRNOT00000071235	Shank2	3.1404	8.28978e-07	4.04244e-05	up	171093	CortBP1|ProSAP1|Spank-3	RGD:628772|Ensembl:ENSRNOG00000050206|Vega:OTTRNOG00000002182	SH3 and multiple ankyrin repeat domains 2	rno04724(Glutamatergic synapse)	GO:0045211(postsynaptic membrane)//GO:0005886(plasma membrane)//GO:0001917(photoreceptor inner segment)//GO:0043005(neuron projection)//GO:0031526(brush border membrane)//GO:0060170(ciliary membrane)//GO:0001750(photoreceptor outer segment)//GO:0008328(ionotropic glutamate receptor complex)//GO:0014069(postsynaptic density)//GO:0030054(cell junction)//GO:0030426(growth cone)//GO:0048786(presynapt…	GO:0017124(SH3 domain binding)//GO:0035255(ionotropic glutamate receptor binding)//GO:0005515(protein binding)//GO:0008022(protein C-terminus binding)	GO:0007416(synapse assembly)//GO:0007612(learning)//GO:0035176(social behavior)//GO:0007420(brain development)//GO:0071625(vocalization behavior)//GO:0051968(positive regulation of synaptic transmission, glutamatergic)//GO:0035640(exploration behavior)//GO:0060292(long term synaptic depression)//GO:0007584(response to nutrient)//GO:0060291(long-term synaptic potentiation)//GO:0007613(memory)//GO:…
chr12	47040341	47040897	diffreps_peak_4686	5.64512	556	ENSRNOT00000075646	Suds3	2.16746	2.26401e-06	8.56441e-05	up	360819	RGD1305986	RGD:1305986|Ensembl:ENSRNOG00000001139	SDS3 homolog, SIN3A corepressor complex component		GO:0005634(nucleus)//GO:0016580(Sin3 complex)//GO:0005737(cytoplasm)	GO:0042826(histone deacetylase binding)//GO:0019899(enzyme binding)//GO:0042803(protein homodimerization activity)//GO:0004407(histone deacetylase activity)//GO:0042802(identical protein binding)	GO:0021762(substantia nigra development)//GO:0045892(negative regulation of transcription, DNA-templated)//GO:0016575(histone deacetylation)//GO:0000122(negative regulation of transcription from RNA polymerase II promoter)//GO:0043065(positive regulation of apoptotic process)
chr19	68367621	68367942	diffreps_peak_9755	5.3159	321	NM_001106199	Sprtn	2.23858	4.83166e-06	0.00015544	up	292101	RGD1559496	RGD:1559496|Ensembl:ENSRNOG00000021330	SprT-like N-terminal domain		GO:0005654(nucleoplasm)//GO:0005634(nucleus)//GO:0016607(nuclear speck)//GO:0005694(chromosome)	GO:0070530(K63-linked polyubiquitin binding)//GO:0046872(metal ion binding)//GO:0043130(ubiquitin binding)//GO:0003677(DNA binding)	GO:0019985(translesion synthesis)//GO:0031398(positive regulation of protein ubiquitination)//GO:0006281(DNA repair)//GO:0009411(response to UV)//GO:0006974(cellular response to DNA damage stimulus)
chr1	71024681	71024980	diffreps_peak_650	6.90298	299	NM_001191620	Zfp418	3.0099	1.25031e-07	1.20641e-05	up	292548	RGD1311663	RGD:1311663|Ensembl:ENSRNOG00000015271	zinc finger protein 418		GO:0005622(intracellular)//GO:0005634(nucleus)	GO:0003676(nucleic acid binding)//GO:0000978(RNA polymerase II core promoter proximal region sequence-specific DNA binding)//GO:0046872(metal ion binding)	GO:0006355(regulation of transcription, DNA-templated)
chr13	105649341	105649899	diffreps_peak_5462	5.45023	558	NM_001107203	Fbxo28	2.14547	3.54623e-06	0.000121664	up	305105	-	RGD:1304584|Ensembl:ENSRNOG00000000066	F-box protein 28
chr16	59880781	59881560	diffreps_peak_7615	5.43135	779	NM_001107316	Mfhas1	2.07051	3.7038e-06	0.000125667	up	306508	-	RGD:1308812|Ensembl:ENSRNOG00000011431	malignant fibrous histiocytoma amplified sequence 1		GO:0005622(intracellular)//GO:0005575(cellular_component)	GO:0003674(molecular_function)//GO:0005525(GTP binding)	GO:0007264(small GTPase mediated signal transduction)//GO:0008150(biological_process)
chr19	65791361	65792140	diffreps_peak_9720	5.41932	779	ENSRNOT00000039644	AABR06099253.1	2.54939	3.80786e-06	0.000128391	up
chr8	116237201	116238320	diffreps_peak_19391	5.38047	1119	NM_019146	Bsn	2.26186	4.16418e-06	0.000137736	up	29138	Znf231	RGD:2223|Ensembl:ENSRNOG00000030714	bassoon (presynaptic cytomatrix protein)		GO:0045202(synapse)//GO:0060076(excitatory synapse)//GO:0005802(trans-Golgi network)//GO:0009986(cell surface)//GO:0097470(ribbon synapse)//GO:0043005(neuron projection)//GO:0030425(dendrite)//GO:0044306(neuron projection terminus)//GO:0030424(axon)//GO:0014069(postsynaptic density)//GO:0098793(presynapse)//GO:0030054(cell junction)//GO:0060077(inhibitory synapse)//GO:0048786(presynaptic active z…	GO:0001222(transcription corepressor binding)//GO:0046872(metal ion binding)//GO:0005515(protein binding)	GO:0007010(cytoskeleton organization)//GO:0007416(synapse assembly)//GO:0035418(protein localization to synapse)
chr11	73368201	73368540	diffreps_peak_4143	5.65144	339	ENSRNOT00000002443	Heg1	2.57012	2.23131e-06	8.47064e-05	up	689710	RGD1564641	RGD:1564641|Ensembl:ENSRNOG00000001793	heart development protein with EGF-like domains 1		GO:0009897(external side of plasma membrane)//GO:0009986(cell surface)//GO:0005911(cell-cell junction)//GO:0016021(integral component of membrane)	GO:0005509(calcium ion binding)	GO:0055017(cardiac muscle tissue growth)//GO:0009791(post-embryonic development)//GO:0007507(heart development)//GO:0003017(lymph circulation)//GO:0035264(multicellular organism growth)//GO:0050878(regulation of body fluid levels)//GO:0001944(vasculature development)//GO:0003222(ventricular trabecula myocardium morphogenesis)//GO:0001886(endothelial cell morphogenesis)//GO:0003209(cardiac atrium …
chr1	48427661	48428507	diffreps_peak_391	5.36172	846	NM_001109137	Tulp4	2.01695	4.34789e-06	0.000142599	up	499016	RGD1564487	RGD:1564487|Ensembl:ENSRNOG00000018012	tubby like protein 4		GO:0005929(cilium)//GO:0005737(cytoplasm)	GO:0035091(phosphatidylinositol binding)	GO:0061512(protein localization to cilium)//GO:0035556(intracellular signal transduction)//GO:0016567(protein ubiquitination)
chr3	8874081	8874360	diffreps_peak_12295	6.42741	279	NM_001100533	Nacc2	2.03033	3.73757e-07	2.35831e-05	up	296583	Btbd14a	RGD:1309292|Ensembl:ENSRNOG00000018231	NACC family member 2		GO:0016581(NuRD complex)//GO:0005634(nucleus)//GO:0000790(nuclear chromatin)	GO:0042826(histone deacetylase binding)//GO:0042803(protein homodimerization activity)//GO:0000978(RNA polymerase II core promoter proximal region sequence-specific DNA binding)//GO:0001078(transcriptional repressor activity, RNA polymerase II core promoter proximal region sequence-specific binding)//GO:0001076(transcription factor activity, RNA polymerase II transcription factor binding)//GO:000…	GO:0034629(cellular protein complex localization)//GO:0051260(protein homooligomerization)//GO:1902231(positive regulation of intrinsic apoptotic signaling pathway in response to DNA damage)//GO:0045892(negative regulation of transcription, DNA-templated)//GO:0008285(negative regulation of cell proliferation)//GO:0016575(histone deacetylation)//GO:0010608(posttranscriptional regulation of gene ex…
chr9	100100681	100100765	diffreps_peak_20230	5.71454	84	NM_001037209	Mterf4	2.51682	1.92956e-06	7.56139e-05	up	363289	Mterfd2	RGD:1562440|Ensembl:ENSRNOG00000037376	mitochondrial transcription termination factor 4		GO:0005739(mitochondrion)//GO:0005762(mitochondrial large ribosomal subunit)//GO:0005737(cytoplasm)	GO:0019843(rRNA binding)//GO:0003690(double-stranded DNA binding)	GO:0007507(heart development)//GO:0006390(transcription from mitochondrial promoter)//GO:0006626(protein targeting to mitochondrion)//GO:0042255(ribosome assembly)//GO:0043010(camera-type eye development)//GO:0006364(rRNA processing)//GO:0006355(regulation of transcription, DNA-templated)
chr12	39894201	39894365	diffreps_peak_4634	5.94337	164	NM_001105928	Vps37b	2.2908	1.13927e-06	5.08205e-05	up	288659	RGD1304576	RGD:1304576|Ensembl:ENSRNOG00000001086	VPS37B, ESCRT-I subunit	rno04144(Endocytosis)	GO:0005768(endosome)//GO:0000813(ESCRT I complex)//GO:0070062(extracellular exosome)//GO:0010008(endosome membrane)//GO:0005886(plasma membrane)//GO:0030496(midbody)//GO:0005737(cytoplasm)	GO:0048306(calcium-dependent protein binding)	GO:1903774(positive regulation of viral budding via host ESCRT complex)//GO:1902188(positive regulation of viral release from host cell)
chr7	78886641	78887686	diffreps_peak_18053	5.47172	1045	NM_001134883	Lrp12	2.00706	3.37502e-06	0.000116782	up	314941	-	RGD:1304943|Ensembl:ENSRNOG00000004152	LDL receptor related protein 12		GO:0005887(integral component of plasma membrane)
chr2	163157118	163157499	diffreps_peak_11019	5.83899	381	NM_080396	Trpc4	2.09477	1.4488e-06	6.04772e-05	up	84494	Trp4|Trrp4	RGD:621276|Ensembl:ENSRNOG00000011133	transient receptor potential cation channel, subfamily C, member 4		GO:0005886(plasma membrane)//GO:0005887(integral component of plasma membrane)//GO:0005901(caveola)//GO:0009986(cell surface)//GO:0034704(calcium channel complex)//GO:0016021(integral component of membrane)//GO:0016323(basolateral plasma membrane)//GO:0030863(cortical cytoskeleton)//GO:0005737(cytoplasm)//GO:0045121(membrane raft)//GO:0043234(protein complex)//GO:0005911(cell-cell junction)	GO:0045296(cadherin binding)//GO:0070679(inositol 1,4,5 trisphosphate binding)//GO:0015279(store-operated calcium channel activity)//GO:0005262(calcium channel activity)//GO:0008013(beta-catenin binding)	GO:0070509(calcium ion import)//GO:0006828(manganese ion transport)//GO:0070588(calcium ion transmembrane transport)//GO:0048709(oligodendrocyte differentiation)//GO:0006816(calcium ion transport)//GO:0014051(gamma-aminobutyric acid secretion)//GO:0051924(regulation of calcium ion transport)//GO:0051480(regulation of cytosolic calcium ion concentration)
chr6	118378581	118378671	diffreps_peak_17073	8.64573	90	NM_001108984	Rbm25	2.12041	2.26082e-09	1.47967e-06	up	366693	-	RGD:1308755	RNA binding motif protein 25	rno03040(Spliceosome)	GO:0005654(nucleoplasm)//GO:0016607(nuclear speck)//GO:0005681(spliceosomal complex)	GO:0044822(poly(A) RNA binding)//GO:0003729(mRNA binding)	GO:0006397(mRNA processing)//GO:0042981(regulation of apoptotic process)//GO:0000381(regulation of alternative mRNA splicing, via spliceosome)
chr15	98990081	98991660	diffreps_peak_7033	6.47159	1579	NM_001106057	Slitrk6	2.08771	3.37608e-07	2.21417e-05	up	290467	-	RGD:1306550|Ensembl:ENSRNOG00000022337	SLIT and NTRK-like family, member 6		GO:0071944(cell periphery)//GO:0005887(integral component of plasma membrane)//GO:0009986(cell surface)		GO:0007409(axonogenesis)//GO:0042472(inner ear morphogenesis)//GO:0001964(startle response)//GO:0007416(synapse assembly)//GO:0060005(vestibular reflex)//GO:0035264(multicellular organism growth)//GO:0002088(lens development in camera-type eye)//GO:0060384(innervation)//GO:0021562(vestibulocochlear nerve development)//GO:0060007(linear vestibuloocular reflex)//GO:0007601(visual perception)//GO:00…
chr20	15639101	15640120	diffreps_peak_11987	6.29294	1019	ENSRNOT00000033298	Zfp280b	3.42138	5.09407e-07	2.88926e-05	up	294343	RGD1565460|Znf280b	RGD:1565460|Ensembl:ENSRNOG00000028441|Vega:OTTRNOG00000000984	zinc finger protein 280B			GO:0046872(metal ion binding)//GO:0001227(transcriptional repressor activity, RNA polymerase II transcription regulatory region sequence-specific binding)	GO:0007411(axon guidance)//GO:0045892(negative regulation of transcription, DNA-templated)//GO:0000122(negative regulation of transcription from RNA polymerase II promoter)
chr9	45779041	45779740	diffreps_peak_19808	5.72591	699	NM_001191067	Tbc1d8	2.34439	1.87969e-06	7.40113e-05	up	680133	-	RGD:1595491|Ensembl:ENSRNOG00000013583	TBC1 domain family, member 8		GO:0005622(intracellular)//GO:0012505(endomembrane system)	GO:0005096(GTPase activator activity)//GO:0017137(Rab GTPase binding)//GO:0005509(calcium ion binding)	GO:1902017(regulation of cilium assembly)//GO:0031338(regulation of vesicle fusion)//GO:0090630(activation of GTPase activity)//GO:0006886(intracellular protein transport)
chr13	113327301	113327427	diffreps_peak_5518	7.24904	126	NM_001107200	Ptpn14	3.3	5.63582e-08	7.93335e-06	up	305064	-	RGD:1307885|Ensembl:ENSRNOG00000003407	protein tyrosine phosphatase, non-receptor type 14		GO:0005654(nucleoplasm)//GO:0005634(nucleus)//GO:0005856(cytoskeleton)//GO:0005737(cytoplasm)	GO:0030971(receptor tyrosine kinase binding)//GO:0003712(transcription cofactor activity)//GO:0004725(protein tyrosine phosphatase activity)	GO:0046825(regulation of protein export from nucleus)//GO:0001946(lymphangiogenesis)//GO:0008285(negative regulation of cell proliferation)//GO:0035335(peptidyl-tyrosine dephosphorylation)//GO:1903506(regulation of nucleic acid-templated transcription)
chr17	64773561	64774560	diffreps_peak_8360	6.45254	999	NM_001044251	Fzd8	2.21873	3.52748e-07	2.2767e-05	up	364754	-	RGD:1560525|Ensembl:ENSRNOG00000061031	frizzled class receptor 8	rno04310(Wnt signaling pathway)//rno04390(Hippo signaling pathway)//rno04550(Signaling pathways regulating pluripotency of stem cells)//rno04916(Melanogenesis)//rno05166(HTLV-I infection)//rno05200(Pathways in cancer)//rno05205(Proteoglycans in cancer)//rno05217(Basal cell carcinoma)	GO:1990851(Wnt-Frizzled-LRP5/6 complex)//GO:0005886(plasma membrane)//GO:0005575(cellular_component)//GO:0005794(Golgi apparatus)//GO:0016021(integral component of membrane)	GO:0003674(molecular_function)//GO:0017147(Wnt-protein binding)//GO:0031625(ubiquitin protein ligase binding)//GO:0005102(receptor binding)//GO:0030165(PDZ domain binding)//GO:0004930(G-protein coupled receptor activity)//GO:0042813(Wnt-activated receptor activity)	GO:0035567(non-canonical Wnt signaling pathway)//GO:0008150(biological_process)//GO:0060070(canonical Wnt signaling pathway)//GO:0016055(Wnt signaling pathway)//GO:0033077(T cell differentiation in thymus)//GO:0007275(multicellular organism development)//GO:0045944(positive regulation of transcription from RNA polymerase II promoter)//GO:0000122(negative regulation of transcription from RNA polym…
chr18	30216587	30217080	diffreps_peak_8824	6.479	493	NM_173099	Pcdhb12	2.54374	3.31896e-07	2.19153e-05	up	25133	Pcdh3|Pcdhb13|pcdh-T4	RGD:3266|Ensembl:ENSRNOG00000033719	protocadherin beta 12		GO:0005886(plasma membrane)//GO:0016021(integral component of membrane)//GO:0005911(cell-cell junction)	GO:0005509(calcium ion binding)	GO:0007156(homophilic cell adhesion via plasma membrane adhesion molecules)
chr3	13682021	13682258	diffreps_peak_12341	6.06426	237	NM_001014257	Trub2	2.15323	8.62459e-07	4.15919e-05	up	366012	-	RGD:1359394|Ensembl:ENSRNOG00000043189	TruB pseudouridine synthase family member 2		GO:0005737(cytoplasm)	GO:0044822(poly(A) RNA binding)//GO:0009982(pseudouridine synthase activity)	GO:0001522(pseudouridine synthesis)//GO:0008033(tRNA processing)
chr10	106933215	106933767	diffreps_peak_3577	5.45387	552	NM_001107069	Usp36	2.20287	3.51669e-06	0.000120835	up	303700	-	RGD:1309937|Ensembl:ENSRNOG00000028255	ubiquitin specific peptidase 36		GO:0005730(nucleolus)//GO:0005634(nucleus)	GO:0044822(poly(A) RNA binding)//GO:0004843(thiol-dependent ubiquitin-specific protease activity)//GO:0036459(thiol-dependent ubiquitinyl hydrolase activity)	GO:1903955(positive regulation of protein targeting to mitochondrion)//GO:1903146(regulation of mitophagy)//GO:0016579(protein deubiquitination)//GO:0006511(ubiquitin-dependent protein catabolic process)
chr7	11434601	11435180	diffreps_peak_17500	5.37677	579	NM_001009967	Pip5k1c	2.1068	4.19977e-06	0.00013873	up	314641	-	RGD:1309938|Ensembl:ENSRNOG00000020577	phosphatidylinositol-4-phosphate 5-kinase type 1 gamma	rno00562(Inositol phosphate metabolism)//rno01100(Metabolic pathways)//rno04070(Phosphatidylinositol signaling system)//rno04072(Phospholipase D signaling pathway)//rno04144(Endocytosis)//rno04666(Fc gamma R-mediated phagocytosis)//rno04810(Regulation of actin cytoskeleton)//rno05231(Choline metabolism in cancer)	GO:0001891(phagocytic cup)//GO:0001931(uropod)//GO:0012505(endomembrane system)//GO:0005829(cytosol)//GO:0005737(cytoplasm)//GO:0032587(ruffle membrane)//GO:0005925(focal adhesion)	GO:0005524(ATP binding)//GO:0016307(phosphatidylinositol phosphate kinase activity)//GO:1990147(talin binding)//GO:0016308(1-phosphatidylinositol-4-phosphate 5-kinase activity)	GO:0007409(axonogenesis)//GO:0070527(platelet aggregation)//GO:0006887(exocytosis)//GO:0007155(cell adhesion)//GO:0007016(cytoskeletal anchoring at plasma membrane)//GO:0006909(phagocytosis)//GO:0046854(phosphatidylinositol phosphorylation)//GO:0006661(phosphatidylinositol biosynthetic process)//GO:0046488(phosphatidylinositol metabolic process)//GO:0006935(chemotaxis)
chr16	68912641	68912880	diffreps_peak_7653	6.94025	239	NM_001109425	Zfp703	5.03876	1.14749e-07	1.14867e-05	up	680717	Znf703	RGD:1588249|Ensembl:ENSRNOG00000014199	zinc finger protein 703		GO:0043234(protein complex)//GO:0016363(nuclear matrix)//GO:0005634(nucleus)//GO:0005737(cytoplasm)	GO:0070491(repressing transcription factor binding)//GO:0003676(nucleic acid binding)//GO:0046872(metal ion binding)	GO:0071392(cellular response to estradiol stimulus)//GO:0008284(positive regulation of cell proliferation)//GO:0060828(regulation of canonical Wnt signaling pathway)//GO:0033601(positive regulation of mammary gland epithelial cell proliferation)//GO:0017015(regulation of transforming growth factor beta receptor signaling pathway)//GO:0051726(regulation of cell cycle)//GO:0060644(mammary gland epi…
chr19	9621729	9622130	diffreps_peak_9353	5.44858	401	NM_001003705	Slc38a7	2.04178	3.55971e-06	0.000122026	up	291840	-	RGD:1303268|Ensembl:ENSRNOG00000012007	solute carrier family 38, member 7		GO:0016021(integral component of membrane)//GO:0030424(axon)//GO:0043025(neuronal cell body)	GO:0015183(L-aspartate transmembrane transporter activity)//GO:0005313(L-glutamate transmembrane transporter activity)//GO:0015182(L-asparagine transmembrane transporter activity)//GO:0015191(L-methionine transmembrane transporter activity)//GO:0015180(L-alanine transmembrane transporter activity)//GO:0015186(L-glutamine transmembrane transporter activity)//GO:0015194(L-serine transmembrane trans…	GO:0015803(branched-chain amino acid transport)//GO:0015825(L-serine transport)//GO:0089712(L-aspartate transmembrane transport)//GO:0006867(asparagine transport)//GO:0089711(L-glutamate transmembrane transport)//GO:0015810(aspartate transport)//GO:0006814(sodium ion transport)//GO:0006868(glutamine transport)//GO:0015821(methionine transport)//GO:0015808(L-alanine transport)//GO:0089709(L-histid…
chr2	64510859	64511000	diffreps_peak_10220	7.86478	141	NM_001107652	Snx18	2.19676	1.36526e-08	4.13905e-06	up	310097	Snag1	RGD:1310367|Ensembl:ENSRNOG00000010971	sorting nexin 18		GO:0030136(clathrin-coated vesicle)//GO:0005768(endosome)//GO:0070062(extracellular exosome)//GO:0030659(cytoplasmic vesicle membrane)//GO:0019898(extrinsic component of membrane)//GO:0043231(intracellular membrane-bounded organelle)//GO:0030426(growth cone)//GO:0005654(nucleoplasm)//GO:0031234(extrinsic component of cytoplasmic side of plasma membrane)//GO:0016023(cytoplasmic, membrane-bounded v…	GO:0005546(phosphatidylinositol-4,5-bisphosphate binding)//GO:0035091(phosphatidylinositol binding)	GO:0006897(endocytosis)//GO:0007067(mitotic nuclear division)//GO:0016050(vesicle organization)//GO:0000281(mitotic cytokinesis)//GO:0043547(positive regulation of GTPase activity)//GO:0006886(intracellular protein transport)//GO:0016197(endosomal transport)//GO:0036089(cleavage furrow formation)
chr1	21603881	21604069	diffreps_peak_169	5.10243	188	ENSRNOT00000044222	LOC100360791	4.51263	7.8989e-06	0.000232625	up	100360791	-	RGD:2321467|Ensembl:ENSRNOG00000033517	tumor protein, translationally-controlled 1
chr12	31212585	31212714	diffreps_peak_4591	6.16792	129	NM_001025112	Wbscr17	2.85133	6.79331e-07	3.51429e-05	up	288611	-	RGD:1563452	Williams-Beuren syndrome chromosome region 17	rno00512(Mucin type O-Glycan biosynthesis)//rno01100(Metabolic pathways)	GO:0016021(integral component of membrane)
chr18	73302681	73302825	diffreps_peak_9208	6.46183	144	NM_213628	St8sia5	2.22451	3.45275e-07	2.2443e-05	up	364901	SIAT8E	RGD:1302934|Ensembl:ENSRNOG00000022691	ST8 alpha-N-acetyl-neuraminide alpha-2,8-sialyltransferase 5	rno00604(Glycosphingolipid biosynthesis - ganglio series)//rno01100(Metabolic pathways)	GO:0030173(integral component of Golgi membrane)	GO:0003828(alpha-N-acetylneuraminate alpha-2,8-sialyltransferase activity)//GO:0008373(sialyltransferase activity)	GO:0097503(sialylation)//GO:0006486(protein glycosylation)
chr5	171084352	171084818	diffreps_peak_16132	5.49803	466	NM_053885	Rere	2.23481	3.17666e-06	0.00011126	up	116665	Arp	RGD:629475|Ensembl:ENSRNOG00000017940	arginine-glutamic acid dipeptide repeats		GO:0000118(histone deacetylase complex)//GO:0005634(nucleus)//GO:0016605(PML body)	GO:0008270(zinc ion binding)//GO:0001105(RNA polymerase II transcription coactivator activity)//GO:0003700(transcription factor activity, sequence-specific DNA binding)//GO:0043565(sequence-specific DNA binding)//GO:0003682(chromatin binding)//GO:0001106(RNA polymerase II transcription corepressor activity)	GO:0006338(chromatin remodeling)//GO:0021942(radial glia guided migration of Purkinje cell)//GO:0021549(cerebellum development)//GO:0006351(transcription, DNA-templated)//GO:0021691(cerebellar Purkinje cell layer maturation)//GO:0021930(cerebellar granule cell precursor proliferation)//GO:0045944(positive regulation of transcription from RNA polymerase II promoter)//GO:0000122(negative regulation…
chr3	38610561	38612012	diffreps_peak_12508	5.34868	1451	ENSRNOT00000034632	Mbd5	2.04714	4.48048e-06	0.000146204	up	311026	-	RGD:1562961|Ensembl:ENSRNOG00000027596	methyl-CpG binding domain protein 5		GO:0010369(chromocenter)//GO:0005634(nucleus)//GO:0070062(extracellular exosome)	GO:0003682(chromatin binding)//GO:0003677(DNA binding)	GO:0098792(xenophagy)//GO:0098779(mitophagy in response to mitochondrial depolarization)//GO:0042593(glucose homeostasis)//GO:0040014(regulation of multicellular organism growth)//GO:0044708(single-organism behavior)//GO:0007399(nervous system development)//GO:0002230(positive regulation of defense response to virus by host)//GO:0060399(positive regulation of growth hormone receptor signaling pat…
chr1	143138961	143139400	diffreps_peak_1353	6.19385	439	NM_019331	Furin	2.58065	6.39951e-07	3.36831e-05	up	54281	Pace|Pcsk3	RGD:3274|Ensembl:ENSRNOG00000011352	furin (paired basic amino acid cleaving enzyme)	rno05164(Influenza A)	GO:0030140(trans-Golgi network transport vesicle)//GO:0005886(plasma membrane)//GO:0070062(extracellular exosome)//GO:0005802(trans-Golgi network)//GO:0009986(cell surface)//GO:0016020(membrane)//GO:0005789(endoplasmic reticulum membrane)//GO:0016021(integral component of membrane)//GO:0045121(membrane raft)//GO:0031985(Golgi cisterna)//GO:0005783(endoplasmic reticulum)//GO:0005615(extracellular …	GO:0008233(peptidase activity)//GO:0004867(serine-type endopeptidase inhibitor activity)//GO:0048406(nerve growth factor binding)//GO:0004175(endopeptidase activity)//GO:0002020(protease binding)//GO:0004252(serine-type endopeptidase activity)//GO:0046872(metal ion binding)//GO:0042277(peptide binding)	GO:0052548(regulation of endopeptidase activity)//GO:0042176(regulation of protein catabolic process)//GO:0007568(aging)//GO:0030511(positive regulation of transforming growth factor beta receptor signaling pathway)//GO:0006465(signal peptide processing)//GO:0019058(viral life cycle)//GO:0032904(negative regulation of nerve growth factor production)//GO:0008283(cell proliferation)//GO:0032911(neg…
chr20	37202227	37202840	diffreps_peak_12149	6.35702	613	NM_001033656	Man1a1	2.30993	4.39518e-07	2.6259e-05	up	294410	Aa2-166|Man1a	RGD:1310891|Ensembl:ENSRNOG00000000800	mannosidase, alpha, class 1A, member 1	rno00510(N-Glycan biosynthesis)//rno01100(Metabolic pathways)//rno04141(Protein processing in endoplasmic reticulum)	GO:0016021(integral component of membrane)//GO:0070062(extracellular exosome)//GO:0016020(membrane)//GO:0005794(Golgi apparatus)//GO:0000139(Golgi membrane)//GO:0005783(endoplasmic reticulum)//GO:0005793(endoplasmic reticulum-Golgi intermediate compartment)//GO:0005737(cytoplasm)	GO:0005509(calcium ion binding)//GO:0004571(mannosyl-oligosaccharide 1,2-alpha-mannosidase activity)	GO:0006491(N-glycan processing)
chr1	76067561	76068040	diffreps_peak_707	6.14162	479	ENSRNOT00000029136	Zfp628	2.19586	7.21739e-07	3.65785e-05	up	100359484	-	RGD:2323809	zinc finger protein 628		GO:0005634(nucleus)	GO:0046872(metal ion binding)//GO:0003677(DNA binding)//GO:0003700(transcription factor activity, sequence-specific DNA binding)	GO:0006355(regulation of transcription, DNA-templated)
chr17	29457622	29458429	diffreps_peak_8069	6.35582	807	NM_001107348	Rreb1	2.56528	4.40736e-07	2.63088e-05	up	306873	-	RGD:1310904|Ensembl:ENSRNOG00000015701	ras responsive element binding protein 1		GO:0005654(nucleoplasm)//GO:0070062(extracellular exosome)//GO:0005634(nucleus)//GO:0005737(cytoplasm)//GO:0005730(nucleolus)	GO:0043565(sequence-specific DNA binding)//GO:0000979(RNA polymerase II core promoter sequence-specific DNA binding)//GO:0046872(metal ion binding)//GO:0044212(transcription regulatory region DNA binding)//GO:0003700(transcription factor activity, sequence-specific DNA binding)	GO:0010634(positive regulation of epithelial cell migration)//GO:2000394(positive regulation of lamellipodium morphogenesis)//GO:0033601(positive regulation of mammary gland epithelial cell proliferation)//GO:1900026(positive regulation of substrate adhesion-dependent cell spreading)//GO:0006366(transcription from RNA polymerase II promoter)//GO:0007275(multicellular organism development)//GO:000…
chr6	146307081	146307392	diffreps_peak_17318	6.6862	311	ENSRNOT00000030246	Cep170b	2.20466	2.05969e-07	1.6173e-05	up	500726	-	RGD:1595689|Ensembl:ENSRNOG00000033688	centrosomal protein 170B
chr3	2488723	2489080	diffreps_peak_12285	6.87208	357	NM_001014053	Lrrc26	5.72783	1.34252e-07	1.25538e-05	up	311803	RGD1308398	RGD:1308398|Ensembl:ENSRNOG00000011457	leucine rich repeat containing 26		GO:0008076(voltage-gated potassium channel complex)//GO:0005856(cytoskeleton)//GO:0005737(cytoplasm)//GO:0070062(extracellular exosome)	GO:0015459(potassium channel regulator activity)	GO:0006811(ion transport)
chr8	113341341	113341700	diffreps_peak_19348	5.4741	359	NM_131907	Atp2c1	2.05219	3.35664e-06	0.000116249	up	170699	Spca1	RGD:621311|Ensembl:ENSRNOG00000013305	ATPase secretory pathway Ca2+ transporting 1		GO:0005886(plasma membrane)//GO:0005887(integral component of plasma membrane)//GO:0005802(trans-Golgi network)//GO:0030133(transport vesicle)//GO:0016020(membrane)//GO:0005794(Golgi apparatus)//GO:0016021(integral component of membrane)//GO:0043231(intracellular membrane-bounded organelle)//GO:0000139(Golgi membrane)//GO:0030141(secretory granule)	GO:0005524(ATP binding)//GO:0004871(signal transducer activity)//GO:0030145(manganese ion binding)//GO:0005388(calcium-transporting ATPase activity)//GO:0015410(manganese-transporting ATPase activity)//GO:0046872(metal ion binding)//GO:0005509(calcium ion binding)	GO:0070509(calcium ion import)//GO:0006828(manganese ion transport)//GO:0031532(actin cytoskeleton reorganization)//GO:0070588(calcium ion transmembrane transport)//GO:0006874(cellular calcium ion homeostasis)//GO:0043123(positive regulation of I-kappaB kinase/NF-kappaB signaling)//GO:0030026(cellular manganese ion homeostasis)//GO:0006816(calcium ion transport)//GO:0032472(Golgi calcium ion tran…
chr6	53086121	53086222	diffreps_peak_16508	5.75696	101	NM_013060	Id2	2.16632	1.75003e-06	6.99824e-05	up	25587	Ac2-300	RGD:2859|Ensembl:ENSRNOG00000007237	inhibitor of DNA binding 2, HLH protein	rno04350(TGF-beta signaling pathway)//rno04390(Hippo signaling pathway)//rno04550(Signaling pathways regulating pluripotency of stem cells)//rno05202(Transcriptional misregulation in cancer)	GO:0043234(protein complex)//GO:0005829(cytosol)//GO:0005813(centrosome)//GO:0000785(chromatin)//GO:0005654(nucleoplasm)//GO:0005634(nucleus)//GO:0005737(cytoplasm)	GO:0046983(protein dimerization activity)//GO:0046982(protein heterodimerization activity)//GO:0005515(protein binding)//GO:0044325(ion channel binding)	GO:0001966(thigmotaxis)//GO:0002521(leukocyte differentiation)//GO:0048711(positive regulation of astrocyte differentiation)//GO:0032922(circadian regulation of gene expression)//GO:0000122(negative regulation of transcription from RNA polymerase II promoter)//GO:0045600(positive regulation of fat cell differentiation)//GO:0010628(positive regulation of gene expression)//GO:0090398(cellular senes…
chr1	3709741	3710140	diffreps_peak_13	5.6661	399	NM_001012062	Tab2	2.10745	2.15725e-06	8.24134e-05	up	308267	Map3k7ip2	RGD:1309527|Ensembl:ENSRNOG00000016054	TGF-beta activated kinase 1/MAP3K7 binding protein 2	rno04010(MAPK signaling pathway)//rno04064(NF-kappa B signaling pathway)//rno04380(Osteoclast differentiation)//rno04620(Toll-like receptor signaling pathway)//rno04621(NOD-like receptor signaling pathway)//rno04668(TNF signaling pathway)//rno05140(Leishmaniasis)//rno05145(Toxoplasmosis)//rno05162(Measles)//rno05168(Herpes simplex infection)//rno05169(Epstein-Barr virus infection)	GO:0005634(nucleus)//GO:0005829(cytosol)	GO:0070530(K63-linked polyubiquitin binding)//GO:0008270(zinc ion binding)//GO:0005515(protein binding)	GO:0045860(positive regulation of protein kinase activity)//GO:0007507(heart development)//GO:0043123(positive regulation of I-kappaB kinase/NF-kappaB signaling)//GO:0008150(biological_process)
chr7	117708994	117709020	diffreps_peak_18273	7.30706	26	NM_001025122	Cyhr1	2.89167	4.93108e-08	7.45968e-06	up	100362155	RGD1561328	RGD:2318728|Ensembl:ENSRNOG00000014811	cysteine and histidine rich 1		GO:0005654(nucleoplasm)//GO:0016021(integral component of membrane)//GO:0048471(perinuclear region of cytoplasm)//GO:0005737(cytoplasm)//GO:0005635(nuclear envelope)	GO:0004842(ubiquitin-protein transferase activity)//GO:0008270(zinc ion binding)	GO:0016567(protein ubiquitination)
chr20	5255221	5255239	diffreps_peak_11861	6.79769	18	NM_001008857	RT1-S2	5.13102	1.59334e-07	1.38959e-05	up	24994	RT1.S1	RGD:1595920|Ensembl:ENSRNOG00000029001|Vega:OTTRNOG00000001579	RT1 class Ib, locus S2		GO:0016021(integral component of membrane)		GO:0006955(immune response)//GO:0019882(antigen processing and presentation)
chr1	88836781	88837960	diffreps_peak_898	6.78585	1179	NM_001107500	Zfp84	2.55545	1.63739e-07	1.41156e-05	up	308482	-	RGD:1309815|Ensembl:ENSRNOG00000029043	zinc finger protein 84		GO:0005622(intracellular)	GO:0003676(nucleic acid binding)//GO:0046872(metal ion binding)	GO:0006355(regulation of transcription, DNA-templated)
chr2	205516121	205516600	diffreps_peak_11301	6.08634	479	NM_001009691	Dclk2	2.4281	8.19707e-07	4.00974e-05	up	310698	CL2|CLICK-II|CLICK2|Dck2|RGD1308384	RGD:1308384|Ensembl:ENSRNOG00000016550|Vega:OTTRNOG00000001342	doublecortin-like kinase 2		GO:0005622(intracellular)//GO:0005856(cytoskeleton)//GO:0005737(cytoplasm)//GO:0005874(microtubule)	GO:0004672(protein kinase activity)//GO:0005524(ATP binding)//GO:0004674(protein serine/threonine kinase activity)	GO:0006468(protein phosphorylation)//GO:0000226(microtubule cytoskeleton organization)//GO:0021766(hippocampus development)//GO:0035556(intracellular signal transduction)//GO:1900181(negative regulation of protein localization to nucleus)//GO:0018105(peptidyl-serine phosphorylation)//GO:0021860(pyramidal neuron development)
chr1	79301941	79302440	diffreps_peak_763	6.30464	499	NM_078619	Slc8a2	2.49735	4.95858e-07	2.84082e-05	up	140447	Ncx2	RGD:620194|Ensembl:ENSRNOG00000001492	solute carrier family 8 member A2	rno04020(Calcium signaling pathway)//rno04022(cGMP-PKG signaling pathway)//rno04740(Olfactory transduction)//rno04974(Protein digestion and absorption)	GO:0005886(plasma membrane)//GO:0005887(integral component of plasma membrane)//GO:0005874(microtubule)//GO:0043204(perikaryon)//GO:0042995(cell projection)//GO:0016021(integral component of membrane)//GO:0016323(basolateral plasma membrane)//GO:0005739(mitochondrion)//GO:0043197(dendritic spine)//GO:0043025(neuronal cell body)	GO:0005432(calcium:sodium antiporter activity)//GO:0005516(calmodulin binding)//GO:0005515(protein binding)//GO:0046872(metal ion binding)	GO:0035725(sodium ion transmembrane transport)//GO:0048172(regulation of short-term neuronal synaptic plasticity)//GO:0060291(long-term synaptic potentiation)//GO:0007612(learning)//GO:0060402(calcium ion transport into cytosol)//GO:0070588(calcium ion transmembrane transport)//GO:0006874(cellular calcium ion homeostasis)//GO:0007154(cell communication)//GO:1990035(calcium ion import into cell)//…
chr15	61353103	61353520	diffreps_peak_6798	7.84519	417	NM_001017506	Spert	13.152	1.42828e-08	4.20158e-06	up	498572	-	RGD:1561044|Ensembl:ENSRNOG00000047413	spermatid associated		GO:0016023(cytoplasmic, membrane-bounded vesicle)
chr6	79533021	79533900	diffreps_peak_16676	6.65444	879	NM_012560	Foxg1	5.35647	2.21597e-07	1.69564e-05	up	24370	BF1A|Fkhl1|RATBF1A	RGD:2619|Ensembl:ENSRNOG00000047891	forkhead box G1	rno04068(FoxO signaling pathway)	GO:0005634(nucleus)//GO:0005575(cellular_component)	GO:0000981(RNA polymerase II transcription factor activity, sequence-specific DNA binding)//GO:0003674(molecular_function)//GO:0043565(sequence-specific DNA binding)	GO:0021987(cerebral cortex development)//GO:2000177(regulation of neural precursor cell proliferation)//GO:0022008(neurogenesis)//GO:0000122(negative regulation of transcription from RNA polymerase II promoter)//GO:0021954(central nervous system neuron development)//GO:0051726(regulation of cell cycle)//GO:0042472(inner ear morphogenesis)//GO:0006351(transcription, DNA-templated)//GO:0021852(pyra…
chr3	158581539	158582620	diffreps_peak_13426	6.76153	1081	ENSRNOT00000008267	Soga1	2.11325	1.7317e-07	1.45659e-05	up	311578	-	RGD:1563627|Ensembl:ENSRNOG00000053240	suppressor of glucose, autophagy associated 1		GO:0070062(extracellular exosome)//GO:0005615(extracellular space)		GO:0045721(negative regulation of gluconeogenesis)//GO:0010506(regulation of autophagy)//GO:0008286(insulin receptor signaling pathway)
chr2	139939721	139939833	diffreps_peak_10883	6.2882	112	NM_001107667	Ccdc39	2.12525	5.14987e-07	2.90717e-05	up	310315	RGD1306277	RGD:1306277|Ensembl:ENSRNOG00000011440	coiled-coil domain containing 39		GO:0005856(cytoskeleton)//GO:0005737(cytoplasm)//GO:0005930(axoneme)		GO:0060285(cilium-dependent cell motility)//GO:0007507(heart development)//GO:0030317(sperm motility)//GO:0036159(inner dynein arm assembly)//GO:0071910(determination of liver left/right asymmetry)//GO:0003341(cilium movement)//GO:0001947(heart looping)//GO:0070286(axonemal dynein complex assembly)//GO:0035469(determination of pancreatic left/right asymmetry)//GO:0071907(determination of digestiv…
chr7	117225581	117226817	diffreps_peak_18261	8.11981	1236	NM_022401	Plec	2.26027	7.5891e-09	3.04498e-06	up	64204	Pcn|Plec1|Pltn	RGD:621649|Ensembl:ENSRNOG00000023781	plectin		GO:0048471(perinuclear region of cytoplasm)//GO:0045111(intermediate filament cytoskeleton)//GO:0005903(brush border)//GO:0043034(costamere)//GO:0016528(sarcoplasm)//GO:0009925(basal plasma membrane)//GO:0043292(contractile fiber)//GO:0030056(hemidesmosome)//GO:0070062(extracellular exosome)//GO:0005737(cytoplasm)//GO:0016324(apical plasma membrane)//GO:0005856(cytoskeleton)//GO:0005925(focal adh…	GO:0047485(protein N-terminus binding)//GO:0008307(structural constituent of muscle)//GO:0005200(structural constituent of cytoskeleton)//GO:0030506(ankyrin binding)//GO:0008092(cytoskeletal protein binding)//GO:0044822(poly(A) RNA binding)//GO:0003779(actin binding)	GO:0031581(hemidesmosome assembly)//GO:0030855(epithelial cell differentiation)//GO:0007565(female pregnancy)//GO:0007584(response to nutrient)
chr6	64592701	64593260	diffreps_peak_16575	6.24178	559	NM_013149	Ahr	2.3446	5.73092e-07	3.12158e-05	up	25690	-	RGD:2074|Ensembl:ENSRNOG00000004342	aryl hydrocarbon receptor		GO:0005829(cytosol)//GO:0034753(nuclear aryl hydrocarbon receptor complex)//GO:0005654(nucleoplasm)//GO:0005634(nucleus)//GO:0034751(aryl hydrocarbon receptor complex)//GO:0005737(cytoplasm)	GO:0051879(Hsp90 protein binding)//GO:0035326(enhancer binding)//GO:0003700(transcription factor activity, sequence-specific DNA binding)//GO:0043565(sequence-specific DNA binding)//GO:0004879(RNA polymerase II transcription factor activity, ligand-activated sequence-specific DNA binding)//GO:0044212(transcription regulatory region DNA binding)//GO:0004874(aryl hydrocarbon receptor activity)//GO:…	GO:0032922(circadian regulation of gene expression)//GO:0060841(venous blood vessel development)//GO:0009410(response to xenobiotic stimulus)//GO:0061009(common bile duct development)//GO:0060993(kidney morphogenesis)//GO:0003214(cardiac left ventricle morphogenesis)//GO:0000122(negative regulation of transcription from RNA polymerase II promoter)//GO:0048514(blood vessel morphogenesis)//GO:00458…
chr8	47223661	47224140	diffreps_peak_18810	6.13898	479	NM_001106816	Abcg4	2.37927	7.26139e-07	3.674e-05	up	300664	-	RGD:1305840|Ensembl:ENSRNOG00000008862	ATP binding cassette subfamily G member 4	rno02010(ABC transporters)	GO:0005886(plasma membrane)//GO:0016021(integral component of membrane)	GO:0005524(ATP binding)//GO:0017127(cholesterol transporter activity)//GO:0046982(protein heterodimerization activity)//GO:0034041(sterol-transporting ATPase activity)//GO:0042803(protein homodimerization activity)	GO:0033344(cholesterol efflux)
chr5	170565301	170566027	diffreps_peak_16124	6.70594	726	NM_001107994	Spsb1	3.11273	1.96814e-07	1.57381e-05	up	313722	RGD1309319	RGD:1309319|Ensembl:ENSRNOG00000017212	splA/ryanodine receptor domain and SOCS box containing 1		GO:0005622(intracellular)	GO:0004842(ubiquitin-protein transferase activity)	GO:0035556(intracellular signal transduction)
chr9	83013941	83014589	diffreps_peak_20116	5.95136	648	NM_001162411	Epha4	2.27795	1.11852e-06	5.01428e-05	up	316539	RGD1560587	RGD:1560587|Ensembl:ENSRNOG00000013213	Eph receptor A4	rno04360(Axon guidance)	GO:0043679(axon terminus)//GO:0005886(plasma membrane)//GO:0005887(integral component of plasma membrane)//GO:0044295(axonal growth cone)//GO:0043204(perikaryon)//GO:0009986(cell surface)//GO:0030424(axon)//GO:0030425(dendrite)//GO:0005794(Golgi apparatus)//GO:0030175(filopodium)//GO:0042995(cell projection)//GO:0014069(postsynaptic density)//GO:0031901(early endosome membrane)//GO:0005741(mitoch…	GO:0004672(protein kinase activity)//GO:0005004(GPI-linked ephrin receptor activity)//GO:0042802(identical protein binding)//GO:0042731(PH domain binding)//GO:0005524(ATP binding)//GO:0005005(transmembrane-ephrin receptor activity)//GO:0097161(DH domain binding)//GO:0046875(ephrin receptor binding)//GO:0005515(protein binding)	GO:0007628(adult walking behavior)//GO:0048710(regulation of astrocyte differentiation)//GO:0007411(axon guidance)//GO:0043507(positive regulation of JUN kinase activity)//GO:0048013(ephrin receptor signaling pathway)//GO:0048681(negative regulation of axon regeneration)//GO:0018108(peptidyl-tyrosine phosphorylation)//GO:0097155(fasciculation of sensory neuron axon)//GO:2001108(positive regulatio…
chr9	42747043	42748100	diffreps_peak_19777	5.78776	1057	NM_001106901	Cnnm3	2.21888	1.63018e-06	6.62532e-05	up	301345	-	RGD:1307926|Ensembl:ENSRNOG00000016032	cyclin and CBS domain divalent metal cation transport mediator 3		GO:0016020(membrane)//GO:0016021(integral component of membrane)
chr1	248216643	248217620	diffreps_peak_2254	5.06392	977	NM_057211	Klf9	2.0704	8.63141e-06	0.00025048	up	117560	Bteb|Bteb1	RGD:70934|Ensembl:ENSRNOG00000014215	Kruppel-like factor 9		GO:0005654(nucleoplasm)//GO:0005886(plasma membrane)//GO:0005634(nucleus)//GO:0005737(cytoplasm)	GO:0003676(nucleic acid binding)//GO:0046872(metal ion binding)//GO:0000977(RNA polymerase II regulatory region sequence-specific DNA binding)//GO:0003677(DNA binding)//GO:0001228(transcriptional activator activity, RNA polymerase II transcription regulatory region sequence-specific binding)	GO:0071387(cellular response to cortisol stimulus)//GO:1901653(cellular response to peptide)//GO:0006351(transcription, DNA-templated)//GO:0048511(rhythmic process)//GO:0007566(embryo implantation)//GO:0010839(negative regulation of keratinocyte proliferation)//GO:0045944(positive regulation of transcription from RNA polymerase II promoter)//GO:0097067(cellular response to thyroid hormone stimulu…
chr10	54006865	54006880	diffreps_peak_3016	5.33977	15	NM_021848	Glp2r	4.65704	4.57333e-06	0.000148731	up	60432	-	RGD:620270|Ensembl:ENSRNOG00000003683	glucagon-like peptide 2 receptor	rno04080(Neuroactive ligand-receptor interaction)	GO:0005886(plasma membrane)//GO:0016021(integral component of membrane)	GO:0004967(glucagon receptor activity)	GO:0007188(adenylate cyclase-modulating G-protein coupled receptor signaling pathway)//GO:0071377(cellular response to glucagon stimulus)//GO:0007166(cell surface receptor signaling pathway)//GO:0042592(homeostatic process)
chr10	48916341	48917220	diffreps_peak_2994	5.50751	879	NM_001107008	Zfp287	2.11986	3.10806e-06	0.00010947	up	303212	Znf287	RGD:1308617|Ensembl:ENSRNOG00000003215	zinc finger protein 287		GO:0005634(nucleus)	GO:0003676(nucleic acid binding)//GO:0046872(metal ion binding)//GO:0003700(transcription factor activity, sequence-specific DNA binding)	GO:0042035(regulation of cytokine biosynthetic process)//GO:0006351(transcription, DNA-templated)//GO:0045893(positive regulation of transcription, DNA-templated)
chr3	20349248	20349347	diffreps_peak_12414	6.13052	99	NM_138710	Dab2ip	2.50088	7.40424e-07	3.72817e-05	up	192126	AIP-1|DIP1/2	RGD:621686|Ensembl:ENSRNOG00000055226	DAB2 interacting protein		GO:0044300(cerebellar mossy fiber)//GO:0030139(endocytic vesicle)//GO:0005886(plasma membrane)//GO:0070062(extracellular exosome)//GO:1990597(AIP1-IRE1 complex)//GO:0030425(dendrite)//GO:0030424(axon)//GO:0032809(neuronal cell body membrane)//GO:1990032(parallel fiber)//GO:0031235(intrinsic component of the cytoplasmic side of the plasma membrane)//GO:0044301(climbing fiber)//GO:0005737(cytoplasm…	GO:0019900(kinase binding)//GO:0070273(phosphatidylinositol-4-phosphate binding)//GO:0035662(Toll-like receptor 4 binding)//GO:0035591(signaling adaptor activity)//GO:0032403(protein complex binding)//GO:0042803(protein homodimerization activity)//GO:0019901(protein kinase binding)//GO:0031434(mitogen-activated protein kinase kinase binding)//GO:0047485(protein N-terminus binding)//GO:0042802(ide…	GO:0010976(positive regulation of neuron projection development)//GO:0034144(negative regulation of toll-like receptor 4 signaling pathway)//GO:0035924(cellular response to vascular endothelial growth factor stimulus)//GO:0010719(negative regulation of epithelial to mesenchymal transition)//GO:0048147(negative regulation of fibroblast proliferation)//GO:1900747(negative regulation of vascular end…
chr17	35836361	35836900	diffreps_peak_8108	7.00734	539	NM_134338	Foxc1	4.878	9.83249e-08	1.06266e-05	up	364706	-	RGD:1589718|Ensembl:ENSRNOG00000017800	forkhead box C1		GO:0005634(nucleus)//GO:0005575(cellular_component)//GO:0005737(cytoplasm)//GO:0005720(nuclear heterochromatin)//GO:0005654(nucleoplasm)	GO:0003674(molecular_function)//GO:0003700(transcription factor activity, sequence-specific DNA binding)//GO:0000981(RNA polymerase II transcription factor activity, sequence-specific DNA binding)//GO:0000977(RNA polymerase II regulatory region sequence-specific DNA binding)//GO:0044212(transcription regulatory region DNA binding)//GO:0008134(transcription factor binding)//GO:0003705(transcriptio…	GO:1901534(positive regulation of hematopoietic progenitor cell differentiation)//GO:0010628(positive regulation of gene expression)//GO:0032808(lacrimal gland development)//GO:0001756(somitogenesis)//GO:0014032(neural crest cell development)//GO:0035050(embryonic heart tube development)//GO:0008150(biological_process)//GO:0001822(kidney development)//GO:0016525(negative regulation of angiogenesi…
chr2	161214001	161214494	diffreps_peak_11013	6.16776	493	NM_001191846	Foxo1	2.50542	6.79572e-07	3.51473e-05	up	84482	Fkhr|Foxo1a	RGD:620283|Ensembl:ENSRNOG00000013397	forkhead box O1	rno04068(FoxO signaling pathway)//rno04152(AMPK signaling pathway)//rno04211(Longevity regulating pathway - mammal)//rno04213(Longevity regulating pathway - multiple species)//rno04910(Insulin signaling pathway)//rno04919(Thyroid hormone signaling pathway)//rno04922(Glucagon signaling pathway)//rno04931(Insulin resistance)//rno04933(AGE-RAGE signaling pathway in diabetic complications)//rno05200(…	GO:0005634(nucleus)//GO:0005737(cytoplasm)//GO:0005829(cytosol)	GO:0000989(transcription factor activity, transcription factor binding)//GO:0001223(transcription coactivator binding)//GO:0001227(transcriptional repressor activity, RNA polymerase II transcription regulatory region sequence-specific binding)//GO:0031625(ubiquitin protein ligase binding)//GO:0051721(protein phosphatase 2A binding)//GO:0003700(transcription factor activity, sequence-specific DNA …	GO:0043066(negative regulation of apoptotic process)//GO:0097150(neuronal stem cell population maintenance)//GO:0006351(transcription, DNA-templated)//GO:0006914(autophagy)//GO:0070301(cellular response to hydrogen peroxide)//GO:2000177(regulation of neural precursor cell proliferation)//GO:0000122(negative regulation of transcription from RNA polymerase II promoter)//GO:0032868(response to insul…
chr3	48188081	48188460	diffreps_peak_12556	6.28106	379	NM_019328	Nr4a2	2.37267	5.23533e-07	2.93805e-05	up	54278	Nurr1	RGD:3202|Ensembl:ENSRNOG00000005600	nuclear receptor subfamily 4, group A, member 2	rno04925(Aldosterone synthesis and secretion)	GO:0005654(nucleoplasm)//GO:0005634(nucleus)//GO:0005737(cytoplasm)	GO:0004879(RNA polymerase II transcription factor activity, ligand-activated sequence-specific DNA binding)//GO:0003700(transcription factor activity, sequence-specific DNA binding)//GO:0043565(sequence-specific DNA binding)//GO:0000979(RNA polymerase II core promoter sequence-specific DNA binding)//GO:0000978(RNA polymerase II core promoter proximal region sequence-specific DNA binding)//GO:0000…	GO:0042417(dopamine metabolic process)//GO:0000122(negative regulation of transcription from RNA polymerase II promoter)//GO:0021952(central nervous system projection neuron axonogenesis)//GO:0071542(dopaminergic neuron differentiation)//GO:0021953(central nervous system neuron differentiation)//GO:0001975(response to amphetamine)//GO:0071376(cellular response to corticotropin-releasing hormone s…
chr6	116249741	116250260	diffreps_peak_17047	6.43719	519	NM_022197	Fos	5.58159	3.65431e-07	2.32475e-05	up	314322	c-fos	RGD:2626|Ensembl:ENSRNOG00000008015	FBJ osteosarcoma oncogene	rno04010(MAPK signaling pathway)//rno04024(cAMP signaling pathway)//rno04380(Osteoclast differentiation)//rno04620(Toll-like receptor signaling pathway)//rno04660(T cell receptor signaling pathway)//rno04662(B cell receptor signaling pathway)//rno04668(TNF signaling pathway)//rno04713(Circadian entrainment)//rno04725(Cholinergic synapse)//rno04728(Dopaminergic synapse)//rno04915(Estrogen signalin…	GO:0043005(neuron projection)//GO:0016020(membrane)//GO:0005829(cytosol)//GO:0005667(transcription factor complex)//GO:0005783(endoplasmic reticulum)//GO:0005654(nucleoplasm)//GO:0005634(nucleus)	GO:0003682(chromatin binding)//GO:0003700(transcription factor activity, sequence-specific DNA binding)//GO:0043565(sequence-specific DNA binding)//GO:0000979(RNA polymerase II core promoter sequence-specific DNA binding)//GO:0000978(RNA polymerase II core promoter proximal region sequence-specific DNA binding)//GO:0044212(transcription regulatory region DNA binding)//GO:0070412(R-SMAD binding)//…	GO:0034614(cellular response to reactive oxygen species)//GO:0051591(response to cAMP)//GO:1902895(positive regulation of pri-miRNA transcription from RNA polymerase II promoter)//GO:0009409(response to cold)//GO:0007179(transforming growth factor beta receptor signaling pathway)//GO:0035994(response to muscle stretch)//GO:0042493(response to drug)//GO:0051412(response to corticosterone)//GO:0006…
chr10	15307777	15308520	diffreps_peak_2789	7.04236	743	NM_001106991	Tmem8a	2.01243	9.07072e-08	1.01528e-05	up	303004	M83|Tmem8	RGD:1311395|Ensembl:ENSRNOG00000020374	transmembrane protein 8A		GO:0005765(lysosomal membrane)//GO:0005886(plasma membrane)//GO:0070062(extracellular exosome)//GO:0016021(integral component of membrane)
chr13	76850595	76850940	diffreps_peak_5222	5.65504	345	ENSRNOT00000003869	Cacna1e	2.42122	2.2129e-06	8.41324e-05	up	54234	CACHA1E|Cav2.3	RGD:2246|Ensembl:ENSRNOG00000002863	calcium voltage-gated channel subunit alpha1 E	rno04010(MAPK signaling pathway)//rno04020(Calcium signaling pathway)//rno04930(Type II diabetes mellitus)	GO:0005891(voltage-gated calcium channel complex)//GO:0043204(perikaryon)	GO:0008331(high voltage-gated calcium channel activity)//GO:0047485(protein N-terminus binding)//GO:0005245(voltage-gated calcium channel activity)//GO:0008332(low voltage-gated calcium channel activity)//GO:0005509(calcium ion binding)	GO:0070509(calcium ion import)//GO:0030317(sperm motility)//GO:0019226(transmission of nerve impulse)//GO:0042593(glucose homeostasis)//GO:0019233(sensory perception of pain)//GO:0002027(regulation of heart rate)//GO:0034765(regulation of ion transmembrane transport)//GO:0008542(visual learning)//GO:0070588(calcium ion transmembrane transport)//GO:0001662(behavioral fear response)//GO:0061178(reg…
chr7	12434881	12435160	diffreps_peak_17528	6.15752	279	NM_001106769	Apc2	2.31201	6.95798e-07	3.56668e-05	up	299611	-	RGD:1308256|Ensembl:ENSRNOG00000033791	adenomatosis polyposis coli 2	rno04310(Wnt signaling pathway)//rno04390(Hippo signaling pathway)//rno04550(Signaling pathways regulating pluripotency of stem cells)//rno04810(Regulation of actin cytoskeleton)//rno05166(HTLV-I infection)//rno05200(Pathways in cancer)//rno05206(MicroRNAs in cancer)//rno05210(Colorectal cancer)//rno05213(Endometrial cancer)//rno05217(Basal cell carcinoma)	GO:0031258(lamellipodium membrane)//GO:0005881(cytoplasmic microtubule)//GO:0030877(beta-catenin destruction complex)//GO:0016342(catenin complex)//GO:0005575(cellular_component)//GO:0005794(Golgi apparatus)//GO:0005884(actin filament)//GO:0048471(perinuclear region of cytoplasm)//GO:0015630(microtubule cytoskeleton)//GO:0005737(cytoplasm)	GO:0045295(gamma-catenin binding)//GO:0003674(molecular_function)//GO:0008017(microtubule binding)//GO:0008013(beta-catenin binding)	GO:0045732(positive regulation of protein catabolic process)//GO:0007026(negative regulation of microtubule depolymerization)//GO:0035414(negative regulation of catenin import into nucleus)//GO:0090090(negative regulation of canonical Wnt signaling pathway)//GO:0016055(Wnt signaling pathway)//GO:0008283(cell proliferation)//GO:0001708(cell fate specification)//GO:0016477(cell migration)//GO:00081…
chr4	178094461	178095041	diffreps_peak_14398	6.50609	580	NM_012667	Tacr1	2.0916	3.11824e-07	2.10438e-05	up	24807	Tac1r	RGD:3811|Ensembl:ENSRNOG00000005853	tachykinin receptor 1	rno04020(Calcium signaling pathway)//rno04080(Neuroactive ligand-receptor interaction)//rno05162(Measles)	GO:0005886(plasma membrane)//GO:0005887(integral component of plasma membrane)//GO:0009986(cell surface)//GO:0030425(dendrite)//GO:0044297(cell body)//GO:0071944(cell periphery)//GO:0005737(cytoplasm)	GO:0016496(substance P receptor activity)	GO:0043117(positive regulation of vascular permeability)//GO:0045907(positive regulation of vasoconstriction)//GO:0007204(positive regulation of cytosolic calcium ion concentration)//GO:0007166(cell surface receptor signaling pathway)//GO:0070474(positive regulation of uterine smooth muscle contraction)//GO:0060083(smooth muscle contraction involved in micturition)//GO:0046887(positive regulation…
chr5	170658361	170658363	diffreps_peak_16129	5.67955	2	NM_001106698	H6pd	3.0471	2.09145e-06	8.04737e-05	up	298655	H6pdh	RGD:1306562|Ensembl:ENSRNOG00000017523	hexose-6-phosphate dehydrogenase (glucose 1-dehydrogenase)	rno00030(Pentose phosphate pathway)//rno01100(Metabolic pathways)//rno01200(Carbon metabolism)	GO:0043231(intracellular membrane-bounded organelle)//GO:0005739(mitochondrion)//GO:0005737(cytoplasm)	GO:0017057(6-phosphogluconolactonase activity)//GO:0004345(glucose-6-phosphate dehydrogenase activity)//GO:0030246(carbohydrate binding)//GO:0050661(NADP binding)	GO:0006739(NADP metabolic process)//GO:0055114(oxidation-reduction process)//GO:0006098(pentose-phosphate shunt)//GO:0006006(glucose metabolic process)//GO:0005975(carbohydrate metabolic process)//GO:0097305(response to alcohol)
chr6	2586283	2586715	diffreps_peak_16207	6.41144	432	NM_001100671	Atl2	2.0435	3.87756e-07	2.41255e-05	up	298757	Arl6ip2	RGD:1305125|Ensembl:ENSRNOG00000006523|Vega:OTTRNOG00000001280	atlastin GTPase 2		GO:0005783(endoplasmic reticulum)//GO:0016020(membrane)//GO:0016021(integral component of membrane)	GO:0003924(GTPase activity)//GO:0005525(GTP binding)//GO:0042802(identical protein binding)	GO:0007030(Golgi organization)//GO:0051260(protein homooligomerization)//GO:0007029(endoplasmic reticulum organization)//GO:0006888(ER to Golgi vesicle-mediated transport)
chr9	114004561	114004820	diffreps_peak_20321	5.7091	259	ENSRNOT00000050012	Mtcl1	2.1194	1.9539e-06	7.63787e-05	up	316764	Ccdc165|RGD1308319|Soga2	RGD:1308319|Ensembl:ENSRNOG00000025527	microtubule crosslinking factor 1		GO:0016328(lateral plasma membrane)//GO:0097427(microtubule bundle)//GO:0005856(cytoskeleton)//GO:0030496(midbody)//GO:0016327(apicolateral plasma membrane)//GO:0005615(extracellular space)//GO:0000922(spindle pole)	GO:0044822(poly(A) RNA binding)//GO:0008017(microtubule binding)//GO:0042803(protein homodimerization activity)	GO:0010506(regulation of autophagy)//GO:0090314(positive regulation of protein targeting to membrane)//GO:0045197(establishment or maintenance of epithelial cell apical/basal polarity)//GO:0001578(microtubule bundle formation)//GO:2000576(positive regulation of microtubule motor activity)
chr15	61099836	61100437	diffreps_peak_6792	5.27215	601	NM_001170471	Zc3h13	2.10388	5.34385e-06	0.000168897	up	305955	RGD1307729	RGD:1307729|Ensembl:ENSRNOG00000011237	zinc finger CCCH type containing 13		GO:0005654(nucleoplasm)//GO:0016607(nuclear speck)	GO:0044822(poly(A) RNA binding)//GO:0046872(metal ion binding)
chr17	80958041	80958719	diffreps_peak_8449	5.92727	678	NM_001173972	Itga8	2.22023	1.1823e-06	5.21694e-05	up	364786	RGD1564327	RGD:621634|Ensembl:ENSRNOG00000016538	integrin subunit alpha 8	rno04151(PI3K-Akt signaling pathway)//rno04510(Focal adhesion)//rno04512(ECM-receptor interaction)//rno04514(Cell adhesion molecules (CAMs))//rno04810(Regulation of actin cytoskeleton)//rno05410(Hypertrophic cardiomyopathy (HCM))//rno05412(Arrhythmogenic right ventricular cardiomyopathy (ARVC))//rno05414(Dilated cardiomyopathy)	GO:0045177(apical part of cell)//GO:0043204(perikaryon)//GO:0009986(cell surface)//GO:0014069(postsynaptic density)//GO:0008305(integrin complex)//GO:0005783(endoplasmic reticulum)//GO:0032591(dendritic spine membrane)//GO:0005925(focal adhesion)	GO:0003674(molecular_function)	GO:0042472(inner ear morphogenesis)//GO:0001656(metanephros development)//GO:0030511(positive regulation of transforming growth factor beta receptor signaling pathway)//GO:0030030(cell projection organization)//GO:0007420(brain development)//GO:0045184(establishment of protein localization)//GO:0030198(extracellular matrix organization)//GO:0048333(mesodermal cell differentiation)//GO:2000721(pos…
chr1	92101335	92101620	diffreps_peak_930	6.17546	285	NM_001107501	Clip3	2.02894	6.67636e-07	3.46959e-05	up	308493	RGD1306245	RGD:1306245|Ensembl:ENSRNOG00000050104	CAP-GLY domain containing linker protein 3		GO:0005886(plasma membrane)//GO:0005802(trans-Golgi network)//GO:0055038(recycling endosome membrane)//GO:0032588(trans-Golgi network membrane)//GO:0031901(early endosome membrane)//GO:0045121(membrane raft)	GO:0008017(microtubule binding)//GO:0035594(ganglioside binding)	GO:0018230(peptidyl-L-cysteine S-palmitoylation)//GO:0031115(negative regulation of microtubule polymerization)//GO:0043065(positive regulation of apoptotic process)//GO:0044091(membrane biogenesis)//GO:0010828(positive regulation of glucose transport)//GO:0072321(chaperone-mediated protein transport)//GO:0045807(positive regulation of endocytosis)//GO:0001934(positive regulation of protein phosp…
chr1	105631321	105631579	diffreps_peak_1066	8.4217	258	NM_138529	Nav2	2.63402	3.78707e-09	2.06429e-06	up	171563	Rainb1	RGD:619778|Ensembl:ENSRNOG00000014530	neuron navigator 2		GO:0005578(proteinaceous extracellular matrix)//GO:0005654(nucleoplasm)//GO:0005614(interstitial matrix)	GO:0008201(heparin binding)	GO:0021554(optic nerve development)//GO:0003025(regulation of systemic arterial blood pressure by baroreceptor feedback)//GO:0007626(locomotory behavior)//GO:0021563(glossopharyngeal nerve development)//GO:0007608(sensory perception of smell)//GO:0007399(nervous system development)//GO:0007605(sensory perception of sound)//GO:0021564(vagus nerve development)
chr3	161051961	161052360	diffreps_peak_13445	6.15939	399	NM_001098727	Rprd1b	2.20184	6.92797e-07	3.55567e-05	up	311591	Crept|RGD1304782	RGD:1304782|Ensembl:ENSRNOG00000012923	regulation of nuclear pre-mRNA domain containing 1B		GO:0005654(nucleoplasm)//GO:0005634(nucleus)//GO:0016591(DNA-directed RNA polymerase II, holoenzyme)//GO:0005737(cytoplasm)//GO:0005813(centrosome)	GO:0000993(RNA polymerase II core binding)	GO:0008284(positive regulation of cell proliferation)//GO:0010564(regulation of cell cycle process)//GO:0045944(positive regulation of transcription from RNA polymerase II promoter)//GO:0070940(dephosphorylation of RNA polymerase II C-terminal domain)
chr5	65454041	65454640	diffreps_peak_15348	5.62315	599	NM_001024785	Mcart1	2.0103	2.38149e-06	8.90796e-05	up	313241	Slc25a51	RGD:1305190|Ensembl:ENSRNOG00000050061|Vega:OTTRNOG00000001074	mitochondrial carrier triple repeat 1		GO:0005743(mitochondrial inner membrane)//GO:0016021(integral component of membrane)	GO:0003735(structural constituent of ribosome)	GO:0006412(translation)//GO:0006810(transport)
chr13	114865384	114865488	diffreps_peak_5532	7.39375	104	NM_001191675	Ints7	2.14491	4.03877e-08	6.76669e-06	up	289382	RGD1308014	RGD:1308014|Ensembl:ENSRNOG00000004263	integrator complex subunit 7		GO:0005694(chromosome)//GO:0032039(integrator complex)		GO:0071479(cellular response to ionizing radiation)//GO:0000077(DNA damage checkpoint)//GO:0016180(snRNA processing)
chr10	43293741	43293843	diffreps_peak_2947	6.87957	102	ENSRNOT00000036959	Larp1	2.15869	1.31958e-07	1.24522e-05	up	303158	RGD1306683	RGD:1306683|Ensembl:ENSRNOG00000031544	La ribonucleoprotein domain family, member 1		GO:0005654(nucleoplasm)//GO:0031931(TORC1 complex)//GO:0005737(cytoplasm)//GO:0016020(membrane)	GO:0008190(eukaryotic initiation factor 4E binding)//GO:0031369(translation initiation factor binding)//GO:0000339(RNA cap binding)//GO:0003730(mRNA 3'-UTR binding)//GO:0008494(translation activator activity)//GO:0048027(mRNA 5'-UTR binding)//GO:0044822(poly(A) RNA binding)	GO:0031929(TOR signaling)//GO:0006413(translational initiation)//GO:0008283(cell proliferation)//GO:0045727(positive regulation of translation)//GO:0016239(positive regulation of macroautophagy)//GO:0045070(positive regulation of viral genome replication)
chr12	4690381	4690975	diffreps_peak_4354	6.1742	594	NM_001013121	Snapc2	2.12142	6.69573e-07	3.47716e-05	up	304204	-	RGD:1304589|Ensembl:ENSRNOG00000001056	small nuclear RNA activating complex, polypeptide 2		GO:0005634(nucleus)//GO:0005737(cytoplasm)		GO:0006351(transcription, DNA-templated)//GO:0006355(regulation of transcription, DNA-templated)
chr14	85126561	85126699	diffreps_peak_6159	6.68021	138	NM_001015022	Tbc1d10a	3.08062	2.08827e-07	1.63104e-05	up	360968	Tbc1d10	RGD:1311641|Ensembl:ENSRNOG00000006394	TBC1 domain family, member 10a		GO:0005622(intracellular)//GO:0005886(plasma membrane)//GO:0012505(endomembrane system)//GO:0070062(extracellular exosome)	GO:0030165(PDZ domain binding)//GO:0005096(GTPase activator activity)//GO:0017137(Rab GTPase binding)	GO:0042147(retrograde transport, endosome to Golgi)//GO:0031338(regulation of vesicle fusion)//GO:0045862(positive regulation of proteolysis)//GO:0090630(activation of GTPase activity)//GO:1902017(regulation of cilium assembly)//GO:0006886(intracellular protein transport)//GO:0097202(activation of cysteine-type endopeptidase activity)
chr15	106607321	106607780	diffreps_peak_7074	6.865	459	ENSRNOT00000076400	LOC691984	2.03227	1.36457e-07	1.26779e-05	up
chr10	9350901	9351287	diffreps_peak_2686	5.45079	386	NM_001108265	Nagpa	2.25503	3.54168e-06	0.000121545	up	360476	-	RGD:1308972|Ensembl:ENSRNOG00000002895	N-acetylglucosamine-1-phosphodiester alpha-N-acetylglucosaminidase	rno04142(Lysosome)	GO:0016021(integral component of membrane)		GO:0033299(secretion of lysosomal enzymes)
chr3	156425795	156426120	diffreps_peak_13404	5.42707	325	NM_001135901	RGD1561517	6.52632	3.74049e-06	0.000126643	up	499927	-	RGD:1561517|Ensembl:ENSRNOG00000016583	similar to chromosome 20 open reading frame 144
chr10	14750099	14750220	diffreps_peak_2773	5.24568	121	NM_001106989	Sox8	2.0329	5.67966e-06	0.000176953	up	302993	-	RGD:1309072|Ensembl:ENSRNOG00000018841	SRY box 8		GO:0044798(nuclear transcription factor complex)//GO:0005634(nucleus)//GO:0005575(cellular_component)//GO:0005737(cytoplasm)	GO:0003674(molecular_function)//GO:0003700(transcription factor activity, sequence-specific DNA binding)//GO:0000981(RNA polymerase II transcription factor activity, sequence-specific DNA binding)//GO:0000979(RNA polymerase II core promoter sequence-specific DNA binding)//GO:0046982(protein heterodimerization activity)//GO:0008134(transcription factor binding)//GO:0043565(sequence-specific DNA bi…	GO:0008150(biological_process)//GO:0008584(male gonad development)//GO:0046533(negative regulation of photoreceptor cell differentiation)//GO:0010628(positive regulation of gene expression)//GO:0048709(oligodendrocyte differentiation)//GO:0007283(spermatogenesis)//GO:0072034(renal vesicle induction)//GO:0072197(ureter morphogenesis)//GO:0043066(negative regulation of apoptotic process)//GO:003369…
chr3	168259201	168259700	diffreps_peak_13492	5.604	499	ENSRNOT00000025820	Ocstamp	58.4	2.48886e-06	9.19942e-05	up
chr10	85181581	85181780	diffreps_peak_3353	6.71028	199	ENSRNOT00000034305	Arhgap23	2.37094	1.94859e-07	1.56394e-05	up	303501	-	RGD:1309742|Ensembl:ENSRNOG00000022771	Rho GTPase activating protein 23		GO:0070062(extracellular exosome)	GO:0005096(GTPase activator activity)	GO:0043547(positive regulation of GTPase activity)//GO:0007165(signal transduction)
chr3	89556341	89556560	diffreps_peak_12833	7.64267	219	NM_001110055	RGD1564664	3.64616	2.2768e-08	5.167e-06	up	499839	Ag2	RGD:1564664|Ensembl:ENSRNOG00000055564	similar to LOC387763 protein
chr10	56739571	56740460	diffreps_peak_3061	5.56979	889	NM_001024270	Pelp1	2.28205	2.69284e-06	9.78555e-05	up	360552	RGD1306320	RGD:1306320|Ensembl:ENSRNOG00000019268	proline, glutamate and leucine rich protein 1		GO:0016020(membrane)//GO:0035327(transcriptionally active chromatin)//GO:0005730(nucleolus)//GO:0005634(nucleus)//GO:0071339(MLL1 complex)//GO:0005737(cytoplasm)	GO:0008134(transcription factor binding)//GO:0044822(poly(A) RNA binding)//GO:0003682(chromatin binding)	GO:0071391(cellular response to estrogen stimulus)//GO:0006351(transcription, DNA-templated)//GO:0045944(positive regulation of transcription from RNA polymerase II promoter)
chr3	119035890	119036080	diffreps_peak_13039	9.1259	190	ENSRNOT00000048141	LOC691920	2.1875	7.48344e-10	6.80349e-07	up
chr10	106932336	106932356	diffreps_peak_3576	6.24251	20	NM_001107069	Usp36	2.0394	5.72129e-07	3.1186e-05	up	303700	-	RGD:1309937|Ensembl:ENSRNOG00000028255	ubiquitin specific peptidase 36		GO:0005730(nucleolus)//GO:0005634(nucleus)	GO:0044822(poly(A) RNA binding)//GO:0004843(thiol-dependent ubiquitin-specific protease activity)//GO:0036459(thiol-dependent ubiquitinyl hydrolase activity)	GO:1903955(positive regulation of protein targeting to mitochondrion)//GO:1903146(regulation of mitophagy)//GO:0016579(protein deubiquitination)//GO:0006511(ubiquitin-dependent protein catabolic process)
chr6	36074685	36075160	diffreps_peak_16387	5.89675	475	NM_001108010	Supt7l	2.10042	1.26839e-06	5.48609e-05	up	313905	RGD1562206	RGD:1562206|Ensembl:ENSRNOG00000004927	SPT7-like STAGA complex gamma subunit		GO:0005634(nucleus)//GO:0005575(cellular_component)//GO:0030914(STAGA complex)	GO:0003674(molecular_function)//GO:0004402(histone acetyltransferase activity)//GO:0003713(transcription coactivator activity)	GO:0051457(maintenance of protein location in nucleus)//GO:1903506(regulation of nucleic acid-templated transcription)//GO:0008150(biological_process)//GO:0043966(histone H3 acetylation)
chr15	55710201	55710772	diffreps_peak_6752	5.59061	571	NM_001107275	Slc39a14	2.15634	2.5668e-06	9.42618e-05	up	306009	-	RGD:1307026|Ensembl:ENSRNOG00000009832	solute carrier family 39 member 14		GO:0005783(endoplasmic reticulum)//GO:0005886(plasma membrane)//GO:0005887(integral component of plasma membrane)//GO:0005794(Golgi apparatus)//GO:0016021(integral component of membrane)	GO:0005385(zinc ion transmembrane transporter activity)//GO:0015093(ferrous iron transmembrane transporter activity)	GO:0006829(zinc II ion transport)//GO:0006826(iron ion transport)//GO:0071578(zinc II ion transmembrane import)//GO:0006882(cellular zinc ion homeostasis)//GO:1903874(ferrous iron transmembrane transport)//GO:0071577(zinc II ion transmembrane transport)
chrX	69507541	69507800	diffreps_peak_20946	6.02837	259	NM_001025747	Yipf6	2.01987	9.36772e-07	4.40871e-05	up	363476	-	RGD:1566154|Ensembl:ENSRNOG00000006642|Vega:OTTRNOG00000000563	Yip1 domain family, member 6		GO:0005783(endoplasmic reticulum)//GO:0016021(integral component of membrane)//GO:0005802(trans-Golgi network)//GO:0005801(cis-Golgi network)//GO:0030134(ER to Golgi transport vesicle)	GO:0042802(identical protein binding)	GO:0060576(intestinal epithelial cell development)
chr7	83683982	83684000	diffreps_peak_18085	6.54846	18	ENSRNOT00000073442	Sybu	2.51811	2.82841e-07	1.9758e-05	up	500865	Golsyn|Ocsyn|RGD1564335	RGD:1564335|Ensembl:ENSRNOG00000004200	syntabulin		GO:0097433(dense body)//GO:0005874(microtubule)//GO:0043231(intracellular membrane-bounded organelle)//GO:0005739(mitochondrion)//GO:0005654(nucleoplasm)//GO:0031982(vesicle)	GO:0008017(microtubule binding)//GO:0017075(syntaxin-1 binding)//GO:0019894(kinesin binding)	GO:0061178(regulation of insulin secretion involved in cellular response to glucose stimulus)
chr20	47866541	47867279	diffreps_peak_12208	5.93031	738	NM_001098667	Zbtb24	2.35992	1.17405e-06	5.19092e-05	up	365590	Bif1a|ZNF450	RGD:1306951|Ensembl:ENSRNOG00000000308	zinc finger and BTB domain containing 24		GO:0005634(nucleus)	GO:0046872(metal ion binding)//GO:0003677(DNA binding)//GO:0003700(transcription factor activity, sequence-specific DNA binding)	GO:0006351(transcription, DNA-templated)//GO:0002244(hematopoietic progenitor cell differentiation)//GO:0006355(regulation of transcription, DNA-templated)
chr20	51885301	51885778	diffreps_peak_12243	6.20513	477	NM_031324	Prep	2.66933	6.23548e-07	3.30754e-05	up	83471	rPop	RGD:620841|Ensembl:ENSRNOG00000051061	prolyl endopeptidase	rno04614(Renin-angiotensin system)	GO:0016020(membrane)//GO:0005634(nucleus)//GO:0005737(cytoplasm)//GO:0005829(cytosol)	GO:0070008(serine-type exopeptidase activity)//GO:0042277(peptide binding)//GO:0004252(serine-type endopeptidase activity)//GO:0004175(endopeptidase activity)	GO:0006508(proteolysis)
chr16	73743101	73743195	diffreps_peak_7676	7.1957	94	NM_013151	Plat	3.06891	6.37241e-08	8.45977e-06	up	25692	PATISS|tPA	RGD:3342|Ensembl:ENSRNOG00000019018	plasminogen activator, tissue type	rno04610(Complement and coagulation cascades)//rno05202(Transcriptional misregulation in cancer)	GO:0070062(extracellular exosome)//GO:0045177(apical part of cell)//GO:0009986(cell surface)//GO:0045202(synapse)//GO:0031012(extracellular matrix)//GO:0005615(extracellular space)//GO:0005737(cytoplasm)//GO:0030141(secretory granule)	GO:0005102(receptor binding)//GO:0003674(molecular_function)//GO:0051219(phosphoprotein binding)//GO:0004252(serine-type endopeptidase activity)	GO:0045861(negative regulation of proteolysis)//GO:0048008(platelet-derived growth factor receptor signaling pathway)//GO:0060279(positive regulation of ovulation)//GO:0014909(smooth muscle cell migration)//GO:0001666(response to hypoxia)//GO:0051591(response to cAMP)//GO:0048167(regulation of synaptic plasticity)//GO:0006508(proteolysis)//GO:0031639(plasminogen activation)//GO:0035249(synaptic t…
chr16	84027541	84028060	diffreps_peak_7768	8.24747	519	NM_138893	Myo16	3.66736	5.65627e-09	2.6064e-06	up	192253	Myr8	RGD:621561|Ensembl:ENSRNOG00000016483|Vega:OTTRNOG00000000953	myosin XVI		GO:0005654(nucleoplasm)//GO:0016020(membrane)//GO:0048471(perinuclear region of cytoplasm)//GO:0016459(myosin complex)//GO:0005829(cytosol)	GO:0005524(ATP binding)//GO:0005515(protein binding)//GO:0003774(motor activity)//GO:0003779(actin binding)//GO:0032403(protein complex binding)	GO:0014065(phosphatidylinositol 3-kinase signaling)//GO:0048812(neuron projection morphogenesis)
chr4	10320703	10321309	diffreps_peak_13679	10.0976	606	NM_053455	Fgl2	9.50596	7.98663e-11	1.5127e-07	up	84586	-	RGD:620170|Ensembl:ENSRNOG00000012881	fibrinogen-like 2		GO:0070062(extracellular exosome)	GO:0008233(peptidase activity)	GO:0006508(proteolysis)//GO:0007567(parturition)
chr7	20432601	20433258	diffreps_peak_17629	5.51692	657	ENSRNOT00000046378	LOC300308	2.73462	3.04144e-06	0.000107836	up	300308	-	RGD:1359716	similar to hypothetical protein 4930509O22		GO:0005634(nucleus)//GO:0005737(cytoplasm)	GO:0005524(ATP binding)//GO:0004674(protein serine/threonine kinase activity)	GO:0006468(protein phosphorylation)//GO:0035556(intracellular signal transduction)//GO:0043066(negative regulation of apoptotic process)
chr3	119797485	119797565	diffreps_peak_13057	8.16423	80	NM_030995	Map1a	2.33064	6.85118e-09	2.89176e-06	up	25152	Mtap1a	RGD:3042|Ensembl:ENSRNOG00000014230	microtubule-associated protein 1A		GO:0005874(microtubule)//GO:0001750(photoreceptor outer segment)//GO:0005829(cytosol)//GO:0014069(postsynaptic density)//GO:0005875(microtubule associated complex)//GO:0005737(cytoplasm)	GO:0005518(collagen binding)//GO:0005515(protein binding)//GO:0008017(microtubule binding)//GO:0003779(actin binding)	GO:0045494(photoreceptor cell maintenance)//GO:0007026(negative regulation of microtubule depolymerization)//GO:0098792(xenophagy)//GO:0098779(mitophagy in response to mitochondrial depolarization)//GO:0000226(microtubule cytoskeleton organization)//GO:0002230(positive regulation of defense response to virus by host)//GO:0007605(sensory perception of sound)
chr5	173120157	173120540	diffreps_peak_16173	6.29702	383	NM_001271226	Chd5	2.59875	5.04638e-07	2.87416e-05	up	691589	CHD-5	RGD:1582725|Ensembl:ENSRNOG00000011268	chromodomain helicase DNA binding protein 5		GO:0000785(chromatin)//GO:0016020(membrane)//GO:0005634(nucleus)//GO:0000792(heterochromatin)//GO:0016581(NuRD complex)	GO:0008270(zinc ion binding)//GO:0061628(H3K27me3 modified histone binding)//GO:0008026(ATP-dependent helicase activity)//GO:0005524(ATP binding)//GO:0003682(chromatin binding)//GO:0042826(histone deacetylase binding)//GO:0003677(DNA binding)	GO:0098532(histone H3-K27 trimethylation)//GO:0045595(regulation of cell differentiation)//GO:1901798(positive regulation of signal transduction by p53 class mediator)//GO:0021895(cerebral cortex neuron differentiation)//GO:0060850(regulation of transcription involved in cell fate commitment)//GO:0006355(regulation of transcription, DNA-templated)//GO:0006366(transcription from RNA polymerase II …
chr20	30621961	30623880	diffreps_peak_12106	7.12155	1919	NM_001109364	Sowahc	2.61542	7.55868e-08	9.20561e-06	up	503306	Ankrd57	RGD:1595666|Ensembl:ENSRNOG00000048831	sosondowah ankyrin repeat domain family member C
chr1	225566021	225566260	diffreps_peak_2043	7.09144	239	NM_001287134	Ppp6r3	2.0331	8.10143e-08	9.54358e-06	up	309144	Ppp6r3-ps1|RGD1307145|Saps3|Saps3-ps1	RGD:1307145|Ensembl:ENSRNOG00000015540	protein phosphatase 6, regulatory subunit 3		GO:0005654(nucleoplasm)//GO:0005886(plasma membrane)//GO:0005737(cytoplasm)	GO:0019903(protein phosphatase binding)	GO:0043666(regulation of phosphoprotein phosphatase activity)
chr4	136930637	136931271	diffreps_peak_14082	6.0127	634	ENSRNOT00000024428	Fam115a	2.0184	9.71173e-07	4.52508e-05	up
chr7	12409853	12410100	diffreps_peak_17522	5.01456	247	NM_001013218	Reep6	3.6016	9.6704e-06	0.00027542	up	362835	Dp1l1	RGD:1309508|Ensembl:ENSRNOG00000033262	receptor accessory protein 6		GO:0005886(plasma membrane)//GO:0045177(apical part of cell)//GO:0005789(endoplasmic reticulum membrane)//GO:0016021(integral component of membrane)//GO:0044317(rod spherule)//GO:0005634(nucleus)		GO:0032386(regulation of intracellular transport)
chr8	116246021	116246560	diffreps_peak_19395	5.80898	539	NM_019146	Bsn	3.00683	1.55246e-06	6.38191e-05	up	29138	Znf231	RGD:2223|Ensembl:ENSRNOG00000030714	bassoon (presynaptic cytomatrix protein)		GO:0045202(synapse)//GO:0060076(excitatory synapse)//GO:0005802(trans-Golgi network)//GO:0009986(cell surface)//GO:0097470(ribbon synapse)//GO:0043005(neuron projection)//GO:0030425(dendrite)//GO:0044306(neuron projection terminus)//GO:0030424(axon)//GO:0014069(postsynaptic density)//GO:0098793(presynapse)//GO:0030054(cell junction)//GO:0060077(inhibitory synapse)//GO:0048786(presynaptic active z…	GO:0001222(transcription corepressor binding)//GO:0046872(metal ion binding)//GO:0005515(protein binding)	GO:0007010(cytoskeleton organization)//GO:0007416(synapse assembly)//GO:0035418(protein localization to synapse)
chr14	86894421	86895212	diffreps_peak_6178	5.96999	791	NM_021739	Camk2b	2.06918	1.07155e-06	4.863e-05	up	24245	Ck2b	RGD:2262|Ensembl:ENSRNOG00000052080	calcium/calmodulin-dependent protein kinase II beta	rno04012(ErbB signaling pathway)//rno04020(Calcium signaling pathway)//rno04024(cAMP signaling pathway)//rno04066(HIF-1 signaling pathway)//rno04114(Oocyte meiosis)//rno04261(Adrenergic signaling in cardiomyocytes)//rno04310(Wnt signaling pathway)//rno04713(Circadian entrainment)//rno04720(Long-term potentiation)//rno04722(Neurotrophin signaling pathway)//rno04725(Cholinergic synapse)//rno04728(D…	GO:0033017(sarcoplasmic reticulum membrane)//GO:0043204(perikaryon)//GO:0005815(microtubule organizing center)//GO:0030425(dendrite)//GO:0005829(cytosol)//GO:0014069(postsynaptic density)//GO:0051233(spindle midzone)	GO:0004674(protein serine/threonine kinase activity)//GO:0042803(protein homodimerization activity)//GO:0005524(ATP binding)//GO:0005516(calmodulin binding)//GO:0004683(calmodulin-dependent protein kinase activity)//GO:0019901(protein kinase binding)//GO:0043274(phospholipase binding)//GO:0005515(protein binding)	GO:0048169(regulation of long-term neuronal synaptic plasticity)//GO:0010976(positive regulation of neuron projection development)//GO:0060291(long-term synaptic potentiation)//GO:0048858(cell projection morphogenesis)//GO:0060466(activation of meiosis involved in egg activation)//GO:0061003(positive regulation of dendritic spine morphogenesis)//GO:0006468(protein phosphorylation)//GO:0090129(pos…
chr2	100139201	100139707	diffreps_peak_10479	5.83667	506	ENSRNOT00000016784	Trio	2.13956	1.45657e-06	6.07274e-05	up	310192	-	RGD:1308360|Ensembl:ENSRNOG00000012148	trio Rho guanine nucleotide exchange factor			GO:0005089(Rho guanyl-nucleotide exchange factor activity)//GO:0005524(ATP binding)//GO:0019899(enzyme binding)//GO:0004674(protein serine/threonine kinase activity)	GO:0006468(protein phosphorylation)//GO:0035023(regulation of Rho protein signal transduction)//GO:0043547(positive regulation of GTPase activity)
chr4	176187258	176187860	diffreps_peak_14386	8.12275	602	NM_001134746	Lrrtm4	3.14615	7.53793e-09	3.03313e-06	up	500219	RGD1560707	RGD:1560707|Ensembl:ENSRNOG00000021938|Vega:OTTRNOG00000002042	leucine rich repeat transmembrane neuronal 4		GO:0016021(integral component of membrane)//GO:0032281(AMPA glutamate receptor complex)//GO:0030054(cell junction)//GO:0045211(postsynaptic membrane)//GO:0005737(cytoplasm)	GO:0004860(protein kinase inhibitor activity)//GO:0043395(heparan sulfate proteoglycan binding)	GO:0072578(neurotransmitter-gated ion channel clustering)//GO:0050808(synapse organization)//GO:0097113(AMPA glutamate receptor clustering)//GO:0019221(cytokine-mediated signaling pathway)//GO:0051965(positive regulation of synapse assembly)//GO:0046426(negative regulation of JAK-STAT cascade)//GO:0006469(negative regulation of protein kinase activity)//GO:1901629(regulation of presynaptic membra…
chr10	11674385	11674959	diffreps_peak_2723	6.38108	574	ENSRNOT00000047701	Ercc4	2.09867	4.15835e-07	2.53078e-05	up	304719	RGD1560340	RGD:1560340	ERCC excision repair 4, endonuclease catalytic subunit	rno03420(Nucleotide excision repair)//rno03460(Fanconi anemia pathway)	GO:0016021(integral component of membrane)//GO:0070522(ERCC4-ERCC1 complex)//GO:0005669(transcription factor TFIID complex)//GO:0005575(cellular_component)//GO:0000110(nucleotide-excision repair factor 1 complex)//GO:0000109(nucleotide-excision repair complex)//GO:0000784(nuclear chromosome, telomeric region)//GO:0000781(chromosome, telomeric region)//GO:0005634(nucleus)	GO:0003674(molecular_function)//GO:0003684(damaged DNA binding)//GO:0047485(protein N-terminus binding)//GO:0001094(TFIID-class transcription factor binding)//GO:0000014(single-stranded DNA endodeoxyribonuclease activity)//GO:0043566(structure-specific DNA binding)//GO:0004520(endodeoxyribonuclease activity)//GO:0003697(single-stranded DNA binding)//GO:0008022(protein C-terminus binding)	GO:0000723(telomere maintenance)//GO:1901255(nucleotide-excision repair involved in interstrand cross-link repair)//GO:0006296(nucleotide-excision repair, DNA incision, 5'-to lesion)//GO:0000724(double-strand break repair via homologous recombination)//GO:0006295(nucleotide-excision repair, DNA incision, 3'-to lesion)//GO:0033683(nucleotide-excision repair, DNA incision)//GO:0006289(nucleotide-ex…
chr10	564008	564253	diffreps_peak_2624	6.57716	245	ENSRNOT00000040132	AABR06062521.1	2.41258	2.6475e-07	1.8937e-05	up
chr8	47847866	47848240	diffreps_peak_18821	5.19868	374	NM_207610	Ube4a	2.31049	6.32872e-06	0.000193739	up	315608	Ab2-232	RGD:1303173|Ensembl:ENSRNOG00000026833	ubiquitination factor E4A	rno04120(Ubiquitin mediated proteolysis)	GO:0005737(cytoplasm)//GO:0000151(ubiquitin ligase complex)	GO:0061630(ubiquitin protein ligase activity)//GO:0016874(ligase activity)//GO:0034450(ubiquitin-ubiquitin ligase activity)	GO:0000209(protein polyubiquitination)//GO:0006511(ubiquitin-dependent protein catabolic process)//GO:0016567(protein ubiquitination)
chr1	181947529	181948000	diffreps_peak_1682	5.65327	471	NM_001134970	Sbf2	2.22055	2.22195e-06	8.43909e-05	up	691042	Mtmr13|RGD1559442	RGD:1588657|Ensembl:ENSRNOG00000009812	SET binding factor 2		GO:0005774(vacuolar membrane)//GO:0016020(membrane)	GO:0035091(phosphatidylinositol binding)//GO:0017112(Rab guanyl-nucleotide exchange factor activity)//GO:0019208(phosphatase regulator activity)//GO:0019902(phosphatase binding)//GO:0042803(protein homodimerization activity)	GO:0051262(protein tetramerization)//GO:0043087(regulation of GTPase activity)//GO:0043547(positive regulation of GTPase activity)
chr14	105141199	105141368	diffreps_peak_6256	5.18316	169	NM_001100971	RGD1305110	3.01891	6.559e-06	0.000199405	up	305579	-	RGD:1305110|Ensembl:ENSRNOG00000054669	similar to KIAA1841 protein
chr16	81004078	81004480	diffreps_peak_7728	6.37072	402	NM_001024744	Cdc16	2.44165	4.2587e-07	2.57099e-05	up	290875	-	RGD:1305076|Ensembl:ENSRNOG00000017536	cell division cycle 16	rno04110(Cell cycle)//rno04114(Oocyte meiosis)//rno04120(Ubiquitin mediated proteolysis)//rno04914(Progesterone-mediated oocyte maturation)//rno05166(HTLV-I infection)	GO:0005813(centrosome)//GO:0005634(nucleus)//GO:0005876(spindle microtubule)//GO:0005680(anaphase-promoting complex)//GO:0005737(cytoplasm)		GO:0070979(protein K11-linked ubiquitination)//GO:0051301(cell division)
chr7	12947561	12947623	diffreps_peak_17535	5.28629	62	NM_001100886	Tmem259	4.80784	5.17266e-06	0.000164318	up	299608	Mbrl|RGD1311136	RGD:1311136|Ensembl:ENSRNOG00000012808	transmembrane protein 259		GO:0005783(endoplasmic reticulum)//GO:0016021(integral component of membrane)		GO:1904294(positive regulation of ERAD pathway)//GO:1901215(negative regulation of neuron death)//GO:0034976(response to endoplasmic reticulum stress)
chr2	229989581	229990000	diffreps_peak_11536	8.31213	419	ENSRNOT00000025222	Csf1	3.58744	4.87388e-09	2.39968e-06	up	78965	-	RGD:621063|Ensembl:ENSRNOG00000018659	colony stimulating factor 1	rno04014(Ras signaling pathway)//rno04015(Rap1 signaling pathway)//rno04060(Cytokine-cytokine receptor interaction)//rno04151(PI3K-Akt signaling pathway)//rno04380(Osteoclast differentiation)//rno04640(Hematopoietic cell lineage)//rno04668(TNF signaling pathway)//rno05323(Rheumatoid arthritis)	GO:0005886(plasma membrane)//GO:0070062(extracellular exosome)//GO:0048471(perinuclear region of cytoplasm)//GO:0016021(integral component of membrane)//GO:1990682(CSF1-CSF1R complex)//GO:0005615(extracellular space)	GO:0008083(growth factor activity)//GO:0005157(macrophage colony-stimulating factor receptor binding)//GO:0005125(cytokine activity)//GO:0042803(protein homodimerization activity)	GO:0007169(transmembrane receptor protein tyrosine kinase signaling pathway)//GO:0010628(positive regulation of gene expression)//GO:0032270(positive regulation of cellular protein metabolic process)//GO:1902228(positive regulation of macrophage colony-stimulating factor signaling pathway)//GO:1904141(positive regulation of microglial cell migration)//GO:0010759(positive regulation of macrophage …
chr10	66033121	66033420	diffreps_peak_3145	6.9606	299	NM_001006602	Pigs	2.20871	1.09497e-07	1.12149e-05	up	303277	-	RGD:1359436|Ensembl:ENSRNOG00000011366	phosphatidylinositol glycan anchor biosynthesis, class S	rno00563(Glycosylphosphatidylinositol(GPI)-anchor biosynthesis)//rno01100(Metabolic pathways)	GO:0016020(membrane)//GO:0042765(GPI-anchor transamidase complex)	GO:0003923(GPI-anchor transamidase activity)	GO:0016255(attachment of GPI anchor to protein)
chr2	206287681	206288460	diffreps_peak_11318	5.8088	779	NM_001106450	Etv3	2.18499	1.5531e-06	6.38223e-05	up	295297	Spap1	RGD:1311577|Ensembl:ENSRNOG00000043095	ets variant 3		GO:0005634(nucleus)//GO:0017053(transcriptional repressor complex)//GO:0090571(RNA polymerase II transcription repressor complex)//GO:0000790(nuclear chromatin)	GO:0000981(RNA polymerase II transcription factor activity, sequence-specific DNA binding)//GO:0017151(DEAD/H-box RNA helicase binding)//GO:0001227(transcriptional repressor activity, RNA polymerase II transcription regulatory region sequence-specific binding)//GO:0000977(RNA polymerase II regulatory region sequence-specific DNA binding)	GO:0006357(regulation of transcription from RNA polymerase II promoter)//GO:0097011(cellular response to granulocyte macrophage colony-stimulating factor stimulus)//GO:0008285(negative regulation of cell proliferation)//GO:0000122(negative regulation of transcription from RNA polymerase II promoter)//GO:0030154(cell differentiation)
chr1	127249710	127249820	diffreps_peak_1278	7.51462	110	NM_001106266	Tjp1	2.0093	3.05761e-08	5.97222e-06	up	292994	ZO-1	RGD:1306305|Ensembl:ENSRNOG00000011077	tight junction protein 1	rno04520(Adherens junction)//rno04530(Tight junction)//rno04540(Gap junction)//rno05132(Salmonella infection)	GO:0005923(bicellular tight junction)//GO:0005886(plasma membrane)//GO:0045177(apical part of cell)//GO:0014704(intercalated disc)//GO:0043296(apical junction complex)//GO:0016323(basolateral plasma membrane)//GO:0005912(adherens junction)//GO:0030054(cell junction)//GO:0005737(cytoplasm)//GO:0016327(apicolateral plasma membrane)//GO:0005913(cell-cell adherens junction)//GO:0046581(intercellular …	GO:0005515(protein binding)//GO:0019904(protein domain specific binding)//GO:0008022(protein C-terminus binding)	GO:0043116(negative regulation of vascular permeability)//GO:0042493(response to drug)//GO:0071000(response to magnetism)//GO:0032496(response to lipopolysaccharide)//GO:0071333(cellular response to glucose stimulus)//GO:0007605(sensory perception of sound)//GO:0045471(response to ethanol)//GO:0090557(establishment of endothelial intestinal barrier)//GO:0001825(blastocyst formation)
chr18	24294641	24295040	diffreps_peak_8717	5.13902	399	NM_001108886	Polr2d	2.11299	7.26078e-06	0.00021695	up	364834	-	RGD:1308565|Ensembl:ENSRNOG00000016231	polymerase (RNA) II subunit D	rno00230(Purine metabolism)//rno00240(Pyrimidine metabolism)//rno01100(Metabolic pathways)//rno03020(RNA polymerase)//rno05016(Huntington's disease)//rno05169(Epstein-Barr virus infection)	GO:0000932(cytoplasmic mRNA processing body)//GO:0005634(nucleus)//GO:0005575(cellular_component)//GO:0005665(DNA-directed RNA polymerase II, core complex)	GO:0003674(molecular_function)//GO:0031369(translation initiation factor binding)//GO:0003727(single-stranded RNA binding)//GO:0000166(nucleotide binding)//GO:0003697(single-stranded DNA binding)//GO:0003899(DNA-directed RNA polymerase activity)	GO:0034402(recruitment of 3'-end processing factors to RNA polymerase II holoenzyme complex)//GO:0008150(biological_process)//GO:0006367(transcription initiation from RNA polymerase II promoter)//GO:0000288(nuclear-transcribed mRNA catabolic process, deadenylation-dependent decay)//GO:0006366(transcription from RNA polymerase II promoter)//GO:0031990(mRNA export from nucleus in response to heat s…
chr19	65414161	65414480	diffreps_peak_9719	5.67937	319	NM_017353	Slc7a5	2.28954	2.09232e-06	8.04988e-05	up	50719	E16|TA1	RGD:620639|Ensembl:ENSRNOG00000018824	solute carrier family 7 member 5	rno05230(Central carbon metabolism in cancer)	GO:0005886(plasma membrane)//GO:0005887(integral component of plasma membrane)//GO:0016020(membrane)//GO:0005829(cytosol)//GO:0043231(intracellular membrane-bounded organelle)//GO:0070062(extracellular exosome)//GO:0005737(cytoplasm)//GO:0016324(apical plasma membrane)	GO:0015179(L-amino acid transmembrane transporter activity)//GO:0015297(antiporter activity)//GO:0015175(neutral amino acid transmembrane transporter activity)//GO:0015171(amino acid transmembrane transporter activity)//GO:0042605(peptide antigen binding)	GO:0015804(neutral amino acid transport)//GO:0007399(nervous system development)//GO:1902475(L-alpha-amino acid transmembrane transport)//GO:0030154(cell differentiation)//GO:0015807(L-amino acid transport)
chr20	15001621	15001880	diffreps_peak_11977	7.89167	259	ENSRNOT00000076280	Lss	2.42745	1.2833e-08	3.98837e-06	up	81681	-	RGD:620955|Ensembl:ENSRNOG00000054549	lanosterol synthase (2,3-oxidosqualene-lanosterol cyclase)	rno00100(Steroid biosynthesis)//rno01100(Metabolic pathways)	GO:0005811(lipid particle)//GO:0016020(membrane)//GO:0043231(intracellular membrane-bounded organelle)//GO:0005789(endoplasmic reticulum membrane)	GO:0000250(lanosterol synthase activity)//GO:0016866(intramolecular transferase activity)	GO:0016125(sterol metabolic process)//GO:0006694(steroid biosynthetic process)//GO:0006695(cholesterol biosynthetic process)//GO:0031647(regulation of protein stability)
chr10	89011181	89011460	diffreps_peak_3394	5.21019	279	ENSRNOT00000076489	Becn1	2.65089	6.16318e-06	0.000189592	up	114558	-	RGD:620190|Ensembl:ENSRNOG00000020513|Vega:OTTRNOG00000000809	beclin 1	rno04140(Regulation of autophagy)	GO:0043234(protein complex)//GO:0005768(endosome)//GO:0000407(pre-autophagosomal structure)//GO:0034272(phosphatidylinositol 3-kinase complex, class III, type II)//GO:0005802(trans-Golgi network)//GO:0010008(endosome membrane)//GO:0005776(autophagosome)//GO:0030425(dendrite)//GO:0005575(cellular_component)//GO:0005789(endoplasmic reticulum membrane)//GO:0035032(phosphatidylinositol 3-kinase compl…	GO:0043548(phosphatidylinositol 3-kinase binding)//GO:0003674(molecular_function)//GO:0031625(ubiquitin protein ligase binding)	GO:0007080(mitotic metaphase plate congression)//GO:0043066(negative regulation of apoptotic process)//GO:0007040(lysosome organization)//GO:0042149(cellular response to glucose starvation)//GO:0060548(negative regulation of cell death)//GO:0008285(negative regulation of cell proliferation)//GO:0006914(autophagy)//GO:0071275(cellular response to aluminum ion)//GO:0006995(cellular response to nitr…
chr4	209104601	209104800	diffreps_peak_14610	5.90383	199	NM_012508	Atp2b2	2.34559	1.24788e-06	5.42452e-05	up	24215	PMCA2	RGD:2176|Ensembl:ENSRNOG00000030269	ATPase plasma membrane Ca2+ transporting 2	rno04020(Calcium signaling pathway)//rno04022(cGMP-PKG signaling pathway)//rno04024(cAMP signaling pathway)//rno04261(Adrenergic signaling in cardiomyocytes)//rno04970(Salivary secretion)//rno04972(Pancreatic secretion)	GO:0005886(plasma membrane)//GO:0005887(integral component of plasma membrane)//GO:0030425(dendrite)//GO:0016021(integral component of membrane)//GO:0005829(cytosol)//GO:0045202(synapse)//GO:0032809(neuronal cell body membrane)//GO:0043231(intracellular membrane-bounded organelle)//GO:0005929(cilium)//GO:0030054(cell junction)//GO:0016324(apical plasma membrane)//GO:0070062(extracellular exosome)…	GO:0030899(calcium-dependent ATPase activity)//GO:0005524(ATP binding)//GO:0030165(PDZ domain binding)//GO:0005516(calmodulin binding)//GO:0005388(calcium-transporting ATPase activity)//GO:0005509(calcium ion binding)//GO:0033130(acetylcholine receptor binding)//GO:0046872(metal ion binding)//GO:0008022(protein C-terminus binding)//GO:0035254(glutamate receptor binding)	GO:0040011(locomotion)//GO:0021692(cerebellar Purkinje cell layer morphogenesis)//GO:0090102(cochlea development)//GO:0007605(sensory perception of sound)//GO:0030182(neuron differentiation)//GO:0042472(inner ear morphogenesis)//GO:0000902(cell morphogenesis)//GO:0021707(cerebellar granule cell differentiation)//GO:0045299(otolith mineralization)//GO:0060113(inner ear receptor cell differentiatio…
chr6	82492401	82492760	diffreps_peak_16707	5.65527	359	ENSRNOT00000038715	AABR06044007.1	3.70753	2.21174e-06	8.41054e-05	up
chr12	13224020	13224100	diffreps_peak_4433	6.68907	80	NM_001107119	Zkscan5	3.81279	2.0461e-07	1.61193e-05	up	304275	Zfp95	RGD:1311175|Ensembl:ENSRNOG00000059552	zinc finger with KRAB and SCAN domains 5		GO:0005622(intracellular)//GO:0005634(nucleus)	GO:0003676(nucleic acid binding)//GO:0046872(metal ion binding)//GO:0003700(transcription factor activity, sequence-specific DNA binding)	GO:0006351(transcription, DNA-templated)//GO:0006355(regulation of transcription, DNA-templated)
chr10	106359761	106360520	diffreps_peak_3569	5.45352	759	ENSRNOT00000040629	Tnrc6c	2.48525	3.51947e-06	0.000120895	up	303774	RGD1310027	RGD:1310027|Ensembl:ENSRNOG00000022395	trinucleotide repeat containing 6C			GO:0000166(nucleotide binding)//GO:0003676(nucleic acid binding)	GO:0060964(regulation of gene silencing by miRNA)//GO:0035162(embryonic hemopoiesis)//GO:1900153(positive regulation of nuclear-transcribed mRNA catabolic process, deadenylation-dependent decay)//GO:0035195(gene silencing by miRNA)//GO:0001706(endoderm formation)//GO:0060213(positive regulation of nuclear-transcribed mRNA poly(A) tail shortening)//GO:0007492(endoderm development)//GO:0048568(embr…
chr4	224569121	224569320	diffreps_peak_14714	7.02957	199	NM_133429	Zfp384	2.47739	9.34182e-08	1.03116e-05	up	171018	Ciz|Nmp4|Znf384	RGD:708346|Ensembl:ENSRNOG00000017066	zinc finger protein 384		GO:0005634(nucleus)//GO:0005925(focal adhesion)	GO:0017124(SH3 domain binding)//GO:0003676(nucleic acid binding)//GO:0046872(metal ion binding)//GO:0043565(sequence-specific DNA binding)	GO:0006913(nucleocytoplasmic transport)//GO:0050714(positive regulation of protein secretion)//GO:0006351(transcription, DNA-templated)//GO:0045944(positive regulation of transcription from RNA polymerase II promoter)
chr9	42537021	42537840	diffreps_peak_19773	7.38261	819	NM_001034934	Arid5a	2.40622	4.14372e-08	6.86754e-06	up	316327	-	RGD:1311041|Ensembl:ENSRNOG00000015382	AT-rich interaction domain 5A		GO:0005654(nucleoplasm)//GO:0005667(transcription factor complex)//GO:0005634(nucleus)//GO:0005730(nucleolus)	GO:0008134(transcription factor binding)//GO:0003682(chromatin binding)//GO:0003677(DNA binding)//GO:0044212(transcription regulatory region DNA binding)	GO:0006357(regulation of transcription from RNA polymerase II promoter)//GO:0035066(positive regulation of histone acetylation)//GO:0002062(chondrocyte differentiation)//GO:0045944(positive regulation of transcription from RNA polymerase II promoter)
chr13	87343421	87344163	diffreps_peak_5316	6.80617	742	NM_013114	Selp	3.83092	1.56253e-07	1.37574e-05	up	25651	PSELECT	RGD:3656|Ensembl:ENSRNOG00000002794|Vega:OTTRNOG00000001152	selectin P	rno04514(Cell adhesion molecules (CAMs))//rno05144(Malaria)//rno05150(Staphylococcus aureus infection)	GO:0009897(external side of plasma membrane)//GO:0016020(membrane)//GO:0016021(integral component of membrane)//GO:0031092(platelet alpha granule membrane)//GO:0005654(nucleoplasm)//GO:0005615(extracellular space)//GO:0005737(cytoplasm)	GO:0008201(heparin binding)//GO:0048306(calcium-dependent protein binding)//GO:0033691(sialic acid binding)//GO:0001530(lipopolysaccharide binding)//GO:0042806(fucose binding)//GO:0030246(carbohydrate binding)//GO:0070492(oligosaccharide binding)//GO:0001948(glycoprotein binding)	GO:0050900(leukocyte migration)//GO:0007159(leukocyte cell-cell adhesion)//GO:0007157(heterophilic cell-cell adhesion via plasma membrane cell adhesion molecules)//GO:0050901(leukocyte tethering or rolling)//GO:0002687(positive regulation of leukocyte migration)//GO:0007155(cell adhesion)//GO:0006954(inflammatory response)//GO:0010572(positive regulation of platelet activation)//GO:0002691(regula…
chr13	95273821	95274120	diffreps_peak_5380	6.61921	299	NM_031602	Kcnj10	2.09214	2.40318e-07	1.78363e-05	up	29718	-	RGD:61822	potassium voltage-gated channel subfamily J member 10	rno04971(Gastric acid secretion)	GO:0005886(plasma membrane)//GO:0005887(integral component of plasma membrane)//GO:0098793(presynapse)//GO:0016021(integral component of membrane)//GO:0016323(basolateral plasma membrane)//GO:0097449(astrocyte projection)//GO:0005902(microvillus)//GO:0016324(apical plasma membrane)	GO:0005267(potassium channel activity)//GO:0005102(receptor binding)//GO:0042802(identical protein binding)//GO:0005524(ATP binding)//GO:0005242(inward rectifier potassium channel activity)//GO:0015272(ATP-activated inward rectifier potassium channel activity)//GO:0005515(protein binding)	GO:0060075(regulation of resting membrane potential)//GO:0034765(regulation of ion transmembrane transport)//GO:0051384(response to glucocorticoid)//GO:0048169(regulation of long-term neuronal synaptic plasticity)//GO:0051289(protein homotetramerization)//GO:0051930(regulation of sensory perception of pain)//GO:0006813(potassium ion transport)//GO:0007601(visual perception)//GO:0051385(response t…
chr4	62106741	62107138	diffreps_peak_14028	6.32719	397	ENSRNOT00000030090	Agbl3	2.37803	4.70767e-07	2.74331e-05	up	500076	RGD1561995	RGD:1561995|Ensembl:ENSRNOG00000010397	ATP/GTP binding protein-like 3			GO:0008270(zinc ion binding)//GO:0004181(metallocarboxypeptidase activity)	GO:0006508(proteolysis)//GO:0035610(protein side chain deglutamylation)
chr19	66150086	66151090	diffreps_peak_9728	6.50595	1004	NM_001108453	Cbfa2t3	2.1802	3.11927e-07	2.10489e-05	up	361431	-	RGD:1310547|Ensembl:ENSRNOG00000014723	CBFA2/RUNX1 translocation partner 3		GO:0005622(intracellular)//GO:0005634(nucleus)	GO:0003714(transcription corepressor activity)//GO:0003682(chromatin binding)//GO:0046872(metal ion binding)//GO:0003700(transcription factor activity, sequence-specific DNA binding)	GO:0032436(positive regulation of proteasomal ubiquitin-dependent protein catabolic process)//GO:0001666(response to hypoxia)//GO:0030851(granulocyte differentiation)//GO:0045892(negative regulation of transcription, DNA-templated)//GO:0008285(negative regulation of cell proliferation)//GO:0000122(negative regulation of transcription from RNA polymerase II promoter)//GO:0045820(negative regulatio…
chr9	12807161	12807480	diffreps_peak_19633	6.84549	319	NM_001039699	Lrfn2	3.89388	1.42727e-07	1.30074e-05	up	316205	Salm1	RGD:1311831|Ensembl:ENSRNOG00000011803	leucine rich repeat and fibronectin type III domain containing 2		GO:0016021(integral component of membrane)//GO:0030054(cell junction)//GO:0045211(postsynaptic membrane)//GO:0009986(cell surface)	GO:0005515(protein binding)	GO:0007409(axonogenesis)
chr6	116444803	116445480	diffreps_peak_17052	6.83946	677	NM_001014079	Zc2hc1c	2.09541	1.44724e-07	1.31104e-05	up	314321	Fam164c|RGD1307122	RGD:1307122|Ensembl:ENSRNOG00000027115	zinc finger, C2HC-type containing 1C			GO:0046872(metal ion binding)
chr8	56739175	56739480	diffreps_peak_18886	6.11654	305	NM_001108147	Npat	2.31367	7.64645e-07	3.81478e-05	up	315666	-	RGD:1311947|Ensembl:ENSRNOG00000024934	nuclear protein, co-activator of histone transcription		GO:0005654(nucleoplasm)//GO:0097504(Gemini of coiled bodies)//GO:0005634(nucleus)//GO:0005737(cytoplasm)//GO:0015030(Cajal body)	GO:0003714(transcription corepressor activity)//GO:0047485(protein N-terminus binding)//GO:0008022(protein C-terminus binding)//GO:0003713(transcription coactivator activity)	GO:0045893(positive regulation of transcription, DNA-templated)//GO:0000083(regulation of transcription involved in G1/S transition of mitotic cell cycle)//GO:1903507(negative regulation of nucleic acid-templated transcription)//GO:0010468(regulation of gene expression)
chr5	163440781	163441506	diffreps_peak_16046	5.77958	725	NM_001108691	Fbxo42	2.59322	1.66119e-06	6.72723e-05	up	362646	-	RGD:1304787|Ensembl:ENSRNOG00000014305	F-box protein 42
chr7	23958041	23958150	diffreps_peak_17660	6.75238	109	NM_017109	Syn3	2.77805	1.76856e-07	1.47355e-05	up	29130	-	RGD:3799|Ensembl:ENSRNOG00000026866	synapsin III		GO:0014069(postsynaptic density)//GO:0045202(synapse)//GO:0008021(synaptic vesicle)//GO:0030672(synaptic vesicle membrane)//GO:0030054(cell junction)	GO:0005524(ATP binding)//GO:0003824(catalytic activity)//GO:0005515(protein binding)	GO:0007269(neurotransmitter secretion)
chr2	217783721	217784220	diffreps_peak_11413	5.15601	499	NM_001107697	Otud7b	2.36638	6.98212e-06	0.000210021	up	310677	RGD1308111	RGD:1308111|Ensembl:ENSRNOG00000042068	OTU deubiquitinase 7B		GO:0005634(nucleus)//GO:0005737(cytoplasm)	GO:0008270(zinc ion binding)//GO:0008234(cysteine-type peptidase activity)//GO:1990380(Lys48-specific deubiquitinase activity)//GO:0004843(thiol-dependent ubiquitin-specific protease activity)//GO:0070530(K63-linked polyubiquitin binding)//GO:0003677(DNA binding)	GO:0071108(protein K48-linked deubiquitination)//GO:0016579(protein deubiquitination)//GO:0071947(protein deubiquitination involved in ubiquitin-dependent protein catabolic process)//GO:0070536(protein K63-linked deubiquitination)//GO:0002385(mucosal immune response)//GO:0035871(protein K11-linked deubiquitination)//GO:0000122(negative regulation of transcription from RNA polymerase II promoter)/…
chr16	59665021	59665380	diffreps_peak_7611	6.86938	359	NM_001033062	Cldn23	2.55933	1.35089e-07	1.25835e-05	up	290789	-	RGD:1309001|Ensembl:ENSRNOG00000011424	claudin 23	rno04514(Cell adhesion molecules (CAMs))//rno04530(Tight junction)//rno04670(Leukocyte transendothelial migration)//rno05160(Hepatitis C)	GO:0005923(bicellular tight junction)//GO:0005886(plasma membrane)//GO:0016021(integral component of membrane)	GO:0005198(structural molecule activity)
chr4	141694742	141694942	diffreps_peak_14111	6.00998	200	ENSRNOT00000067874	AABR06030862.1	2.15074	9.77278e-07	4.54685e-05	up
chr1	232134955	232135280	diffreps_peak_2127	9.26557	325	NM_001191951	Ahnak	2.52756	5.42541e-10	5.48036e-07	up	191572	AHNAK 1|RGD1308572|UV118	RGD:619779|Ensembl:ENSRNOG00000057569	AHNAK nucleoprotein		GO:0005886(plasma membrane)//GO:0031982(vesicle)//GO:0043034(costamere)//GO:0016020(membrane)//GO:0015629(actin cytoskeleton)//GO:0005829(cytosol)//GO:0005765(lysosomal membrane)//GO:0045121(membrane raft)//GO:0005737(cytoplasm)//GO:0070062(extracellular exosome)//GO:0044291(cell-cell contact zone)//GO:0030315(T-tubule)//GO:0005634(nucleus)//GO:0005925(focal adhesion)//GO:0042383(sarcolemma)	GO:0044822(poly(A) RNA binding)//GO:0097493(structural molecule activity conferring elasticity)//GO:0044548(S100 protein binding)	GO:1901385(regulation of voltage-gated calcium channel activity)//GO:0051259(protein oligomerization)//GO:0043484(regulation of RNA splicing)
chr18	38506663	38506809	diffreps_peak_8974	6.31094	146	ENSRNOT00000014916	LOC100910164	3.24867	4.88721e-07	2.81272e-05	up
chr10	56410861	56411205	diffreps_peak_3057	7.28037	344	NM_012503	Asgr1	11.8951	5.24366e-08	7.6661e-06	up	24210	ASGR|RATRHL1|RHL1	RGD:2160|Ensembl:ENSRNOG00000018693	asialoglycoprotein receptor 1	rno04918(Thyroid hormone synthesis)	GO:0016021(integral component of membrane)	GO:0030246(carbohydrate binding)//GO:0046872(metal ion binding)//GO:0004873(asialoglycoprotein receptor activity)//GO:0042803(protein homodimerization activity)	GO:0031668(cellular response to extracellular stimulus)//GO:0006898(receptor-mediated endocytosis)
chr16	14497261	14497592	diffreps_peak_7245	6.81675	331	ENSRNOT00000006825	AABR06086628.1	4.05456	1.52494e-07	1.35405e-05	up
chr17	7627881	7627976	diffreps_peak_7876	6.21524	95	ENSRNOT00000037597	Golm1	2.22714	6.09197e-07	3.25521e-05	up	680692	-	RGD:1589384|Ensembl:ENSRNOG00000018400	golgi membrane protein 1		GO:0070062(extracellular exosome)//GO:0005794(Golgi apparatus)//GO:0005615(extracellular space)		GO:0019216(regulation of lipid metabolic process)//GO:0006997(nucleus organization)
chr5	21554561	21555067	diffreps_peak_15056	5.13675	506	ENSRNOT00000072844	LOC100364265	4.82083	7.29885e-06	0.000217932	up	100364265	-	RGD:2321393|Ensembl:ENSRNOG00000012088	ribosomal protein L19-like		GO:0030529(intracellular ribonucleoprotein complex)//GO:0016021(integral component of membrane)//GO:0005840(ribosome)	GO:0003735(structural constituent of ribosome)//GO:0003727(single-stranded RNA binding)	GO:0006412(translation)//GO:0032197(transposition, RNA-mediated)
chr7	115814661	115815340	diffreps_peak_18244	6.94023	679	ENSRNOT00000067442	Arc	3.8136	1.14755e-07	1.14867e-05	up	54323	rg3.1	RGD:62037|Ensembl:ENSRNOG00000043465|Vega:OTTRNOG00000000252	activity-regulated cytoskeleton-associated protein	rno05031(Amphetamine addiction)	GO:0005768(endosome)//GO:0005886(plasma membrane)//GO:0005938(cell cortex)//GO:0001669(acrosomal vesicle)//GO:0015629(actin cytoskeleton)//GO:0045211(postsynaptic membrane)//GO:0014069(postsynaptic density)//GO:0030054(cell junction)//GO:0043197(dendritic spine)//GO:0005737(cytoplasm)	GO:0005515(protein binding)	GO:0006897(endocytosis)//GO:0007010(cytoskeleton organization)//GO:0007612(learning)//GO:0016477(cell migration)//GO:2000969(positive regulation of alpha-amino-3-hydroxy-5-methyl-4-isoxazole propionate selective glutamate receptor activity)//GO:0009952(anterior/posterior pattern specification)//GO:0007492(endoderm development)//GO:0048168(regulation of neuronal synaptic plasticity)//GO:0022604(re…
chr1	249012941	249013795	diffreps_peak_2265	5.36112	854	NM_031779	Apba1	2.12237	4.35393e-06	0.000142747	up	83589	Mint1	RGD:620844|Ensembl:ENSRNOG00000014928	amyloid beta precursor protein binding family A member 1		GO:0005886(plasma membrane)//GO:0048471(perinuclear region of cytoplasm)//GO:0016020(membrane)//GO:0043234(protein complex)//GO:0005794(Golgi apparatus)//GO:0005829(cytosol)//GO:0008021(synaptic vesicle)//GO:0005634(nucleus)//GO:0043197(dendritic spine)	GO:0005546(phosphatidylinositol-4,5-bisphosphate binding)//GO:0005515(protein binding)//GO:0001540(beta-amyloid binding)//GO:0032403(protein complex binding)//GO:0030165(PDZ domain binding)	GO:0014051(gamma-aminobutyric acid secretion)//GO:0035264(multicellular organism growth)//GO:0007268(chemical synaptic transmission)//GO:0001701(in utero embryonic development)//GO:0014047(glutamate secretion)//GO:0007626(locomotory behavior)//GO:0010468(regulation of gene expression)//GO:0006886(intracellular protein transport)//GO:0006461(protein complex assembly)//GO:0015031(protein transport)…
chr8	81942281	81942780	diffreps_peak_19104	5.67033	499	NM_031622	Mapk6	2.10054	2.13632e-06	8.18181e-05	up	58840	ERK3	RGD:62087|Ensembl:ENSRNOG00000009381	mitogen-activated protein kinase 6		GO:0043234(protein complex)//GO:0005622(intracellular)//GO:0005634(nucleus)//GO:0032156(septin cytoskeleton)//GO:0005737(cytoplasm)	GO:0004672(protein kinase activity)//GO:0005524(ATP binding)//GO:0004707(MAP kinase activity)//GO:0046982(protein heterodimerization activity)//GO:0019901(protein kinase binding)	GO:0060999(positive regulation of dendritic spine development)//GO:0000165(MAPK cascade)//GO:0006468(protein phosphorylation)
chr1	197765715	197765880	diffreps_peak_1778	6.62152	165	ENSRNOT00000022726	Eef2k	2.12504	2.39048e-07	1.77837e-05	up	25435	SMEF2K	RGD:2538|Ensembl:ENSRNOG00000016448	eukaryotic elongation factor-2 kinase	rno04152(AMPK signaling pathway)//rno04921(Oxytocin signaling pathway)	GO:0014069(postsynaptic density)	GO:0005524(ATP binding)//GO:0005516(calmodulin binding)//GO:0005509(calcium ion binding)//GO:0004686(elongation factor-2 kinase activity)	GO:0031952(regulation of protein autophosphorylation)//GO:0061003(positive regulation of dendritic spine morphogenesis)//GO:0071320(cellular response to cAMP)//GO:0046777(protein autophosphorylation)//GO:0032869(cellular response to insulin stimulus)//GO:0002931(response to ischemia)//GO:0043066(negative regulation of apoptotic process)//GO:1990637(response to prolactin)//GO:0071454(cellular resp…
chr12	49585101	49585147	diffreps_peak_4720	6.02383	46	NM_001109067	Fam222a	2.00163	9.46598e-07	4.44525e-05	up	498193	RGD1565883	RGD:1565883|Ensembl:ENSRNOG00000001198	family with sequence similarity 222, member A
chr14	45941881	45942640	diffreps_peak_5893	7.54554	759	ENSRNOT00000002978	LOC364157	2.21465	2.84744e-08	5.78555e-06	up
chr1	221712181	221712880	diffreps_peak_2004	5.97528	699	ENSRNOT00000028967	Muc5b	4.51636	1.05858e-06	4.81928e-05	up	309114	RGD1561983	RGD:1561983|Ensembl:ENSRNOG00000019846	mucin 5B, oligomeric mucus/gel-forming	rno04970(Salivary secretion)	GO:0043231(intracellular membrane-bounded organelle)//GO:0005575(cellular_component)//GO:0005615(extracellular space)//GO:0070062(extracellular exosome)	GO:0003674(molecular_function)	GO:0043030(regulation of macrophage activation)//GO:0008150(biological_process)//GO:0042742(defense response to bacterium)
chr1	224445251	224446020	diffreps_peak_2038	5.76666	769	NM_133440	Shank2	2.57199	1.71134e-06	6.88021e-05	up	171093	CortBP1|ProSAP1|Spank-3	RGD:628772|Ensembl:ENSRNOG00000050206|Vega:OTTRNOG00000002182	SH3 and multiple ankyrin repeat domains 2	rno04724(Glutamatergic synapse)	GO:0045211(postsynaptic membrane)//GO:0005886(plasma membrane)//GO:0001917(photoreceptor inner segment)//GO:0043005(neuron projection)//GO:0031526(brush border membrane)//GO:0060170(ciliary membrane)//GO:0001750(photoreceptor outer segment)//GO:0008328(ionotropic glutamate receptor complex)//GO:0014069(postsynaptic density)//GO:0030054(cell junction)//GO:0030426(growth cone)//GO:0048786(presynapt…	GO:0017124(SH3 domain binding)//GO:0035255(ionotropic glutamate receptor binding)//GO:0005515(protein binding)//GO:0008022(protein C-terminus binding)	GO:0007416(synapse assembly)//GO:0007612(learning)//GO:0035176(social behavior)//GO:0007420(brain development)//GO:0071625(vocalization behavior)//GO:0051968(positive regulation of synaptic transmission, glutamatergic)//GO:0035640(exploration behavior)//GO:0060292(long term synaptic depression)//GO:0007584(response to nutrient)//GO:0060291(long-term synaptic potentiation)//GO:0007613(memory)//GO:…
chr1	163660893	163660920	diffreps_peak_1534	6.46777	27	NM_001024885	Ccdc90b	15	3.40591e-07	2.22537e-05	up	308820	RGD1308637	RGD:1308637|Ensembl:ENSRNOG00000009462	coiled-coil domain containing 90B		GO:0016021(integral component of membrane)//GO:0005739(mitochondrion)
chr14	44873821	44874240	diffreps_peak_5887	5.68258	419	NM_001172120	Tlr1	16.3	2.07694e-06	8.00277e-05	up	305354	-	RGD:1309975	toll-like receptor 1	rno04620(Toll-like receptor signaling pathway)//rno05152(Tuberculosis)	GO:0035354(Toll-like receptor 1-Toll-like receptor 2 protein complex)//GO:0045121(membrane raft)//GO:0005794(Golgi apparatus)	GO:0035663(Toll-like receptor 2 binding)//GO:0071723(lipopeptide binding)//GO:0046982(protein heterodimerization activity)	GO:0006952(defense response)//GO:0042535(positive regulation of tumor necrosis factor biosynthetic process)//GO:0071727(cellular response to triacyl bacterial lipopeptide)//GO:0045410(positive regulation of interleukin-6 biosynthetic process)//GO:0032493(response to bacterial lipoprotein)//GO:0042495(detection of triacyl bacterial lipopeptide)//GO:0002224(toll-like receptor signaling pathway)//GO…
chr5	144797124	144797520	diffreps_peak_15897	6.44137	396	NM_001109432	Bmp8a	8.97248	3.61933e-07	2.31184e-05	up	680931	-	RGD:1585858|Ensembl:ENSRNOG00000030155	bone morphogenetic protein 8a	rno04350(TGF-beta signaling pathway)//rno04390(Hippo signaling pathway)	GO:0005615(extracellular space)	GO:0070700(BMP receptor binding)//GO:0008083(growth factor activity)//GO:0005160(transforming growth factor beta receptor binding)//GO:0005125(cytokine activity)	GO:0030509(BMP signaling pathway)//GO:0010862(positive regulation of pathway-restricted SMAD protein phosphorylation)//GO:0007281(germ cell development)//GO:0060395(SMAD protein signal transduction)//GO:0007283(spermatogenesis)//GO:2000505(regulation of energy homeostasis)//GO:0001649(osteoblast differentiation)//GO:0048468(cell development)//GO:0043408(regulation of MAPK cascade)//GO:0040007(gro…
chr13	98348741	98349080	diffreps_peak_5407	6.94557	339	NM_001100579	Uba2	12.9247	1.13353e-07	1.1435e-05	up	308508	Sae2|Uble1b	RGD:1312023|Ensembl:ENSRNOG00000021113	ubiquitin-like modifier activating enzyme 2	rno04120(Ubiquitin mediated proteolysis)	GO:0005654(nucleoplasm)//GO:0031510(SUMO activating enzyme complex)//GO:0005829(cytosol)	GO:0005524(ATP binding)//GO:0019948(SUMO activating enzyme activity)//GO:0046982(protein heterodimerization activity)//GO:0008134(transcription factor binding)	GO:0016925(protein sumoylation)
chr13	77677841	77679000	diffreps_peak_5228	5.6377	1159	NM_001025137	Ier5	2.04581	2.30302e-06	8.68235e-05	up	498256	-	RGD:69252	immediate early response 5			GO:0042802(identical protein binding)
chr1	83674727	83674750	diffreps_peak_841	7.11735	23	NM_001009705	Atp5sl	3.56013	7.63224e-08	9.24945e-06	up	361520	-	RGD:1549698|Ensembl:ENSRNOG00000020596	ATP5S-like		GO:0005739(mitochondrion)
chr12	15348001	15348393	diffreps_peak_4450	6.33063	392	ENSRNOT00000039191	LOC683674	3.03332	4.67054e-07	2.7269e-05	up	683674	-	RGD:1584479	similar to Protein C7orf26 homolog
chr10	88874965	88875339	diffreps_peak_3388	6.9305	374	NM_001037202	Plekhh3	2.02456	1.17354e-07	1.16168e-05	up	360634	RGD1304854	RGD:1304854|Ensembl:ENSRNOG00000020238	pleckstrin homology, MyTH4 and FERM domain containing H3		GO:0005615(extracellular space)//GO:0005856(cytoskeleton)		GO:0007165(signal transduction)
chr14	83940221	83940440	diffreps_peak_6143	5.43021	219	ENSRNOT00000072368	Prr14l	2.3213	3.71355e-06	0.000125918	up	305466	RGD1305469	RGD:1305469|Ensembl:ENSRNOG00000048891	proline rich 14-like
chr12	14920921	14921320	diffreps_peak_4446	7.54095	399	NM_001105909	Usp42	2.8555	2.87774e-08	5.80688e-06	up	288482	-	RGD:1305231|Ensembl:ENSRNOG00000001059|Vega:OTTRNOG00000001906	ubiquitin specific peptidase 42			GO:0004843(thiol-dependent ubiquitin-specific protease activity)	GO:0030154(cell differentiation)//GO:0016579(protein deubiquitination)//GO:0006511(ubiquitin-dependent protein catabolic process)//GO:0007283(spermatogenesis)
chr1	233963401	233963600	diffreps_peak_2157	7.13032	199	NM_139341	Slc15a3	3.02578	7.4076e-08	9.12658e-06	up	246239	Pht2	RGD:628663|Ensembl:ENSRNOG00000021644	solute carrier family 15 member 3		GO:0005765(lysosomal membrane)//GO:0016021(integral component of membrane)//GO:0043231(intracellular membrane-bounded organelle)	GO:0005427(proton-dependent oligopeptide secondary active transmembrane transporter activity)//GO:0015293(symporter activity)	GO:0030163(protein catabolic process)//GO:0015031(protein transport)//GO:0035672(oligopeptide transmembrane transport)
chr15	29811381	29811820	diffreps_peak_6586	6.1706	439	NM_022204	Exoc5	2.41097	6.75142e-07	3.49857e-05	up	60627	Sec10l1	RGD:708408|Ensembl:ENSRNOG00000013804	exocyst complex component 5		GO:0005829(cytosol)	GO:0047485(protein N-terminus binding)//GO:0017160(Ral GTPase binding)	GO:0006887(exocytosis)//GO:0048278(vesicle docking)//GO:0015031(protein transport)
chr6	9883541	9883579	diffreps_peak_16267	5.22699	38	NM_017171	Prkce	2.27204	5.92938e-06	0.000183567	up	29340	Pkce	RGD:61925	protein kinase C, epsilon	rno04022(cGMP-PKG signaling pathway)//rno04071(Sphingolipid signaling pathway)//rno04270(Vascular smooth muscle contraction)//rno04530(Tight junction)//rno04666(Fc gamma R-mediated phagocytosis)//rno04750(Inflammatory mediator regulation of TRP channels)//rno04925(Aldosterone synthesis and secretion)//rno04930(Type II diabetes mellitus)//rno04931(Insulin resistance)//rno04933(AGE-RAGE signaling p…	GO:0005886(plasma membrane)//GO:0016020(membrane)//GO:0071944(cell periphery)//GO:0048471(perinuclear region of cytoplasm)//GO:0005794(Golgi apparatus)//GO:0005829(cytosol)//GO:0005739(mitochondrion)//GO:0000139(Golgi membrane)//GO:0005783(endoplasmic reticulum)//GO:0005634(nucleus)//GO:0005856(cytoskeleton)//GO:0005737(cytoplasm)	GO:0003785(actin monomer binding)//GO:0046872(metal ion binding)//GO:0004697(protein kinase C activity)//GO:0019901(protein kinase binding)//GO:0017124(SH3 domain binding)//GO:0005102(receptor binding)//GO:0019899(enzyme binding)//GO:0008047(enzyme activator activity)//GO:0071889(14-3-3 protein binding)//GO:0005524(ATP binding)//GO:0004674(protein serine/threonine kinase activity)//GO:0035276(eth…	GO:0002281(macrophage activation involved in immune response)//GO:0043123(positive regulation of I-kappaB kinase/NF-kappaB signaling)//GO:0032024(positive regulation of insulin secretion)//GO:2000273(positive regulation of receptor activity)//GO:0043066(negative regulation of apoptotic process)//GO:0031663(lipopolysaccharide-mediated signaling pathway)//GO:0043278(response to morphine)//GO:003564…
chr1	8677541	8678300	diffreps_peak_49	8.93344	759	NM_001025638	Stx11	7.99621	1.16562e-09	9.34915e-07	up	292483	-	RGD:1304744|Ensembl:ENSRNOG00000014902	syntaxin 11	rno04130(SNARE interactions in vesicular transport)	GO:0016020(membrane)//GO:0005794(Golgi apparatus)	GO:0005484(SNAP receptor activity)	GO:0043320(natural killer cell degranulation)//GO:0061025(membrane fusion)//GO:0001913(T cell mediated cytotoxicity)//GO:0043316(cytotoxic T cell degranulation)//GO:0016192(vesicle-mediated transport)//GO:0006886(intracellular protein transport)//GO:0042267(natural killer cell mediated cytotoxicity)//GO:0043312(neutrophil degranulation)
chr5	146415162	146416720	diffreps_peak_15910	8.11477	1558	NM_138838	Pou3f1	3.40675	7.67764e-09	3.05179e-06	up	192110	Oct-6|Otf6|Scip|Testes-1|Tst-1	RGD:619767	POU class 3 homeobox 1		GO:0005667(transcription factor complex)//GO:0005634(nucleus)	GO:0001105(RNA polymerase II transcription coactivator activity)//GO:0003700(transcription factor activity, sequence-specific DNA binding)//GO:0043565(sequence-specific DNA binding)//GO:0000978(RNA polymerase II core promoter proximal region sequence-specific DNA binding)//GO:0001078(transcriptional repressor activity, RNA polymerase II core promoter proximal region sequence-specific binding)//GO…	GO:0010001(glial cell differentiation)//GO:0007420(brain development)//GO:0010628(positive regulation of gene expression)//GO:0030216(keratinocyte differentiation)//GO:0006351(transcription, DNA-templated)//GO:0030900(forebrain development)//GO:0022011(myelination in peripheral nervous system)//GO:0042552(myelination)//GO:0045892(negative regulation of transcription, DNA-templated)//GO:0045944(po…
chr19	37094541	37094976	diffreps_peak_9464	7.21464	435	NM_001100562	Hook2	2.41869	6.10036e-08	8.27728e-06	up	304669	-	RGD:1310171|Ensembl:ENSRNOG00000003682	hook microtubule-tethering protein 2		GO:0005813(centrosome)//GO:0070695(FHF complex)//GO:0030897(HOPS complex)//GO:0005829(cytosol)	GO:0042802(identical protein binding)	GO:0008333(endosome to lysosome transport)//GO:0007040(lysosome organization)//GO:0045022(early endosome to late endosome transport)//GO:0007032(endosome organization)
chr2	207611741	207612076	diffreps_peak_11342	6.29845	335	NM_001024797	Gon4l	2.14085	5.02984e-07	2.86748e-05	up	499653	Dingo|Yarp	RGD:1564691|Ensembl:ENSRNOG00000020297	gon-4 like		GO:0005634(nucleus)	GO:0003714(transcription corepressor activity)//GO:0003677(DNA binding)	GO:0045892(negative regulation of transcription, DNA-templated)//GO:0006351(transcription, DNA-templated)//GO:0030183(B cell differentiation)
chr8	131688721	131689033	diffreps_peak_19528	6.1463	312	NM_001108787	Lars2	2.04646	7.13996e-07	3.62945e-05	up	363172	-	RGD:1308429|Ensembl:ENSRNOG00000004760	leucyl-tRNA synthetase 2	rno00970(Aminoacyl-tRNA biosynthesis)	GO:0005739(mitochondrion)//GO:0005829(cytosol)	GO:0002161(aminoacyl-tRNA editing activity)//GO:0004823(leucine-tRNA ligase activity)//GO:0005524(ATP binding)	GO:0006450(regulation of translational fidelity)//GO:0006429(leucyl-tRNA aminoacylation)
chr4	187092862	187092907	diffreps_peak_14483	5.08827	45	ENSRNOT00000071259	Iqsec1	2.03175	8.16081e-06	0.000239052	up	686590	-	RGD:1596313|Ensembl:ENSRNOG00000060350	IQ motif and Sec7 domain 1	rno04144(Endocytosis)	GO:0016020(membrane)	GO:0005086(ARF guanyl-nucleotide exchange factor activity)	GO:0032012(regulation of ARF protein signal transduction)//GO:0043547(positive regulation of GTPase activity)
chr13	95127181	95127195	diffreps_peak_5368	7.47023	14	NM_022848	Atp1a4	7.43548	3.38669e-08	6.24269e-06	up	29132	-	RGD:61952|Ensembl:ENSRNOG00000032378	ATPase Na+/K+ transporting subunit alpha 4	rno04022(cGMP-PKG signaling pathway)//rno04024(cAMP signaling pathway)//rno04260(Cardiac muscle contraction)//rno04261(Adrenergic signaling in cardiomyocytes)//rno04911(Insulin secretion)//rno04918(Thyroid hormone synthesis)//rno04919(Thyroid hormone signaling pathway)//rno04960(Aldosterone-regulated sodium reabsorption)//rno04961(Endocrine and other factor-regulated calcium reabsorption)//rno049…	GO:0043231(intracellular membrane-bounded organelle)//GO:0005890(sodium:potassium-exchanging ATPase complex)	GO:0005524(ATP binding)//GO:0046872(metal ion binding)//GO:0005391(sodium:potassium-exchanging ATPase activity)	GO:0036376(sodium ion export from cell)//GO:0006883(cellular sodium ion homeostasis)//GO:0009566(fertilization)//GO:0030317(sperm motility)//GO:0010107(potassium ion import)//GO:0030641(regulation of cellular pH)//GO:0015991(ATP hydrolysis coupled proton transport)//GO:0007283(spermatogenesis)//GO:0042391(regulation of membrane potential)//GO:0010248(establishment or maintenance of transmembrane …
chr19	64453061	64453340	diffreps_peak_9704	6.26585	279	NM_001107436	RGD1304884	2.10689	5.42189e-07	3.00698e-05	up	307907	Kiaa0513	RGD:1304884|Ensembl:ENSRNOG00000017431	similar to RIKEN cDNA 6430548M08
chr16	71453134	71453869	diffreps_peak_7661	5.47701	735	NM_001017444	Tm2d2	2.06899	3.33418e-06	0.00011561	up	290833	2410018g23rik|RGD1306769	RGD:1306769|Ensembl:ENSRNOG00000016559	TM2 domain containing 2		GO:0016021(integral component of membrane)//GO:0005575(cellular_component)	GO:0003674(molecular_function)	GO:0008150(biological_process)
chr1	88833578	88835960	diffreps_peak_897	5.22994	2382	NM_001107500	Zfp84	2.03975	5.88919e-06	0.000182481	up	308482	-	RGD:1309815|Ensembl:ENSRNOG00000029043	zinc finger protein 84		GO:0005622(intracellular)	GO:0003676(nucleic acid binding)//GO:0046872(metal ion binding)	GO:0006355(regulation of transcription, DNA-templated)
chr5	157446227	157446437	diffreps_peak_15986	6.09349	210	NM_001107986	Srrm1	2.03248	8.06319e-07	3.96493e-05	up	313620	-	RGD:1311258|Ensembl:ENSRNOG00000018194	serine and arginine repetitive matrix 1	rno03013(RNA transport)//rno03015(mRNA surveillance pathway)	GO:0071013(catalytic step 2 spliceosome)//GO:0005654(nucleoplasm)//GO:0005575(cellular_component)//GO:0005681(spliceosomal complex)	GO:0044822(poly(A) RNA binding)//GO:0003674(molecular_function)	GO:0006397(mRNA processing)//GO:0008150(biological_process)
chr19	53591281	53591620	diffreps_peak_9627	5.56168	339	ENSRNOT00000019408	Zfhx3	2.37294	2.7436e-06	9.93536e-05	up	307829	Atbf1|RGD1560268	RGD:1560268|Ensembl:ENSRNOG00000014452	zinc finger homeobox 3	rno04550(Signaling pathways regulating pluripotency of stem cells)	GO:0043231(intracellular membrane-bounded organelle)//GO:0005667(transcription factor complex)//GO:0005739(mitochondrion)//GO:0016604(nuclear body)//GO:0005730(nucleolus)//GO:0005654(nucleoplasm)//GO:0005634(nucleus)//GO:0005737(cytoplasm)	GO:0003674(molecular_function)//GO:0008270(zinc ion binding)//GO:0043565(sequence-specific DNA binding)//GO:0019899(enzyme binding)//GO:0044212(transcription regulatory region DNA binding)//GO:0001046(core promoter sequence-specific DNA binding)	GO:0045663(positive regulation of myoblast differentiation)//GO:0032922(circadian regulation of gene expression)//GO:0007420(brain development)//GO:0007050(cell cycle arrest)//GO:0045664(regulation of neuron differentiation)//GO:0045892(negative regulation of transcription, DNA-templated)//GO:0045662(negative regulation of myoblast differentiation)//GO:0000122(negative regulation of transcription…
chr19	50110041	50110360	diffreps_peak_9590	6.26859	319	NM_001106182	Cog8	2.01618	5.38777e-07	2.99389e-05	up	291990	-	RGD:1307074|Ensembl:ENSRNOG00000020379	component of oligomeric golgi complex 8		GO:0016020(membrane)//GO:0017119(Golgi transport complex)		GO:0006891(intra-Golgi vesicle-mediated transport)
chr12	15088881	15089732	diffreps_peak_4447	5.76161	851	NM_001017485	Fam220a	2.08679	1.73139e-06	6.93888e-05	up	498145	Sipar	RGD:1561923|Ensembl:ENSRNOG00000024605|Vega:OTTRNOG00000001909	family with sequence similarity 220, member A		GO:0005634(nucleus)		GO:0045892(negative regulation of transcription, DNA-templated)//GO:0032092(positive regulation of protein binding)//GO:0042518(negative regulation of tyrosine phosphorylation of Stat3 protein)
chr5	151101242	151102033	diffreps_peak_15933	5.94261	791	NM_001134628	S100pbp	2.06756	1.14128e-06	5.08923e-05	up	500551	RGD1564943	RGD:1564943|Ensembl:ENSRNOG00000007099	S100P binding protein		GO:0005634(nucleus)	GO:0048306(calcium-dependent protein binding)
chr14	104615981	104616960	diffreps_peak_6249	6.43408	979	NM_001024903	Sertad2	2.03455	3.6806e-07	2.33613e-05	up	498423	-	RGD:1564049|Ensembl:ENSRNOG00000005393	SERTA domain containing 2		GO:0005634(nucleus)//GO:0005737(cytoplasm)	GO:0003713(transcription coactivator activity)	GO:0030308(negative regulation of cell growth)//GO:0045893(positive regulation of transcription, DNA-templated)
chr3	89556941	89557360	diffreps_peak_12834	6.25359	419	NM_001110055	RGD1564664	2.27761	5.57706e-07	3.06426e-05	up	499839	Ag2	RGD:1564664|Ensembl:ENSRNOG00000055564	similar to LOC387763 protein
chr4	224240661	224240900	diffreps_peak_14701	7.2118	239	NM_001107888	Emg1	2.20458	6.14039e-08	8.30725e-06	up	312706	Grcc2f	RGD:1307665|Ensembl:ENSRNOG00000012828	EMG1 N1-specific pseudouridine methyltransferase	rno03008(Ribosome biogenesis in eukaryotes)	GO:0005730(nucleolus)//GO:0032040(small-subunit processome)	GO:0019843(rRNA binding)//GO:0044822(poly(A) RNA binding)//GO:0070037(rRNA (pseudouridine) methyltransferase activity)	GO:0070475(rRNA base methylation)//GO:0000462(maturation of SSU-rRNA from tricistronic rRNA transcript (SSU-rRNA, 5.8S rRNA, LSU-rRNA))//GO:0017126(nucleologenesis)//GO:0001824(blastocyst development)
chr9	16023201	16023260	diffreps_peak_19655	5.49052	59	NM_001108789	Xpo5	2.25674	3.23209e-06	0.000112733	up	363194	Exp5|RanBp21	RGD:1311522|Ensembl:ENSRNOG00000019085	exportin 5	rno03013(RNA transport)	GO:0005634(nucleus)//GO:0042565(RNA nuclear export complex)//GO:0005575(cellular_component)//GO:0005737(cytoplasm)//GO:0005654(nucleoplasm)	GO:0003674(molecular_function)//GO:0090631(pre-miRNA transporter activity)//GO:0000049(tRNA binding)//GO:0003729(mRNA binding)//GO:0044822(poly(A) RNA binding)//GO:0070883(pre-miRNA binding)//GO:0008565(protein transporter activity)//GO:0008536(Ran GTPase binding)	GO:1900370(positive regulation of RNA interference)//GO:0006611(protein export from nucleus)//GO:0008150(biological_process)//GO:0035281(pre-miRNA export from nucleus)
chr5	140513781	140514140	diffreps_peak_15851	6.50132	359	NM_001015007	Dph2	2.45012	3.1527e-07	2.1181e-05	up	298452	Dph2l2	RGD:1304634|Ensembl:ENSRNOG00000019735	DPH2 homolog			GO:0090560(2-(3-amino-3-carboxypropyl)histidine synthase activity)	GO:0017183(peptidyl-diphthamide biosynthetic process from peptidyl-histidine)
chr10	39079261	39079820	diffreps_peak_2918	5.45056	559	ENSRNOT00000041253	LOC303140	5.19368	3.54357e-06	0.000121584	up	303140	Octn3	RGD:1561735	up-regulator of carnitine transporter, OCTN2	rno05231(Choline metabolism in cancer)	GO:0016021(integral component of membrane)
chr3	129592641	129593055	diffreps_peak_13164	5.9448	414	NM_001013206	Mrps26	2.48238	1.13554e-06	5.07142e-05	up	362216	-	RGD:1308733|Ensembl:ENSRNOG00000021224	mitochondrial ribosomal protein S26		GO:0005654(nucleoplasm)//GO:0005739(mitochondrion)//GO:0005763(mitochondrial small ribosomal subunit)	GO:0044822(poly(A) RNA binding)
chr3	130213181	130213440	diffreps_peak_13173	6.5666	259	NM_001039024	Spef1	2.52498	2.71267e-07	1.92394e-05	up	311429	RGD1311267	RGD:1311267|Ensembl:ENSRNOG00000021247	sperm flagellar 1		GO:0031514(motile cilium)//GO:0005737(cytoplasm)
chr5	77651661	77651939	diffreps_peak_15427	5.95135	278	NM_001025417	Actl7b	6.76981	1.11853e-06	5.01428e-05	up	313183	-	RGD:1305655|Ensembl:ENSRNOG00000016621	actin-like 7b		GO:0005856(cytoskeleton)//GO:0005737(cytoplasm)
chr10	17185939	17186660	diffreps_peak_2801	6.74831	721	ENSRNOT00000005478	Sh3pxd2b	2.05077	1.78522e-07	1.48249e-05	up	303021	RGD1309926	RGD:1309926|Ensembl:ENSRNOG00000004063	SH3 and PX domains 2B		GO:0002102(podosome)//GO:0005737(cytoplasm)	GO:0070273(phosphatidylinositol-4-phosphate binding)//GO:0035091(phosphatidylinositol binding)//GO:0010314(phosphatidylinositol-5-phosphate binding)//GO:0042169(SH2 domain binding)//GO:0032266(phosphatidylinositol-3-phosphate binding)//GO:0080025(phosphatidylinositol-3,5-bisphosphate binding)	GO:0060612(adipose tissue development)//GO:0007507(heart development)//GO:0006801(superoxide metabolic process)//GO:0022617(extracellular matrix disassembly)//GO:0045600(positive regulation of fat cell differentiation)//GO:0001501(skeletal system development)//GO:0060348(bone development)//GO:0001654(eye development)//GO:0071800(podosome assembly)//GO:0072657(protein localization to membrane)
chr3	168962641	168962840	diffreps_peak_13499	7.50304	199	NM_001034927	Sulf2	3.12993	3.1402e-08	6.03607e-06	up	311642	-	RGD:1305078|Ensembl:ENSRNOG00000006052	sulfatase 2		GO:0005783(endoplasmic reticulum)//GO:0005886(plasma membrane)//GO:0005794(Golgi apparatus)//GO:0009986(cell surface)	GO:0004065(arylsulfatase activity)//GO:0008449(N-acetylglucosamine-6-sulfatase activity)//GO:0005509(calcium ion binding)	GO:0051216(cartilage development)//GO:0035413(positive regulation of catenin import into nucleus)//GO:0032836(glomerular basement membrane development)//GO:0030177(positive regulation of Wnt signaling pathway)//GO:0040037(negative regulation of fibroblast growth factor receptor signaling pathway)//GO:2000345(regulation of hepatocyte proliferation)//GO:0035860(glial cell-derived neurotrophic facto…
chr1	232146681	232147380	diffreps_peak_2130	8.32048	699	NM_001191951	Ahnak	2.26846	4.78107e-09	2.37326e-06	up	191572	AHNAK 1|RGD1308572|UV118	RGD:619779|Ensembl:ENSRNOG00000057569	AHNAK nucleoprotein		GO:0005886(plasma membrane)//GO:0031982(vesicle)//GO:0043034(costamere)//GO:0016020(membrane)//GO:0015629(actin cytoskeleton)//GO:0005829(cytosol)//GO:0005765(lysosomal membrane)//GO:0045121(membrane raft)//GO:0005737(cytoplasm)//GO:0070062(extracellular exosome)//GO:0044291(cell-cell contact zone)//GO:0030315(T-tubule)//GO:0005634(nucleus)//GO:0005925(focal adhesion)//GO:0042383(sarcolemma)	GO:0044822(poly(A) RNA binding)//GO:0097493(structural molecule activity conferring elasticity)//GO:0044548(S100 protein binding)	GO:1901385(regulation of voltage-gated calcium channel activity)//GO:0051259(protein oligomerization)//GO:0043484(regulation of RNA splicing)
chr16	47437581	47438059	diffreps_peak_7540	7.10844	478	NM_001106083	Ing2	2.00942	7.79048e-08	9.33414e-06	up	290744	Ing1l	RGD:1307347|Ensembl:ENSRNOG00000013480	inhibitor of growth family, member 2		GO:0005886(plasma membrane)//GO:0016580(Sin3 complex)//GO:0005575(cellular_component)//GO:0005794(Golgi apparatus)//GO:0005654(nucleoplasm)//GO:0005634(nucleus)//GO:0016602(CCAAT-binding factor complex)//GO:0005737(cytoplasm)	GO:0003674(molecular_function)//GO:0008270(zinc ion binding)//GO:0032403(protein complex binding)//GO:0035091(phosphatidylinositol binding)//GO:0003682(chromatin binding)//GO:0035064(methylated histone binding)//GO:0003677(DNA binding)	GO:2001234(negative regulation of apoptotic signaling pathway)//GO:0030511(positive regulation of transforming growth factor beta receptor signaling pathway)//GO:0007286(spermatid development)//GO:0016568(chromatin modification)//GO:0043065(positive regulation of apoptotic process)//GO:0007283(spermatogenesis)//GO:0007141(male meiosis I)//GO:0072520(seminiferous tubule development)//GO:0008285(ne…
chr12	23746501	23746833	diffreps_peak_4526	6.3074	332	NM_001100678	Mepce	3.01138	4.92716e-07	2.82838e-05	up	304361	-	RGD:1560550|Ensembl:ENSRNOG00000045911	methylphosphate capping enzyme			GO:0044822(poly(A) RNA binding)//GO:0008757(S-adenosylmethionine-dependent methyltransferase activity)//GO:0008168(methyltransferase activity)//GO:0008173(RNA methyltransferase activity)	GO:0040031(snRNA modification)//GO:0035562(negative regulation of chromatin binding)//GO:0000122(negative regulation of transcription from RNA polymerase II promoter)//GO:1900087(positive regulation of G1/S transition of mitotic cell cycle)//GO:0016073(snRNA metabolic process)//GO:0032259(methylation)//GO:0001510(RNA methylation)
chr19	43143914	43144360	diffreps_peak_9518	7.27707	446	NM_013130	Smad1	2.06534	5.28359e-08	7.69952e-06	up	25671	Madh1	RGD:3030|Ensembl:ENSRNOG00000018483	SMAD family member 1	rno04350(TGF-beta signaling pathway)//rno04390(Hippo signaling pathway)//rno04550(Signaling pathways regulating pluripotency of stem cells)//rno05202(Transcriptional misregulation in cancer)	GO:0005637(nuclear inner membrane)//GO:0043234(protein complex)//GO:0005667(transcription factor complex)//GO:0005634(nucleus)//GO:0005737(cytoplasm)	GO:0046982(protein heterodimerization activity)//GO:0003700(transcription factor activity, sequence-specific DNA binding)//GO:0019901(protein kinase binding)//GO:0000979(RNA polymerase II core promoter sequence-specific DNA binding)//GO:0000978(RNA polymerase II core promoter proximal region sequence-specific DNA binding)//GO:0042802(identical protein binding)//GO:0070410(co-SMAD binding)//GO:007…	GO:0007183(SMAD protein complex assembly)//GO:0009880(embryonic pattern specification)//GO:0010628(positive regulation of gene expression)//GO:1902895(positive regulation of pri-miRNA transcription from RNA polymerase II promoter)//GO:0008285(negative regulation of cell proliferation)//GO:0001822(kidney development)//GO:0007179(transforming growth factor beta receptor signaling pathway)//GO:00420…
chr9	15776633	15777195	diffreps_peak_19651	6.28826	562	NM_001271230	Ttbk1	2.34076	5.14919e-07	2.90711e-05	up	316229	RGD1559518	RGD:1559518|Ensembl:ENSRNOG00000018416	tau tubulin kinase 1		GO:0005634(nucleus)//GO:0005737(cytoplasm)	GO:0004672(protein kinase activity)//GO:0005524(ATP binding)//GO:0004674(protein serine/threonine kinase activity)	GO:0021762(substantia nigra development)//GO:0006468(protein phosphorylation)//GO:0018105(peptidyl-serine phosphorylation)//GO:0008360(regulation of cell shape)
chr1	204225645	204226240	diffreps_peak_1865	5.04067	595	NM_001134574	LOC361646	2.14556	9.10609e-06	0.000261974	up	361646	RGD1307324	RGD:1595846|Ensembl:ENSRNOG00000016635	similar to K04F10.2		GO:0005654(nucleoplasm)//GO:0005886(plasma membrane)//GO:0005634(nucleus)//GO:0005615(extracellular space)
chr7	119750961	119751620	diffreps_peak_18293	6.77339	659	NM_133522	Sstr3	4.93395	1.68505e-07	1.43359e-05	up	171044	SSTR|Smstr28	RGD:620308|Ensembl:ENSRNOG00000007332	somatostatin receptor 3	rno04080(Neuroactive ligand-receptor interaction)	GO:0005886(plasma membrane)//GO:0005887(integral component of plasma membrane)//GO:0043005(neuron projection)//GO:0005929(cilium)//GO:0060170(ciliary membrane)//GO:0031513(nonmotile primary cilium)//GO:0005737(cytoplasm)	GO:0004994(somatostatin receptor activity)//GO:0005102(receptor binding)//GO:0042923(neuropeptide binding)//GO:0004930(G-protein coupled receptor activity)	GO:0042594(response to starvation)//GO:0071392(cellular response to estradiol stimulus)//GO:0021549(cerebellum development)//GO:0007283(spermatogenesis)//GO:0038170(somatostatin signaling pathway)//GO:0030900(forebrain development)//GO:0007218(neuropeptide signaling pathway)//GO:0071385(cellular response to glucocorticoid stimulus)//GO:0007268(chemical synaptic transmission)//GO:0007187(G-protein…
chr3	28113561	28114140	diffreps_peak_12458	6.5662	579	NM_182953	Nek6	2.96397	2.71519e-07	1.92468e-05	up	360161	-	RGD:727779|Ensembl:ENSRNOG00000010897	NIMA-related kinase 6		GO:0005815(microtubule organizing center)//GO:0043231(intracellular membrane-bounded organelle)//GO:0016607(nuclear speck)//GO:0005654(nucleoplasm)//GO:0005634(nucleus)//GO:0005737(cytoplasm)//GO:0000922(spindle pole)	GO:0004674(protein serine/threonine kinase activity)//GO:0019894(kinesin binding)//GO:0005524(ATP binding)//GO:0004871(signal transducer activity)//GO:0000287(magnesium ion binding)//GO:0019901(protein kinase binding)	GO:0007067(mitotic nuclear division)//GO:0043123(positive regulation of I-kappaB kinase/NF-kappaB signaling)//GO:0006468(protein phosphorylation)//GO:0051301(cell division)//GO:0030071(regulation of mitotic metaphase/anaphase transition)//GO:0046777(protein autophosphorylation)//GO:0006915(apoptotic process)//GO:0018105(peptidyl-serine phosphorylation)//GO:0007059(chromosome segregation)//GO:0007…
chrX	70086017	70086240	diffreps_peak_20947	6.12494	223	NM_001101006	Pja1	2.15604	7.49998e-07	3.76198e-05	up	683077	-	RGD:1591532|Ensembl:ENSRNOG00000047339|Vega:OTTRNOG00000000568	praja ring finger ubiquitin ligase 1		GO:0005737(cytoplasm)	GO:0008270(zinc ion binding)//GO:0061630(ubiquitin protein ligase activity)	GO:0030163(protein catabolic process)//GO:0016567(protein ubiquitination)
chr15	32194241	32195234	diffreps_peak_6592	5.95213	993	NM_001271313	Arhgef40	2.60632	1.11653e-06	5.008e-05	up	361034	RGD1308093	RGD:1308093|Ensembl:ENSRNOG00000052354	Rho guanine nucleotide exchange factor 40			GO:0005089(Rho guanyl-nucleotide exchange factor activity)	GO:0035023(regulation of Rho protein signal transduction)//GO:0043547(positive regulation of GTPase activity)
chr8	130947761	130948140	diffreps_peak_19509	5.8863	379	ENSRNOT00000036545	Topaz1	8.82927	1.29926e-06	5.58611e-05	up	301075	RGD1563398	RGD:1563398|Ensembl:ENSRNOG00000025601	testis and ovary specific PAZ domain containing 1		GO:0005829(cytosol)	GO:0046872(metal ion binding)	GO:1901995(positive regulation of meiotic cell cycle phase transition)//GO:0007286(spermatid development)
chr18	52284481	52284740	diffreps_peak_9052	7.12961	259	NM_031826	Fbn2	2.05873	7.41981e-08	9.12961e-06	up	689008	-	RGD:620910|Ensembl:ENSRNOG00000043219	fibrillin 2		GO:0031012(extracellular matrix)//GO:0001527(microfibril)//GO:0005576(extracellular region)	GO:0005201(extracellular matrix structural constituent)//GO:0005509(calcium ion binding)	GO:0090287(regulation of cellular response to growth factor stimulus)//GO:0035583(sequestering of TGFbeta in extracellular matrix)//GO:0060346(bone trabecula formation)//GO:0030326(embryonic limb morphogenesis)//GO:0045669(positive regulation of osteoblast differentiation)//GO:0030501(positive regulation of bone mineralization)//GO:0009653(anatomical structure morphogenesis)//GO:0043010(camera-ty…
chr3	167760101	167761043	diffreps_peak_13479	5.89228	942	NM_019161	Cdh22	2.64987	1.28151e-06	5.53199e-05	up	29182	-	RGD:2321	cadherin 22		GO:0005886(plasma membrane)//GO:0016021(integral component of membrane)	GO:0005509(calcium ion binding)	GO:0007420(brain development)//GO:0007156(homophilic cell adhesion via plasma membrane adhesion molecules)//GO:0016339(calcium-dependent cell-cell adhesion via plasma membrane cell adhesion molecules)
chr19	11283092	11283180	diffreps_peak_9369	8.22266	88	NM_001137564	Mt2A	20.3929	5.98884e-09	2.6898e-06	up	689415	Mt2	RGD:1592345|Ensembl:ENSRNOG00000043098	metallothionein 2A	rno04978(Mineral absorption)	GO:0005634(nucleus)//GO:0005575(cellular_component)//GO:0005737(cytoplasm)//GO:0048471(perinuclear region of cytoplasm)	GO:0046870(cadmium ion binding)//GO:0008270(zinc ion binding)//GO:0008144(drug binding)	GO:0048143(astrocyte activation)//GO:0071294(cellular response to zinc ion)//GO:0036018(cellular response to erythropoietin)//GO:0010273(detoxification of copper ion)//GO:0035690(cellular response to drug)//GO:0007263(nitric oxide mediated signal transduction)//GO:0006882(cellular zinc ion homeostasis)//GO:0036016(cellular response to interleukin-3)//GO:0045926(negative regulation of growth)
chr19	35782301	35782528	diffreps_peak_9438	6.24217	227	NM_001278475	Ptger1	3.20411	5.72576e-07	3.11968e-05	up	25637	EP1	RGD:3434|Ensembl:ENSRNOG00000004094	prostaglandin E receptor 1	rno04020(Calcium signaling pathway)//rno04080(Neuroactive ligand-receptor interaction)//rno05200(Pathways in cancer)	GO:0005886(plasma membrane)//GO:0016021(integral component of membrane)	GO:0004957(prostaglandin E receptor activity)	GO:0032496(response to lipopolysaccharide)//GO:0007186(G-protein coupled receptor signaling pathway)
chr12	1012222	1012399	diffreps_peak_4332	5.14767	177	NM_001109060	Stard13	2.0224	7.11747e-06	0.000213416	up	498130	RGD1564816	RGD:1564816|Ensembl:ENSRNOG00000001090	StAR-related lipid transfer domain containing 13			GO:0008289(lipid binding)	GO:0043542(endothelial cell migration)//GO:0097498(endothelial tube lumen extension)//GO:1903671(negative regulation of sprouting angiogenesis)//GO:0090051(negative regulation of cell migration involved in sprouting angiogenesis)//GO:0060055(angiogenesis involved in wound healing)//GO:0007165(signal transduction)
chr10	34330521	34330536	diffreps_peak_2865	6.2584	15	NM_001000001	Olr1387	76.1	5.51564e-07	3.04232e-05	up	287241	-	RGD:1333402|Ensembl:ENSRNOG00000048858	olfactory receptor 1387	rno04740(Olfactory transduction)	GO:0005886(plasma membrane)//GO:0016021(integral component of membrane)	GO:0004930(G-protein coupled receptor activity)//GO:0004984(olfactory receptor activity)	GO:0007608(sensory perception of smell)//GO:0007186(G-protein coupled receptor signaling pathway)//GO:0050911(detection of chemical stimulus involved in sensory perception of smell)
chr9	25906361	25907175	diffreps_peak_19696	6.8171	814	NM_001014099	Paqr8	2.07069	1.5237e-07	1.35348e-05	up	316275	Pmrbeta|RGD1311710	RGD:1311710|Ensembl:ENSRNOG00000012830	progestin and adipoQ receptor family member 8		GO:0005886(plasma membrane)//GO:0016021(integral component of membrane)	GO:0003707(steroid hormone receptor activity)//GO:0005496(steroid binding)	GO:0043401(steroid hormone mediated signaling pathway)//GO:0048545(response to steroid hormone)
chr14	45856821	45857640	diffreps_peak_5890	6.51122	819	NM_001017500	LOC498368	3.14447	3.08163e-07	2.08794e-05	up	498368	-	RGD:1561612|Ensembl:ENSRNOG00000002191	similar to RIKEN cDNA 0610040J01		GO:0005654(nucleoplasm)//GO:0030054(cell junction)
chr14	77325061	77325460	diffreps_peak_6091	6.71661	399	NM_001107223	Zbtb49	3.86805	1.9204e-07	1.55035e-05	up	305428	Zfp509|Znf509	RGD:1306733|Ensembl:ENSRNOG00000005633	zinc finger and BTB domain containing 49		GO:0005634(nucleus)//GO:0005737(cytoplasm)	GO:0001223(transcription coactivator binding)//GO:0043565(sequence-specific DNA binding)//GO:0003676(nucleic acid binding)//GO:0008134(transcription factor binding)//GO:0046872(metal ion binding)	GO:0007050(cell cycle arrest)//GO:0008285(negative regulation of cell proliferation)//GO:0045944(positive regulation of transcription from RNA polymerase II promoter)
chr18	40975359	40976440	diffreps_peak_9001	5.38593	1081	ENSRNOT00000005476	Sema6a	2.33191	4.11214e-06	0.000136392	up	361324	-	RGD:1305493|Ensembl:ENSRNOG00000004033	semaphorin 6A	rno04360(Axon guidance)	GO:0016021(integral component of membrane)//GO:0005887(integral component of plasma membrane)	GO:0045499(chemorepellent activity)//GO:0030215(semaphorin receptor binding)//GO:0004888(transmembrane signaling receptor activity)	GO:0007411(axon guidance)//GO:0071526(semaphorin-plexin signaling pathway)//GO:0051642(centrosome localization)//GO:0048843(negative regulation of axon extension involved in axon guidance)//GO:0050919(negative chemotaxis)//GO:0001764(neuron migration)//GO:0007166(cell surface receptor signaling pathway)//GO:0001755(neural crest cell migration)//GO:2001224(positive regulation of neuron migration)
chr13	74063761	74063804	diffreps_peak_5200	6.45095	43	NM_022242	Fam129a	2.29678	3.54038e-07	2.28074e-05	up	63912	Niban	RGD:71088|Ensembl:ENSRNOG00000002403	family with sequence similarity 129, member A		GO:0016020(membrane)//GO:0005886(plasma membrane)//GO:0070062(extracellular exosome)//GO:0005737(cytoplasm)	GO:0003674(molecular_function)	GO:0001933(negative regulation of protein phosphorylation)//GO:0001934(positive regulation of protein phosphorylation)//GO:0045727(positive regulation of translation)//GO:0034976(response to endoplasmic reticulum stress)
chr10	105170739	105171260	diffreps_peak_3554	5.57534	521	ENSRNOT00000014699	Ube2o	2.72031	2.65864e-06	9.69369e-05	up	303689	RGD1310297	RGD:1310297|Ensembl:ENSRNOG00000011007	ubiquitin-conjugating enzyme E2O	rno04120(Ubiquitin mediated proteolysis)	GO:0005634(nucleus)//GO:0005737(cytoplasm)//GO:0005829(cytosol)	GO:0044822(poly(A) RNA binding)//GO:0004842(ubiquitin-protein transferase activity)//GO:0061631(ubiquitin conjugating enzyme activity)//GO:0031625(ubiquitin protein ligase binding)//GO:0061630(ubiquitin protein ligase activity)	GO:0042147(retrograde transport, endosome to Golgi)//GO:0030513(positive regulation of BMP signaling pathway)//GO:0006513(protein monoubiquitination)//GO:0070534(protein K63-linked ubiquitination)
chr3	18114021	18114380	diffreps_peak_12399	6.05578	359	ENSRNOT00000075029	Mvb12b	2.55889	8.79473e-07	4.21845e-05	up	362118	Fam125b|RGD1309709	RGD:1309709|Ensembl:ENSRNOG00000017172	multivesicular body subunit 12B	rno04144(Endocytosis)	GO:0005886(plasma membrane)//GO:0005634(nucleus)//GO:0000813(ESCRT I complex)//GO:0005770(late endosome)//GO:0070062(extracellular exosome)//GO:0005769(early endosome)//GO:0031982(vesicle)//GO:0005829(cytosol)	GO:0008289(lipid binding)//GO:0043130(ubiquitin binding)	GO:0048524(positive regulation of viral process)//GO:0042058(regulation of epidermal growth factor receptor signaling pathway)//GO:0019075(virus maturation)
chr4	142733161	142733620	diffreps_peak_14127	5.78049	459	NM_001024327	Zfp467	2.06854	1.6577e-06	6.71497e-05	up	500110	Znf467	RGD:1561603|Ensembl:ENSRNOG00000007707	zinc finger protein 467		GO:0005634(nucleus)	GO:0001077(transcriptional activator activity, RNA polymerase II core promoter proximal region sequence-specific binding)//GO:0003676(nucleic acid binding)//GO:0000978(RNA polymerase II core promoter proximal region sequence-specific DNA binding)//GO:0003677(DNA binding)//GO:0046872(metal ion binding)	GO:0006351(transcription, DNA-templated)//GO:0006355(regulation of transcription, DNA-templated)//GO:0045944(positive regulation of transcription from RNA polymerase II promoter)
chr9	66739137	66739420	diffreps_peak_19969	6.49046	283	NM_001106915	Carf	2.29511	3.23253e-07	2.15358e-05	up	301446	Als2cr8	RGD:1306822|Ensembl:ENSRNOG00000017491	calcium responsive transcription factor		GO:0005654(nucleoplasm)//GO:0005634(nucleus)//GO:0005730(nucleolus)	GO:0001077(transcriptional activator activity, RNA polymerase II core promoter proximal region sequence-specific binding)//GO:0000978(RNA polymerase II core promoter proximal region sequence-specific DNA binding)//GO:0003677(DNA binding)//GO:0003700(transcription factor activity, sequence-specific DNA binding)	GO:0035865(cellular response to potassium ion)//GO:0061400(positive regulation of transcription from RNA polymerase II promoter in response to calcium ion)//GO:0006366(transcription from RNA polymerase II promoter)//GO:0045944(positive regulation of transcription from RNA polymerase II promoter)//GO:0006351(transcription, DNA-templated)//GO:0006355(regulation of transcription, DNA-templated)//GO:…
chr4	4016381	4016720	diffreps_peak_13620	5.88001	339	NM_001107844	Paxip1	2.07901	1.31822e-06	5.64821e-05	up	311944	-	RGD:1307547|Ensembl:ENSRNOG00000007131	PAX interacting protein 1		GO:0005634(nucleus)//GO:0005575(cellular_component)//GO:0044666(MLL3/4 complex)//GO:0035097(histone methyltransferase complex)	GO:0003674(molecular_function)	GO:0030330(DNA damage response, signal transduction by p53 class mediator)//GO:0043542(endothelial cell migration)//GO:2001022(positive regulation of response to DNA damage stimulus)//GO:0006974(cellular response to DNA damage stimulus)//GO:0031398(positive regulation of protein ubiquitination)//GO:0045830(positive regulation of isotype switching)//GO:0010212(response to ionizing radiation)//GO:0…
chr18	79912224	79912720	diffreps_peak_9250	5.97253	496	ENSRNOT00000021750	Tshz1	2.12231	1.0653e-06	4.84252e-05	up	307217	Sdccag33	RGD:1311684	teashirt zinc finger homeobox 1			GO:0046872(metal ion binding)//GO:0003677(DNA binding)	GO:0042474(middle ear morphogenesis)//GO:0009952(anterior/posterior pattern specification)//GO:0010468(regulation of gene expression)//GO:0060023(soft palate development)
chr8	48001041	48001460	diffreps_peak_18823	11.5653	419	NM_001108760	Mpzl3	9.58824	2.72093e-12	2.48567e-08	up	363054	RGD1310980	RGD:1310980|Ensembl:ENSRNOG00000026753	myelin protein zero-like 3		GO:0016021(integral component of membrane)		GO:0042633(hair cycle)//GO:0030198(extracellular matrix organization)
chr6	61299081	61299530	diffreps_peak_16553	5.13541	449	ENSRNOT00000060006	Ccdc71l	3.04878	7.32129e-06	0.000218497	up	500640	RGD1560812	RGD:1560812	coiled-coil domain containing 71-like
chr1	211972443	211972540	diffreps_peak_1941	6.67818	97	ENSRNOT00000023257	Zranb1	2.02418	2.09809e-07	1.63649e-05	up	100360606	-	RGD:2321751|Ensembl:ENSRNOG00000017294	zinc finger RANBP2-type containing 1		GO:0005654(nucleoplasm)//GO:0005634(nucleus)//GO:0005737(cytoplasm)	GO:0070530(K63-linked polyubiquitin binding)//GO:0008270(zinc ion binding)//GO:0004843(thiol-dependent ubiquitin-specific protease activity)	GO:0007010(cytoskeleton organization)//GO:0071947(protein deubiquitination involved in ubiquitin-dependent protein catabolic process)//GO:0030177(positive regulation of Wnt signaling pathway)//GO:0070536(protein K63-linked deubiquitination)//GO:1990168(protein K33-linked deubiquitination)//GO:0016477(cell migration)//GO:0035523(protein K29-linked deubiquitination)//GO:0022604(regulation of cell m…
chr1	260028981	260029440	diffreps_peak_2366	7.12389	459	NM_001025415	Ch25h	3.49211	7.51818e-08	9.18648e-06	up	309527	-	RGD:1310575|Ensembl:ENSRNOG00000019141	cholesterol 25-hydroxylase	rno00120(Primary bile acid biosynthesis)	GO:0016021(integral component of membrane)//GO:0005789(endoplasmic reticulum membrane)	GO:0005506(iron ion binding)//GO:0008395(steroid hydroxylase activity)//GO:0001567(cholesterol 25-hydroxylase activity)	GO:0055114(oxidation-reduction process)//GO:0006633(fatty acid biosynthetic process)//GO:0008203(cholesterol metabolic process)//GO:0016126(sterol biosynthetic process)
chr8	13241381	13241965	diffreps_peak_18566	6.38432	584	NM_001126283	Ankrd49	2.22602	4.12739e-07	2.51748e-05	up	315434	RGD1311759	RGD:1311759|Ensembl:ENSRNOG00000009233	ankyrin repeat domain 49		GO:0005575(cellular_component)	GO:0003674(molecular_function)	GO:0008150(biological_process)//GO:0045893(positive regulation of transcription, DNA-templated)
chr10	85477081	85477680	diffreps_peak_3355	5.95777	599	NM_001108295	Cwc25	2.1316	1.10212e-06	4.96328e-05	up	360613	Ccdc49|RGD1305258	RGD:1305258|Ensembl:ENSRNOG00000004091	CWC25 spliceosome-associated protein homolog		GO:0005654(nucleoplasm)
chr12	26541401	26541840	diffreps_peak_4563	5.93413	439	NM_001109021	Bcl7b	2.46916	1.16377e-06	5.15614e-05	up	368001	-	RGD:1597090	B-cell CLL/lymphoma 7B
chr12	18744521	18744927	diffreps_peak_4477	5.82572	406	NM_001105913	Elfn1	2.15449	1.49377e-06	6.19239e-05	up	288512	Ppp1r28|RGD1308787	RGD:1308787|Ensembl:ENSRNOG00000022767	extracellular leucine-rich repeat and fibronectin type III domain containing 1		GO:0016021(integral component of membrane)//GO:0060076(excitatory synapse)//GO:0030425(dendrite)//GO:0070062(extracellular exosome)	GO:0019902(phosphatase binding)	GO:0050808(synapse organization)//GO:0010923(negative regulation of phosphatase activity)
chr1	278671261	278671426	diffreps_peak_2548	5.50919	165	ENSRNOT00000064023	Gsto2	2.39041	3.09603e-06	0.000109149	up	309465	GSTO 2-2	RGD:1310764|Ensembl:ENSRNOG00000012801|Vega:OTTRNOG00000000846	glutathione S-transferase omega 2	rno00480(Glutathione metabolism)//rno00980(Metabolism of xenobiotics by cytochrome P450)//rno00982(Drug metabolism - cytochrome P450)//rno05204(Chemical carcinogenesis)	GO:0070062(extracellular exosome)//GO:0005737(cytoplasm)	GO:0045174(glutathione dehydrogenase (ascorbate) activity)//GO:0016491(oxidoreductase activity)//GO:0050610(methylarsonate reductase activity)//GO:0004364(glutathione transferase activity)	GO:0055114(oxidation-reduction process)//GO:0019852(L-ascorbic acid metabolic process)//GO:0098869(cellular oxidant detoxification)//GO:0071243(cellular response to arsenic-containing substance)//GO:0006805(xenobiotic metabolic process)//GO:0006749(glutathione metabolic process)
chr18	55858556	55858711	diffreps_peak_9077	6.63863	155	NM_176075	Ppargc1b	2.32975	2.29812e-07	1.73813e-05	up	291567	PGC1beta|Perc	RGD:727948|Ensembl:ENSRNOG00000017503	PPARG coactivator 1 beta	rno04931(Insulin resistance)	GO:0016592(mediator complex)//GO:0005634(nucleus)//GO:0005575(cellular_component)//GO:0005739(mitochondrion)	GO:0003674(molecular_function)//GO:0003723(RNA binding)//GO:0030546(receptor activator activity)//GO:0030374(ligand-dependent nuclear receptor transcription coactivator activity)//GO:0003676(nucleic acid binding)//GO:0001104(RNA polymerase II transcription cofactor activity)//GO:0030331(estrogen receptor binding)//GO:0000166(nucleotide binding)//GO:0008134(transcription factor binding)//GO:005068…	GO:0045780(positive regulation of bone resorption)//GO:0030520(intracellular estrogen receptor signaling pathway)//GO:0060346(bone trabecula formation)//GO:0042327(positive regulation of phosphorylation)//GO:0007015(actin filament organization)//GO:2000273(positive regulation of receptor activity)//GO:0051591(response to cAMP)//GO:0034614(cellular response to reactive oxygen species)//GO:0001503(…
chr20	39332881	39333340	diffreps_peak_12161	10.9408	459	NM_001014032	Msl3l2	2.19265	1.14617e-11	5.08683e-08	up	309790	RGD1308699	RGD:1308699|Ensembl:ENSRNOG00000000801	male-specific lethal 3-like 2 (Drosophila)		GO:0035267(NuA4 histone acetyltransferase complex)		GO:0043968(histone H2A acetylation)//GO:0043967(histone H4 acetylation)//GO:0006338(chromatin remodeling)//GO:0016575(histone deacetylation)//GO:0006342(chromatin silencing)
chr9	9341272	9341580	diffreps_peak_19601	6.33098	308	ENSRNOT00000071228	Ranbp3	2.46343	4.66681e-07	2.72566e-05	up	501281	-	RGD:1589604|Ensembl:ENSRNOG00000049785	RAN binding protein 3	rno05166(HTLV-I infection)	GO:0005622(intracellular)//GO:0005634(nucleus)//GO:0005829(cytosol)//GO:0005654(nucleoplasm)	GO:0070412(R-SMAD binding)//GO:0008536(Ran GTPase binding)	GO:0046827(positive regulation of protein export from nucleus)//GO:0046907(intracellular transport)
chr1	79375541	79375991	diffreps_peak_765	5.34018	450	NM_001271452	Dhx34	2.1355	4.56904e-06	0.00014863	up	684903	-	RGD:1584452|Ensembl:ENSRNOG00000047575	DEAH-box helicase 34		GO:0005739(mitochondrion)//GO:0005634(nucleus)//GO:0016020(membrane)	GO:0005524(ATP binding)//GO:0044822(poly(A) RNA binding)//GO:0004004(ATP-dependent RNA helicase activity)//GO:0004386(helicase activity)	GO:2000623(negative regulation of nuclear-transcribed mRNA catabolic process, nonsense-mediated decay)//GO:0006396(RNA processing)//GO:0000956(nuclear-transcribed mRNA catabolic process)
chr1	288457661	288457832	diffreps_peak_2598	5.39223	171	NM_001107447	Rab11fip2	2.06008	4.05292e-06	0.000134835	up	308003	RGD1308538	RGD:1308538|Ensembl:ENSRNOG00000009523	RAB11 family interacting protein 2	rno04144(Endocytosis)	GO:0005654(nucleoplasm)//GO:0043231(intracellular membrane-bounded organelle)//GO:0005575(cellular_component)//GO:0005768(endosome)	GO:0019901(protein kinase binding)//GO:0003674(molecular_function)//GO:0017137(Rab GTPase binding)//GO:0042803(protein homodimerization activity)	GO:0035773(insulin secretion involved in cellular response to glucose stimulus)//GO:0045055(regulated exocytosis)//GO:0008150(biological_process)//GO:0030010(establishment of cell polarity)
chr7	119557641	119558080	diffreps_peak_18291	7.32342	439	NM_133555	Csf2rb	75.9	4.74878e-08	7.32793e-06	up	171081	Csf2rb1	RGD:620189|Ensembl:ENSRNOG00000000187	colony stimulating factor 2 receptor beta common subunit	rno04060(Cytokine-cytokine receptor interaction)//rno04210(Apoptosis)//rno04630(Jak-STAT signaling pathway)	GO:0005886(plasma membrane)//GO:0005575(cellular_component)//GO:0016021(integral component of membrane)	GO:0003674(molecular_function)//GO:0004896(cytokine receptor activity)	GO:0019221(cytokine-mediated signaling pathway)//GO:0032496(response to lipopolysaccharide)
chr9	99751867	99752080	diffreps_peak_20227	6.28978	213	NM_001271177	Rnpepl1	2.08447	5.13119e-07	2.90086e-05	up	684035	-	RGD:1595210	arginyl aminopeptidase (aminopeptidase B)-like 1		GO:0005886(plasma membrane)//GO:0005737(cytoplasm)	GO:0070006(metalloaminopeptidase activity)//GO:0008270(zinc ion binding)//GO:0042277(peptide binding)	GO:0006508(proteolysis)//GO:0043171(peptide catabolic process)
chr1	54745321	54745760	diffreps_peak_453	6.44842	439	NM_057128	Rps6ka2	2.59525	3.56109e-07	2.28855e-05	up	117269	-	RGD:620676|Ensembl:ENSRNOG00000013194	ribosomal protein S6 kinase polypeptide 2	rno04010(MAPK signaling pathway)//rno04114(Oocyte meiosis)//rno04150(mTOR signaling pathway)//rno04720(Long-term potentiation)//rno04722(Neurotrophin signaling pathway)//rno04914(Progesterone-mediated oocyte maturation)//rno04931(Insulin resistance)	GO:0031965(nuclear membrane)//GO:0005819(spindle)//GO:0005654(nucleoplasm)//GO:0005634(nucleus)//GO:0005840(ribosome)//GO:0005737(cytoplasm)	GO:0004674(protein serine/threonine kinase activity)//GO:0004672(protein kinase activity)//GO:0000287(magnesium ion binding)//GO:0004712(protein serine/threonine/tyrosine kinase activity)//GO:0005524(ATP binding)//GO:0004711(ribosomal protein S6 kinase activity)	GO:0001556(oocyte maturation)//GO:0002035(brain renin-angiotensin system)//GO:0060047(heart contraction)//GO:0007507(heart development)//GO:0010628(positive regulation of gene expression)//GO:0006468(protein phosphorylation)//GO:0070613(regulation of protein processing)//GO:0045835(negative regulation of meiotic nuclear division)//GO:0008285(negative regulation of cell proliferation)//GO:0071322(…
chr3	72975621	72975900	diffreps_peak_12707	5.37268	279	NM_019218	Neurod1	2.32628	4.23957e-06	0.000139786	up	29458	-	RGD:3165|Ensembl:ENSRNOG00000005609|Vega:OTTRNOG00000001284	neuronal differentiation 1	rno04950(Maturity onset diabetes of the young)	GO:0005622(intracellular)//GO:0005634(nucleus)//GO:0090575(RNA polymerase II transcription factor complex)//GO:0005737(cytoplasm)	GO:0000978(RNA polymerase II core promoter proximal region sequence-specific DNA binding)//GO:0001102(RNA polymerase II activating transcription factor binding)//GO:0001105(RNA polymerase II transcription coactivator activity)//GO:0003700(transcription factor activity, sequence-specific DNA binding)//GO:0043565(sequence-specific DNA binding)//GO:0003682(chromatin binding)//GO:0070888(E-box bindin…	GO:0030073(insulin secretion)//GO:0031018(endocrine pancreas development)//GO:0048562(embryonic organ morphogenesis)//GO:0003329(pancreatic PP cell fate commitment)//GO:0023019(signal transduction involved in regulation of gene expression)//GO:0045893(positive regulation of transcription, DNA-templated)//GO:2000679(positive regulation of transcription regulatory region DNA binding)//GO:0060730(re…
chr1	272194361	272194740	diffreps_peak_2492	6.54726	379	NM_001108526	Sema4g	2.37007	2.83623e-07	1.97998e-05	up	361764	-	RGD:1310436|Ensembl:ENSRNOG00000014650	semaphorin 4G	rno04360(Axon guidance)	GO:0016021(integral component of membrane)//GO:0005615(extracellular space)	GO:0038191(neuropilin binding)//GO:0045499(chemorepellent activity)//GO:0030215(semaphorin receptor binding)	GO:0048843(negative regulation of axon extension involved in axon guidance)//GO:0030335(positive regulation of cell migration)//GO:0001755(neural crest cell migration)//GO:0071526(semaphorin-plexin signaling pathway)//GO:0050919(negative chemotaxis)
chr13	31548701	31549720	diffreps_peak_4959	5.5199	1019	NM_021657	Phlpp1	2.14483	3.02068e-06	0.000107224	up	59265	Phlpp|Plekhe1|Scop	RGD:621308|Ensembl:ENSRNOG00000002821	PH domain and leucine rich repeat protein phosphatase 1	rno04151(PI3K-Akt signaling pathway)	GO:0031965(nuclear membrane)//GO:0005654(nucleoplasm)//GO:0005886(plasma membrane)//GO:0005737(cytoplasm)	GO:0003824(catalytic activity)//GO:0004722(protein serine/threonine phosphatase activity)//GO:0046872(metal ion binding)	GO:0009649(entrainment of circadian clock)//GO:1900744(regulation of p38MAPK cascade)//GO:0090038(negative regulation of protein kinase C signaling)//GO:0002667(regulation of T cell anergy)//GO:0021766(hippocampus development)//GO:0001932(regulation of protein phosphorylation)//GO:0046328(regulation of JNK cascade)//GO:0043408(regulation of MAPK cascade)//GO:0007623(circadian rhythm)//GO:0006915(…
chr5	27127902	27128524	diffreps_peak_15099	6.69564	622	NM_001108969	Clvs1	2.09001	2.01539e-07	1.59572e-05	up	366311	Clavesin-1|RGD1564200|Rlbp1l1	RGD:1564200|Ensembl:ENSRNOG00000006919	clavesin 1		GO:0030136(clathrin-coated vesicle)//GO:0005768(endosome)//GO:0031901(early endosome membrane)//GO:0005802(trans-Golgi network)	GO:0080025(phosphatidylinositol-3,5-bisphosphate binding)//GO:0005215(transporter activity)	GO:0006810(transport)//GO:0098779(mitophagy in response to mitochondrial depolarization)//GO:0007040(lysosome organization)
chr8	22143205	22143591	diffreps_peak_18626	6.32284	386	NM_001108002	Fdx1l	2.26909	4.75509e-07	2.75979e-05	up	313786	RGD1561264	RGD:1561264|Ensembl:ENSRNOG00000023020	ferredoxin 1-like		GO:0005739(mitochondrion)	GO:0051537(2 iron, 2 sulfur cluster binding)//GO:0046872(metal ion binding)//GO:0009055(electron carrier activity)
chr1	71078543	71079153	diffreps_peak_651	5.2689	610	ENSRNOT00000073121	AABR06003308.1	2.05287	5.38394e-06	0.000169942	up
chr8	114980001	114980224	diffreps_peak_19367	6.07631	223	ENSRNOT00000018995	Rbm15b	2.13759	8.38861e-07	4.07632e-05	up	315988	RGD1305937	RGD:1305937|Ensembl:ENSRNOG00000014161	RNA binding motif protein 15B		GO:0005654(nucleoplasm)//GO:0005634(nucleus)//GO:0005730(nucleolus)	GO:0044822(poly(A) RNA binding)//GO:0000166(nucleotide binding)//GO:0003674(molecular_function)//GO:0003676(nucleic acid binding)	GO:0000398(mRNA splicing, via spliceosome)//GO:0045892(negative regulation of transcription, DNA-templated)//GO:0006913(nucleocytoplasmic transport)//GO:0008150(biological_process)//GO:0000381(regulation of alternative mRNA splicing, via spliceosome)
chr6	33204361	33204680	diffreps_peak_16349	5.16448	319	ENSRNOT00000011832	RGD1304963	2.10612	6.84724e-06	0.00020686	up	313891	-	RGD:1304963|Ensembl:ENSRNOG00000008942	similar to hypothetical protein MGC38716		GO:0072372(primary cilium)//GO:0001750(photoreceptor outer segment)//GO:0001917(photoreceptor inner segment)		GO:1903546(protein localization to photoreceptor outer segment)//GO:0035845(photoreceptor cell outer segment organization)
chr11	78572761	78573700	diffreps_peak_4182	5.86114	939	NM_001109056	Mb21d2	2.08949	1.37676e-06	5.82056e-05	up	498100	RGD1559643	RGD:1559643|Ensembl:ENSRNOG00000024040	Mab-21 domain containing 2			GO:0032403(protein complex binding)
chr14	67201421	67201603	diffreps_peak_6031	6.85169	182	NM_022632	Slit2	2.00658	1.40705e-07	1.29047e-05	up	360272	-	RGD:69310|Ensembl:ENSRNOG00000003840	slit guidance ligand 2	rno04360(Axon guidance)	GO:0005886(plasma membrane)//GO:0070062(extracellular exosome)//GO:0005576(extracellular region)//GO:0009986(cell surface)//GO:0016021(integral component of membrane)//GO:0005578(proteinaceous extracellular matrix)//GO:0005615(extracellular space)//GO:0005737(cytoplasm)	GO:0042803(protein homodimerization activity)//GO:0004963(follicle-stimulating hormone receptor activity)//GO:0043394(proteoglycan binding)//GO:0008201(heparin binding)//GO:0043395(heparan sulfate proteoglycan binding)//GO:0042802(identical protein binding)//GO:0043237(laminin-1 binding)//GO:0048495(Roundabout binding)//GO:0045499(chemorepellent activity)//GO:0005095(GTPase inhibitor activity)//G…	GO:0071676(negative regulation of mononuclear cell migration)//GO:0010593(negative regulation of lamellipodium assembly)//GO:0030517(negative regulation of axon extension)//GO:0021952(central nervous system projection neuron axonogenesis)//GO:0014912(negative regulation of smooth muscle cell migration)//GO:0090027(negative regulation of monocyte chemotaxis)//GO:0008045(motor neuron axon guidance)…
chr16	81729321	81729700	diffreps_peak_7744	5.38086	379	NM_001107323	Tubgcp3	2.35408	4.16049e-06	0.000137632	up	306599	-	RGD:1305726|Ensembl:ENSRNOG00000017085	tubulin, gamma complex associated protein 3		GO:0005874(microtubule)//GO:0016020(membrane)//GO:0000923(equatorial microtubule organizing center)//GO:0005813(centrosome)//GO:0005814(centriole)//GO:0005827(polar microtubule)//GO:0008275(gamma-tubulin small complex)//GO:0005737(cytoplasm)	GO:0043015(gamma-tubulin binding)//GO:0051011(microtubule minus-end binding)//GO:0005200(structural constituent of cytoskeleton)	GO:0007020(microtubule nucleation)//GO:0090307(mitotic spindle assembly)//GO:0031122(cytoplasmic microtubule organization)//GO:0051298(centrosome duplication)//GO:0007126(meiotic nuclear division)//GO:0051415(interphase microtubule nucleation by interphase microtubule organizing center)
chr11	64733381	64733760	diffreps_peak_4072	6.49345	379	NM_001191927	Slc35a5	2.49144	3.21031e-07	2.1437e-05	up	498081	RGD1564361	RGD:1564361|Ensembl:ENSRNOG00000002069	solute carrier family 35, member A5		GO:0016021(integral component of membrane)//GO:0000139(Golgi membrane)	GO:0005351(sugar:proton symporter activity)	GO:0015992(proton transport)//GO:0008643(carbohydrate transport)
chr14	79997761	79998129	diffreps_peak_6098	6.10476	368	NM_001130061	Trmt44	2.12009	7.85677e-07	3.88816e-05	up	305443	Mettl19|RGD1308380	RGD:1308380|Ensembl:ENSRNOG00000008898	tRNA methyltransferase 44 homolog (S. cerevisiae)			GO:0046872(metal ion binding)//GO:0016300(tRNA (uracil) methyltransferase activity)	GO:0030488(tRNA methylation)
chr6	3750814	3751224	diffreps_peak_16223	7.77948	410	NM_001012108	Thumpd2	2.19848	1.66156e-08	4.49419e-06	up	313851	-	RGD:1306878|Ensembl:ENSRNOG00000008291	THUMP domain containing 2			GO:0003723(RNA binding)
chr10	85091495	85091940	diffreps_peak_3350	5.61783	445	ENSRNOT00000014943	Socs7	2.20819	2.41082e-06	8.99027e-05	up	287659	-	RGD:1307720|Ensembl:ENSRNOG00000059008	suppressor of cytokine signaling 7	rno04630(Jak-STAT signaling pathway)//rno04917(Prolactin signaling pathway)	GO:0005575(cellular_component)//GO:0005737(cytoplasm)	GO:0003674(molecular_function)	GO:0008286(insulin receptor signaling pathway)//GO:0016567(protein ubiquitination)//GO:0021942(radial glia guided migration of Purkinje cell)//GO:0021819(layer formation in cerebral cortex)//GO:0008150(biological_process)//GO:0021799(cerebral cortex radially oriented cell migration)//GO:0035556(intracellular signal transduction)//GO:0045444(fat cell differentiation)
chr8	62520681	62521157	diffreps_peak_18942	5.32115	476	NM_001108153	Sema7a	2.26848	4.77369e-06	0.000153884	up	315711	-	RGD:1305192|Ensembl:ENSRNOG00000007687	semaphorin 7A, GPI membrane anchor	rno04360(Axon guidance)	GO:0016020(membrane)//GO:0009897(external side of plasma membrane)//GO:0016021(integral component of membrane)//GO:0005615(extracellular space)	GO:0038191(neuropilin binding)//GO:0045499(chemorepellent activity)//GO:0005178(integrin binding)//GO:0030215(semaphorin receptor binding)	GO:0031175(neuron projection development)//GO:0071526(semaphorin-plexin signaling pathway)//GO:0048675(axon extension)//GO:0048843(negative regulation of axon extension involved in axon guidance)//GO:0050727(regulation of inflammatory response)//GO:0045773(positive regulation of axon extension)//GO:0001649(osteoblast differentiation)//GO:0021988(olfactory lobe development)//GO:0001755(neural cres…
chr7	121901421	121901980	diffreps_peak_18316	6.36485	559	NM_001130502	Fam83f	2.48206	4.31669e-07	2.59576e-05	up	315145	RGD1562089	RGD:1562089|Ensembl:ENSRNOG00000018330	family with sequence similarity 83, member F
chr10	57359281	57359485	diffreps_peak_3068	6.55021	204	NM_019259	C1qbp	2.20929	2.81704e-07	1.97062e-05	up	29681	Habp1|gC1qR	RGD:2230|Ensembl:ENSRNOG00000006949	complement component 1, q subcomponent binding protein	rno05168(Herpes simplex infection)	GO:0005886(plasma membrane)//GO:0009986(cell surface)//GO:0016020(membrane)//GO:0005829(cytosol)//GO:0005759(mitochondrial matrix)//GO:0005739(mitochondrion)//GO:0005730(nucleolus)//GO:0005634(nucleus)//GO:0005615(extracellular space)//GO:0005737(cytoplasm)	GO:0005080(protein kinase C binding)//GO:0030984(kininogen binding)//GO:0005515(protein binding)//GO:0031690(adrenergic receptor binding)//GO:0003729(mRNA binding)//GO:0097177(mitochondrial ribosome binding)//GO:0008134(transcription factor binding)//GO:0001849(complement component C1q binding)//GO:0005540(hyaluronic acid binding)//GO:0003714(transcription corepressor activity)	GO:0039536(negative regulation of RIG-I signaling pathway)//GO:0008380(RNA splicing)//GO:0006958(complement activation, classical pathway)//GO:2000510(positive regulation of dendritic cell chemotaxis)//GO:1900026(positive regulation of substrate adhesion-dependent cell spreading)//GO:0048025(negative regulation of mRNA splicing, via spliceosome)//GO:0000122(negative regulation of transcription fr…
chr18	78905823	78906080	diffreps_peak_9243	6.56973	257	NM_001191695	Zfp516	2.00951	2.69323e-07	1.91472e-05	up	291406	RGD1306817|Znf516	RGD:1306817|Ensembl:ENSRNOG00000016258	zinc finger protein 516		GO:0005634(nucleus)	GO:0000987(core promoter proximal region sequence-specific DNA binding)//GO:0003700(transcription factor activity, sequence-specific DNA binding)//GO:0043565(sequence-specific DNA binding)//GO:0044212(transcription regulatory region DNA binding)//GO:0033613(activating transcription factor binding)//GO:0046872(metal ion binding)	GO:0060612(adipose tissue development)//GO:0006366(transcription from RNA polymerase II promoter)//GO:0007275(multicellular organism development)//GO:0009409(response to cold)//GO:0050873(brown fat cell differentiation)//GO:0007165(signal transduction)//GO:0045893(positive regulation of transcription, DNA-templated)
chr9	98159201	98159968	diffreps_peak_20212	6.91462	767	NM_001191812	Espnl	4.2549	1.21725e-07	1.18952e-05	up	301606	RGD1562432	RGD:1562432|Ensembl:ENSRNOG00000024717	espin-like
chr12	53188203	53188313	diffreps_peak_4767	6.28258	110	ENSRNOT00000046920	Ttc28	2.05074	5.217e-07	2.93096e-05	up	304558	-	RGD:1594541|Ensembl:ENSRNOG00000032590	tetratricopeptide repeat domain 28		GO:0005813(centrosome)//GO:0030496(midbody)		GO:0007346(regulation of mitotic cell cycle)
chr6	64593281	64593938	diffreps_peak_16576	5.52292	657	NM_013149	Ahr	2.91256	2.99973e-06	0.000106652	up	25690	-	RGD:2074|Ensembl:ENSRNOG00000004342	aryl hydrocarbon receptor		GO:0005829(cytosol)//GO:0034753(nuclear aryl hydrocarbon receptor complex)//GO:0005654(nucleoplasm)//GO:0005634(nucleus)//GO:0034751(aryl hydrocarbon receptor complex)//GO:0005737(cytoplasm)	GO:0051879(Hsp90 protein binding)//GO:0035326(enhancer binding)//GO:0003700(transcription factor activity, sequence-specific DNA binding)//GO:0043565(sequence-specific DNA binding)//GO:0004879(RNA polymerase II transcription factor activity, ligand-activated sequence-specific DNA binding)//GO:0044212(transcription regulatory region DNA binding)//GO:0004874(aryl hydrocarbon receptor activity)//GO:…	GO:0032922(circadian regulation of gene expression)//GO:0060841(venous blood vessel development)//GO:0009410(response to xenobiotic stimulus)//GO:0061009(common bile duct development)//GO:0060993(kidney morphogenesis)//GO:0003214(cardiac left ventricle morphogenesis)//GO:0000122(negative regulation of transcription from RNA polymerase II promoter)//GO:0048514(blood vessel morphogenesis)//GO:00458…
chr1	101290321	101291160	diffreps_peak_1013	5.69344	839	NM_001014018	Fv1	2.4132	2.02564e-06	7.85271e-05	up	308568	RGD1309326	RGD:1309326|Ensembl:ENSRNOG00000019132	Friend virus susceptibility 1
chr16	86065865	86066149	diffreps_peak_7787	6.17694	284	NM_001107328	Efnb2	2.12654	6.65369e-07	3.46132e-05	up	306636	-	RGD:1309497|Ensembl:ENSRNOG00000014648	ephrin B2	rno04360(Axon guidance)	GO:0005886(plasma membrane)//GO:0016021(integral component of membrane)//GO:0005925(focal adhesion)	GO:0005102(receptor binding)//GO:0046875(ephrin receptor binding)	GO:0007411(axon guidance)//GO:0048013(ephrin receptor signaling pathway)//GO:0009887(organ morphogenesis)//GO:1903849(positive regulation of aorta morphogenesis)//GO:2000727(positive regulation of cardiac muscle cell differentiation)//GO:0007155(cell adhesion)//GO:0016477(cell migration)//GO:0010839(negative regulation of keratinocyte proliferation)//GO:0050920(regulation of chemotaxis)//GO:00312…
chr5	160611221	160611760	diffreps_peak_16026	5.70919	539	NM_001106695	Mul1	2.26569	1.95349e-06	7.63702e-05	up	298576	RGD1309944	RGD:1309944	mitochondrial E3 ubiquitin protein ligase 1		GO:0005777(peroxisome)//GO:0016020(membrane)//GO:0030424(axon)//GO:0031307(integral component of mitochondrial outer membrane)//GO:0005739(mitochondrion)//GO:0005654(nucleoplasm)//GO:0005737(cytoplasm)//GO:0043025(neuronal cell body)	GO:0008270(zinc ion binding)//GO:0031625(ubiquitin protein ligase binding)//GO:0004871(signal transducer activity)//GO:0004842(ubiquitin-protein transferase activity)//GO:0019789(SUMO transferase activity)//GO:0042802(identical protein binding)	GO:0043123(positive regulation of I-kappaB kinase/NF-kappaB signaling)//GO:0007257(activation of JUN kinase activity)//GO:0071650(negative regulation of chemokine (C-C motif) ligand 5 production)//GO:0051646(mitochondrion localization)//GO:0010821(regulation of mitochondrion organization)//GO:0060339(negative regulation of type I interferon-mediated signaling pathway)//GO:0045824(negative regulat…
chr4	208946305	208946680	diffreps_peak_14608	7.35535	375	NM_001025422	Irak2	2.46862	4.41215e-08	7.08659e-06	up	362418	-	RGD:1309584|Ensembl:ENSRNOG00000021817	interleukin-1 receptor-associated kinase 2	rno04210(Apoptosis)//rno04722(Neurotrophin signaling pathway)//rno05152(Tuberculosis)	GO:0005634(nucleus)//GO:0005575(cellular_component)//GO:0005737(cytoplasm)//GO:0005829(cytosol)	GO:0005524(ATP binding)//GO:0003674(molecular_function)//GO:0046982(protein heterodimerization activity)//GO:0004674(protein serine/threonine kinase activity)//GO:0042803(protein homodimerization activity)	GO:0032088(negative regulation of NF-kappaB transcription factor activity)//GO:0043066(negative regulation of apoptotic process)//GO:0031663(lipopolysaccharide-mediated signaling pathway)//GO:0006468(protein phosphorylation)//GO:0070555(response to interleukin-1)//GO:0046777(protein autophosphorylation)//GO:0070498(interleukin-1-mediated signaling pathway)//GO:0008150(biological_process)//GO:0007…
chr6	7359301	7359900	diffreps_peak_16247	5.76219	599	NM_001036626	Zfp36l2	2.60683	1.72907e-06	6.93106e-05	up	298765	-	RGD:1308913|Ensembl:ENSRNOG00000005067	zinc finger protein 36, C3H type-like 2		GO:0005634(nucleus)//GO:0005737(cytoplasm)	GO:0044822(poly(A) RNA binding)//GO:0046872(metal ion binding)//GO:0035925(mRNA 3'-UTR AU-rich region binding)//GO:0017091(AU-rich element binding)	GO:0006402(mRNA catabolic process)//GO:0043488(regulation of mRNA stability)//GO:0033077(T cell differentiation in thymus)//GO:1900153(positive regulation of nuclear-transcribed mRNA catabolic process, deadenylation-dependent decay)//GO:2000737(negative regulation of stem cell differentiation)//GO:0000288(nuclear-transcribed mRNA catabolic process, deadenylation-dependent decay)//GO:0030097(hemop…
chr2	70718581	70718920	diffreps_peak_10269	5.34229	339	NM_001014037	RGD1306227	4.02887	4.54681e-06	0.000148042	up	310377	-	RGD:1306227|Ensembl:ENSRNOG00000017581	similar to 4833420G17Rik protein
chr10	20730881	20731160	diffreps_peak_2816	6.43333	279	NM_020088	Tenm2	2.66368	3.68693e-07	2.33816e-05	up	117242	Lasso|Odz2	RGD:727907|Ensembl:ENSRNOG00000027341	teneurin transmembrane protein 2		GO:0005886(plasma membrane)//GO:0005887(integral component of plasma membrane)//GO:0043005(neuron projection)//GO:0030425(dendrite)//GO:0005794(Golgi apparatus)//GO:0030175(filopodium)//GO:0045211(postsynaptic membrane)//GO:0045202(synapse)//GO:0030054(cell junction)//GO:0030426(growth cone)//GO:0016605(PML body)//GO:0005783(endoplasmic reticulum)//GO:0005622(intracellular)//GO:0005634(nucleus)//…	GO:0042803(protein homodimerization activity)//GO:0005102(receptor binding)//GO:0046982(protein heterodimerization activity)//GO:0050839(cell adhesion molecule binding)//GO:0005515(protein binding)//GO:0005509(calcium ion binding)	GO:0007411(axon guidance)//GO:0000122(negative regulation of transcription from RNA polymerase II promoter)//GO:0007157(heterophilic cell-cell adhesion via plasma membrane cell adhesion molecules)//GO:0006351(transcription, DNA-templated)//GO:0097264(self proteolysis)//GO:0016337(single organismal cell-cell adhesion)//GO:0051491(positive regulation of filopodium assembly)//GO:0035584(calcium-medi…
chr1	249225261	249225644	diffreps_peak_2267	5.73769	383	NM_053773	Tjp2	2.00946	1.82941e-06	7.245e-05	up	115769	ZO-2	RGD:619807|Ensembl:ENSRNOG00000015030	tight junction protein 2	rno04530(Tight junction)	GO:0005923(bicellular tight junction)//GO:0005886(plasma membrane)//GO:0005634(nucleus)//GO:0030054(cell junction)//GO:0005737(cytoplasm)	GO:0030674(protein binding, bridging)//GO:0019904(protein domain specific binding)//GO:0008022(protein C-terminus binding)	GO:2001205(negative regulation of osteoclast development)//GO:0010033(response to organic substance)//GO:0090559(regulation of membrane permeability)//GO:0071847(TNFSF11-mediated signaling pathway)//GO:0090557(establishment of endothelial intestinal barrier)//GO:0050892(intestinal absorption)
chr6	113305641	113305980	diffreps_peak_17013	6.29916	339	NM_020305	Adam4	2.18575	5.02158e-07	2.86469e-05	up	57022	tMDCV	RGD:621470|Ensembl:ENSRNOG00000038275	a disintegrin and metalloprotease domain 4		GO:0016021(integral component of membrane)	GO:0008270(zinc ion binding)//GO:0004222(metalloendopeptidase activity)	GO:0006508(proteolysis)//GO:0007229(integrin-mediated signaling pathway)
chr12	29129142	29129400	diffreps_peak_4576	5.93543	258	ENSRNOT00000044800	Auts2l	2.58973	1.1603e-06	5.14344e-05	up	304419	Auts2	RGD:1309972	autism susceptibility candidate 2-like
chr1	249849975	249850660	diffreps_peak_2273	7.05635	685	NM_001007738	Tmem252	5.37437	8.78324e-08	9.97833e-06	up	361744	RGD1359349	RGD:1359349|Ensembl:ENSRNOG00000025476|Vega:OTTRNOG00000000900	transmembrane protein 252		GO:0016021(integral component of membrane)
chr1	248838346	248838700	diffreps_peak_2260	5.82354	354	NM_001105760	Ptar1	2.11434	1.50126e-06	6.21617e-05	up	286972	-	RGD:708369|Ensembl:ENSRNOG00000014891	protein prenyltransferase alpha subunit repeat containing 1		GO:1990234(transferase complex)//GO:0005737(cytoplasm)	GO:0008318(protein prenyltransferase activity)	GO:0018342(protein prenylation)
chr8	63090337	63090540	diffreps_peak_18952	6.82613	203	NM_182824	Cd276	2.48045	1.49236e-07	1.3346e-05	up	315716	B7RP-2|B7h3	RGD:727815|Ensembl:ENSRNOG00000033608	Cd276 molecule	rno04514(Cell adhesion molecules (CAMs))	GO:0009897(external side of plasma membrane)//GO:0070062(extracellular exosome)//GO:0016021(integral component of membrane)	GO:0005102(receptor binding)	GO:0045077(negative regulation of interferon-gamma biosynthetic process)//GO:0045085(negative regulation of interleukin-2 biosynthetic process)//GO:0042102(positive regulation of T cell proliferation)//GO:0050728(negative regulation of inflammatory response)//GO:0045669(positive regulation of osteoblast differentiation)//GO:0030501(positive regulation of bone mineralization)//GO:0042110(T cell ac…
chr11	90599221	90599309	diffreps_peak_4286	6.47441	88	NM_001167806	Smpd4	2.32247	3.35424e-07	2.20647e-05	up	303790	RGD1310674	RGD:1310674|Ensembl:ENSRNOG00000001875	sphingomyelin phosphodiesterase 4	rno00600(Sphingolipid metabolism)//rno01100(Metabolic pathways)	GO:0005783(endoplasmic reticulum)//GO:0005794(Golgi apparatus)//GO:0005802(trans-Golgi network)	GO:0050290(sphingomyelin phosphodiesterase D activity)	GO:0006685(sphingomyelin catabolic process)//GO:0046475(glycerophospholipid catabolic process)//GO:0046513(ceramide biosynthetic process)//GO:0071356(cellular response to tumor necrosis factor)
chr16	19746741	19746867	diffreps_peak_7322	5.13287	126	NM_001134790	Dda1	2.65542	7.3642e-06	0.00021955	up	688813	-	RGD:1584153|Ensembl:ENSRNOG00000039417	DET1 and DDB1 associated 1
chr10	85902101	85903180	diffreps_peak_3366	5.33212	1079	NM_001134361	Med1	2.26622	4.65456e-06	0.000150882	up	497991	RGD1559552	RGD:1559552|Ensembl:ENSRNOG00000005606	mediator complex subunit 1	rno04919(Thyroid hormone signaling pathway)	GO:0016020(membrane)//GO:0005654(nucleoplasm)//GO:0032993(protein-DNA complex)//GO:0016592(mediator complex)//GO:0000785(chromatin)//GO:0005730(nucleolus)//GO:0005634(nucleus)//GO:0000151(ubiquitin ligase complex)	GO:0042974(retinoic acid receptor binding)//GO:0031490(chromatin DNA binding)//GO:0000978(RNA polymerase II core promoter proximal region sequence-specific DNA binding)//GO:0016922(ligand-dependent nuclear receptor binding)//GO:0008134(transcription factor binding)//GO:0003713(transcription coactivator activity)//GO:0042975(peroxisome proliferator activated receptor binding)//GO:0001104(RNA polym…	GO:0045618(positive regulation of keratinocyte differentiation)//GO:0002088(lens development in camera-type eye)//GO:0043066(negative regulation of apoptotic process)//GO:0010628(positive regulation of gene expression)//GO:0003406(retinal pigment epithelium development)//GO:0097067(cellular response to thyroid hormone stimulus)//GO:0010839(negative regulation of keratinocyte proliferation)//GO:00…
chr16	54748211	54748576	diffreps_peak_7586	6.08862	365	NM_001191892	Micu3	2.15033	8.15415e-07	3.99656e-05	up	364601	Efha2	RGD:1563411|Ensembl:ENSRNOG00000012767	mitochondrial calcium uptake family, member 3			GO:0005509(calcium ion binding)
chr9	65595921	65596560	diffreps_peak_19950	7.91207	639	ENSRNOT00000028506	AABR06060569.1	13.3169	1.22441e-08	3.90458e-06	up
chr16	35601886	35602036	diffreps_peak_7458	5.96358	150	NM_001135756	Galntl6	2.12417	1.08747e-06	4.91697e-05	up	361142	Galnt17|RGD1564773	RGD:1564773	polypeptide N-acetylgalactosaminyltransferase-like 6	rno00512(Mucin type O-Glycan biosynthesis)//rno01100(Metabolic pathways)	GO:0016021(integral component of membrane)//GO:0005575(cellular_component)//GO:0000139(Golgi membrane)	GO:0003674(molecular_function)//GO:0030246(carbohydrate binding)//GO:0016757(transferase activity, transferring glycosyl groups)	GO:0008150(biological_process)//GO:0006486(protein glycosylation)
chr7	51419606	51419973	diffreps_peak_17845	6.61031	367	NM_053890	Ppp1r12a	2.05373	2.45293e-07	1.80478e-05	up	116670	M110|MBSP|Mypt1	RGD:620013|Ensembl:ENSRNOG00000004925	protein phosphatase 1, regulatory subunit 12A	rno04022(cGMP-PKG signaling pathway)//rno04024(cAMP signaling pathway)//rno04270(Vascular smooth muscle contraction)//rno04510(Focal adhesion)//rno04611(Platelet activation)//rno04810(Regulation of actin cytoskeleton)//rno04921(Oxytocin signaling pathway)//rno05205(Proteoglycans in cancer)	GO:0030018(Z disc)//GO:0000776(kinetochore)//GO:0031672(A band)//GO:0015629(actin cytoskeleton)//GO:0043292(contractile fiber)//GO:0005829(cytosol)//GO:0005813(centrosome)//GO:0072357(PTW/PP1 phosphatase complex)//GO:0005737(cytoplasm)//GO:0005925(focal adhesion)	GO:0019901(protein kinase binding)//GO:0004721(phosphoprotein phosphatase activity)//GO:0019208(phosphatase regulator activity)//GO:0004857(enzyme inhibitor activity)//GO:0005515(protein binding)//GO:0071889(14-3-3 protein binding)	GO:0043086(negative regulation of catalytic activity)//GO:0007067(mitotic nuclear division)//GO:0030155(regulation of cell adhesion)//GO:0035507(regulation of myosin-light-chain-phosphatase activity)//GO:0035690(cellular response to drug)//GO:0050790(regulation of catalytic activity)//GO:0035508(positive regulation of myosin-light-chain-phosphatase activity)//GO:0046822(regulation of nucleocytopl…
chr10	39955355	39955480	diffreps_peak_2930	5.16217	125	NM_001134729	Lyrm7	4.91968	6.88377e-06	0.000207704	up	686506	-	RGD:1596391|Ensembl:ENSRNOG00000045961	LYR motif containing 7		GO:0005739(mitochondrion)//GO:0005759(mitochondrial matrix)
chr5	169424541	169424973	diffreps_peak_16111	5.13362	432	ENSRNOT00000018000	Casz1	2.86972	7.35165e-06	0.000219228	up	313713	RGD1563533	RGD:1563533|Ensembl:ENSRNOG00000013474	castor zinc finger 1		GO:0005654(nucleoplasm)//GO:0043231(intracellular membrane-bounded organelle)//GO:0005737(cytoplasm)	GO:0046872(metal ion binding)	GO:0060223(retinal rod cell fate commitment)//GO:0060226(negative regulation of retinal cone cell fate commitment)//GO:0060040(retinal bipolar neuron differentiation)//GO:0045665(negative regulation of neuron differentiation)//GO:1902870(negative regulation of amacrine cell differentiation)
chr2	68873781	68874494	diffreps_peak_10250	5.0103	713	NM_053375	Hcn1	2.53236	9.76559e-06	0.000277712	up	84390	-	RGD:620688|Ensembl:ENSRNOG00000055382	hyperpolarization-activated cyclic nucleotide-gated potassium channel 1		GO:0043679(axon terminus)//GO:0045202(synapse)//GO:0005886(plasma membrane)//GO:0005887(integral component of plasma membrane)//GO:0009986(cell surface)//GO:0032590(dendrite membrane)//GO:0030425(dendrite)//GO:0030424(axon)//GO:0043198(dendritic shaft)//GO:0016323(basolateral plasma membrane)//GO:0097440(apical dendrite)//GO:0036477(somatodendritic compartment)//GO:0005737(cytoplasm)//GO:0043025(…	GO:0005546(phosphatidylinositol-4,5-bisphosphate binding)//GO:0005272(sodium channel activity)//GO:0032403(protein complex binding)//GO:0005248(voltage-gated sodium channel activity)//GO:0042802(identical protein binding)//GO:0030552(cAMP binding)//GO:0005547(phosphatidylinositol-3,4,5-trisphosphate binding)//GO:0008022(protein C-terminus binding)//GO:0005249(voltage-gated potassium channel activ…	GO:0035725(sodium ion transmembrane transport)//GO:2001259(positive regulation of cation channel activity)//GO:0007568(aging)//GO:0060078(regulation of postsynaptic membrane potential)//GO:0071805(potassium ion transmembrane transport)//GO:0072718(response to cisplatin)//GO:0045759(negative regulation of action potential)//GO:0071320(cellular response to cAMP)//GO:0046549(retinal cone cell develo…
chr5	83270837	83270891	diffreps_peak_15473	7.2897	54	NM_198747	Col27a1	2.22825	5.13214e-08	7.59683e-06	up	298101	-	RGD:735115|Ensembl:ENSRNOG00000007657	collagen, type XXVII, alpha 1	rno04974(Protein digestion and absorption)	GO:0005583(fibrillar collagen trimer)	GO:0005201(extracellular matrix structural constituent)//GO:0046872(metal ion binding)	GO:0003431(growth plate cartilage chondrocyte development)//GO:0030198(extracellular matrix organization)
chr16	68767461	68768180	diffreps_peak_7652	6.21583	719	NM_001024773	Brf2	2.52569	6.08378e-07	3.25237e-05	up	306542	-	RGD:1308817|Ensembl:ENSRNOG00000012739|Vega:OTTRNOG00000002139	BRF2, RNA polymerase III transcription initiation factor 50 subunit		GO:0005634(nucleus)//GO:0005575(cellular_component)	GO:0003674(molecular_function)//GO:0008270(zinc ion binding)	GO:0006352(DNA-templated transcription, initiation)//GO:0006355(regulation of transcription, DNA-templated)//GO:0008150(biological_process)
chr19	37070341	37070379	diffreps_peak_9462	6.49995	38	NM_021836	Junb	2.06841	3.16265e-07	2.12137e-05	up	24517	-	RGD:2944|Ensembl:ENSRNOG00000042838	JunB proto-oncogene, AP-1 transcription factor subunit	rno04380(Osteoclast differentiation)//rno04668(TNF signaling pathway)	GO:0005654(nucleoplasm)//GO:0005667(transcription factor complex)//GO:0005634(nucleus)//GO:0000790(nuclear chromatin)	GO:0003700(transcription factor activity, sequence-specific DNA binding)//GO:0000981(RNA polymerase II transcription factor activity, sequence-specific DNA binding)//GO:0000978(RNA polymerase II core promoter proximal region sequence-specific DNA binding)//GO:0000977(RNA polymerase II regulatory region sequence-specific DNA binding)//GO:0008134(transcription factor binding)//GO:0043565(sequence-s…	GO:0046697(decidualization)//GO:0051591(response to cAMP)//GO:0060716(labyrinthine layer blood vessel development)//GO:0000122(negative regulation of transcription from RNA polymerase II promoter)//GO:0051412(response to corticosterone)//GO:0030316(osteoclast differentiation)//GO:0051726(regulation of cell cycle)//GO:0010941(regulation of cell death)//GO:0009987(cellular process)//GO:0001701(in u…
chr5	21570441	21570820	diffreps_peak_15058	6.45091	379	NM_001008316	Plag1	2.14574	3.54071e-07	2.28074e-05	up	297804	-	RGD:1305286|Ensembl:ENSRNOG00000008846	PLAG1 zinc finger		GO:0005634(nucleus)//GO:0005575(cellular_component)	GO:0001077(transcriptional activator activity, RNA polymerase II core promoter proximal region sequence-specific binding)//GO:0000981(RNA polymerase II transcription factor activity, sequence-specific DNA binding)//GO:0003674(molecular_function)//GO:0000978(RNA polymerase II core promoter proximal region sequence-specific DNA binding)//GO:0046872(metal ion binding)	GO:0010629(negative regulation of gene expression)//GO:0060736(prostate gland growth)//GO:0035265(organ growth)//GO:0022612(gland morphogenesis)//GO:0010628(positive regulation of gene expression)//GO:0060252(positive regulation of glial cell proliferation)//GO:0035264(multicellular organism growth)//GO:0006366(transcription from RNA polymerase II promoter)//GO:0045944(positive regulation of tran…
chr8	81539821	81540473	diffreps_peak_19095	5.21027	652	NM_001106838	Fam214a	2.04972	6.16209e-06	0.000189566	up	300836	RGD1310552	RGD:1310552|Ensembl:ENSRNOG00000058522	family with sequence similarity 214, member A
chr7	60056261	60057300	diffreps_peak_17901	5.7913	1039	NM_001191783	Best3	2.0034	1.61698e-06	6.58235e-05	up	314847	Vmd2l3	RGD:1305439|Ensembl:ENSRNOG00000005491	bestrophin 3		GO:0034707(chloride channel complex)//GO:0005887(integral component of plasma membrane)	GO:0005254(chloride channel activity)	GO:1902476(chloride transmembrane transport)//GO:0015698(inorganic anion transport)//GO:0043271(negative regulation of ion transport)
chr6	114304281	114304630	diffreps_peak_17030	7.0002	349	ENSRNOT00000058195	Sipa1l1	2.65698	9.99546e-08	1.07365e-05	up	246212	SPAL|Spa-1|Spa1|Spar	RGD:708497|Ensembl:ENSRNOG00000007646	signal-induced proliferation-associated 1 like 1	rno04015(Rap1 signaling pathway)	GO:0045211(postsynaptic membrane)//GO:0043234(protein complex)//GO:0005856(cytoskeleton)//GO:0014069(postsynaptic density)//GO:0030054(cell junction)//GO:0043197(dendritic spine)//GO:0005737(cytoplasm)//GO:0043025(neuronal cell body)	GO:0031625(ubiquitin protein ligase binding)//GO:0032403(protein complex binding)//GO:0019901(protein kinase binding)//GO:0005096(GTPase activator activity)//GO:0051015(actin filament binding)//GO:0046875(ephrin receptor binding)//GO:0005515(protein binding)	GO:0031532(actin cytoskeleton reorganization)//GO:0048013(ephrin receptor signaling pathway)//GO:0048814(regulation of dendrite morphogenesis)//GO:0090630(activation of GTPase activity)//GO:0043547(positive regulation of GTPase activity)//GO:0050770(regulation of axonogenesis)//GO:0048167(regulation of synaptic plasticity)//GO:0061001(regulation of dendritic spine morphogenesis)//GO:0051056(regul…
chr15	41797516	41798080	diffreps_peak_6652	5.54115	564	NM_001107267	Lats2	2.09011	2.87643e-06	0.000103157	up	305922	-	RGD:1305906|Ensembl:ENSRNOG00000056343	large tumor suppressor kinase 2	rno04390(Hippo signaling pathway)	GO:0005815(microtubule organizing center)//GO:0005634(nucleus)//GO:0005737(cytoplasm)//GO:0000922(spindle pole)	GO:0005524(ATP binding)//GO:0004674(protein serine/threonine kinase activity)	GO:0035329(hippo signaling)//GO:0007067(mitotic nuclear division)//GO:0046620(regulation of organ growth)//GO:0006468(protein phosphorylation)//GO:0045736(negative regulation of cyclin-dependent protein serine/threonine kinase activity)//GO:0000082(G1/S transition of mitotic cell cycle)//GO:0034613(cellular protein localization)//GO:0001827(inner cell mass cell fate commitment)//GO:0090090(negati…
chr8	21740367	21740600	diffreps_peak_18613	5.78282	233	NM_001015017	Olfm2	2.4883	1.64886e-06	6.68637e-05	up	313783	-	RGD:1309741|Ensembl:ENSRNOG00000020519	olfactomedin 2		GO:0097060(synaptic membrane)//GO:0005576(extracellular region)//GO:0032281(AMPA glutamate receptor complex)//GO:0030054(cell junction)//GO:0005634(nucleus)//GO:0005737(cytoplasm)		GO:0009306(protein secretion)//GO:0007626(locomotory behavior)//GO:0007601(visual perception)//GO:0051152(positive regulation of smooth muscle cell differentiation)
chr10	109265681	109266020	diffreps_peak_3600	6.08115	339	NM_133418	Slc25a10	3.73349	8.29569e-07	4.044e-05	up	170943	Dic	RGD:621430|Ensembl:ENSRNOG00000036693	solute carrier family 25 member 10	rno04964(Proximal tubule bicarbonate reclamation)	GO:0005739(mitochondrion)//GO:0005743(mitochondrial inner membrane)//GO:0005634(nucleus)//GO:0016021(integral component of membrane)	GO:0003735(structural constituent of ribosome)//GO:0015117(thiosulfate transmembrane transporter activity)//GO:0015140(malate transmembrane transporter activity)//GO:0015116(sulfate transmembrane transporter activity)//GO:0015114(phosphate ion transmembrane transporter activity)//GO:0015141(succinate transmembrane transporter activity)//GO:0015291(secondary active transmembrane transporter activi…	GO:0008272(sulfate transport)//GO:1902358(sulfate transmembrane transport)//GO:0071422(succinate transmembrane transport)//GO:0035435(phosphate ion transmembrane transport)//GO:0006412(translation)//GO:0071423(malate transmembrane transport)//GO:0015744(succinate transport)//GO:0015743(malate transport)//GO:0006817(phosphate ion transport)//GO:0006839(mitochondrial transport)//GO:0015709(thiosulf…
chr3	157303381	157303600	diffreps_peak_13413	6.13583	219	NM_001276714	Ncoa6	2.10252	7.31432e-07	3.6933e-05	up	116464	Aib3|NRC|PRIP|RAP250|Trbp	RGD:620111|Ensembl:ENSRNOG00000018288	nuclear receptor coactivator 6		GO:0035097(histone methyltransferase complex)//GO:0043234(protein complex)//GO:0043231(intracellular membrane-bounded organelle)//GO:0005667(transcription factor complex)//GO:0005654(nucleoplasm)//GO:0005634(nucleus)	GO:0042974(retinoic acid receptor binding)//GO:0030374(ligand-dependent nuclear receptor transcription coactivator activity)//GO:0042975(peroxisome proliferator activated receptor binding)//GO:0019904(protein domain specific binding)//GO:0042803(protein homodimerization activity)//GO:0035257(nuclear hormone receptor binding)//GO:0019899(enzyme binding)//GO:0003682(chromatin binding)//GO:0046965(r…	GO:0007507(heart development)//GO:0045944(positive regulation of transcription from RNA polymerase II promoter)//GO:0006974(cellular response to DNA damage stimulus)//GO:0007420(brain development)//GO:0002793(positive regulation of peptide secretion)//GO:0006351(transcription, DNA-templated)//GO:0030099(myeloid cell differentiation)//GO:0060716(labyrinthine layer blood vessel development)//GO:000…
chr5	82400121	82400440	diffreps_peak_15466	9.22753	319	NM_001106659	Prpf4	3.12399	5.92207e-10	5.85216e-07	up	298095	-	RGD:1311303|Ensembl:ENSRNOG00000014777	pre-mRNA processing factor 4	rno03040(Spliceosome)	GO:0046540(U4/U6 x U5 tri-snRNP complex)//GO:0071001(U4/U6 snRNP)//GO:0005575(cellular_component)//GO:0016607(nuclear speck)//GO:0097525(spliceosomal snRNP complex)//GO:0015030(Cajal body)//GO:0005654(nucleoplasm)	GO:0003674(molecular_function)//GO:0030621(U4 snRNA binding)//GO:0017070(U6 snRNA binding)	GO:0000398(mRNA splicing, via spliceosome)//GO:0008150(biological_process)
chr1	14987281	14987342	diffreps_peak_124	5.29838	61	NM_001106264	Reps1	3.58407	5.03055e-06	0.000160688	up	292944	-	RGD:1307131	RALBP1 associated Eps domain containing 1		GO:0005886(plasma membrane)//GO:0005905(clathrin-coated pit)	GO:0017124(SH3 domain binding)//GO:0005509(calcium ion binding)
chr17	25713138	25713271	diffreps_peak_8048	6.39197	133	NM_214457	Phactr1	2.61572	4.05539e-07	2.48688e-05	up	306844	-	RGD:1303187	phosphatase and actin regulator 1		GO:0045202(synapse)//GO:0005634(nucleus)//GO:0030054(cell junction)//GO:0005829(cytosol)	GO:0008157(protein phosphatase 1 binding)//GO:0003779(actin binding)//GO:0004864(protein phosphatase inhibitor activity)//GO:0008599(protein phosphatase type 1 regulator activity)	GO:0043086(negative regulation of catalytic activity)//GO:0048870(cell motility)//GO:0031532(actin cytoskeleton reorganization)//GO:0031032(actomyosin structure organization)//GO:0042325(regulation of phosphorylation)//GO:0043149(stress fiber assembly)
chr18	30290161	30290900	diffreps_peak_8835	6.80582	739	NM_001109395	Pcdhb20	2.12963	1.56379e-07	1.37618e-05	up	680203	Pcdhb14	RGD:1594228|Ensembl:ENSRNOG00000033123	protocadherin beta 20		GO:0005886(plasma membrane)//GO:0016021(integral component of membrane)	GO:0005509(calcium ion binding)	GO:0007156(homophilic cell adhesion via plasma membrane adhesion molecules)
chr12	25568553	25568940	diffreps_peak_4548	7.03977	387	NM_001105920	Alkbh4	2.24503	9.12497e-08	1.01728e-05	up	288587	RGD1308608	RGD:1308608|Ensembl:ENSRNOG00000001428	alkB homolog 4, lysine demethylase		GO:0030496(midbody)//GO:0070938(contractile ring)	GO:0016706(oxidoreductase activity, acting on paired donors, with incorporation or reduction of molecular oxygen, 2-oxoglutarate as one donor, and incorporation of one atom each of oxygen into both donors)//GO:0003779(actin binding)	GO:0055114(oxidation-reduction process)//GO:0006482(protein demethylation)//GO:0036090(cleavage furrow ingression)//GO:0031032(actomyosin structure organization)
chr1	226558121	226558560	diffreps_peak_2056	5.04986	439	NM_138835	Syt12	2.28359	8.91545e-06	0.000257405	up	191595	Srg1	RGD:621876|Ensembl:ENSRNOG00000019306	synaptotagmin 12		GO:0005886(plasma membrane)//GO:0030672(synaptic vesicle membrane)//GO:0030054(cell junction)//GO:0016021(integral component of membrane)//GO:0005829(cytosol)	GO:0005544(calcium-dependent phospholipid binding)//GO:0019905(syntaxin binding)//GO:0005509(calcium ion binding)//GO:0030276(clathrin binding)	GO:0060291(long-term synaptic potentiation)//GO:0006906(vesicle fusion)//GO:0046928(regulation of neurotransmitter secretion)//GO:0048488(synaptic vesicle endocytosis)//GO:0048792(spontaneous exocytosis of neurotransmitter)//GO:0017158(regulation of calcium ion-dependent exocytosis)//GO:0048791(calcium ion-regulated exocytosis of neurotransmitter)
chr1	101408161	101408860	diffreps_peak_1015	5.63943	699	NM_031751	Shank1	2.8762	2.29385e-06	8.65347e-05	up	78957	Shank1a|Spank1|Sstrip	RGD:621011|Ensembl:ENSRNOG00000019207|Vega:OTTRNOG00000002180	SH3 and multiple ankyrin repeat domains 1	rno04724(Glutamatergic synapse)	GO:0045202(synapse)//GO:0005886(plasma membrane)//GO:0043005(neuron projection)//GO:0016020(membrane)//GO:0030425(dendrite)//GO:0060076(excitatory synapse)//GO:0017146(NMDA selective glutamate receptor complex)//GO:0045211(postsynaptic membrane)//GO:0014069(postsynaptic density)//GO:0030054(cell junction)//GO:0005622(intracellular)//GO:0008328(ionotropic glutamate receptor complex)//GO:0043197(de…	GO:0032403(protein complex binding)//GO:0097110(scaffold protein binding)//GO:0030160(GKAP/Homer scaffold activity)//GO:0042802(identical protein binding)//GO:0017124(SH3 domain binding)//GO:0071532(ankyrin repeat binding)//GO:0030159(receptor signaling complex scaffold activity)//GO:0031877(somatostatin receptor binding)//GO:0035255(ionotropic glutamate receptor binding)//GO:0005515(protein bind…	GO:0060013(righting reflex)//GO:0007616(long-term memory)//GO:0046959(habituation)//GO:0035418(protein localization to synapse)//GO:0035176(social behavior)//GO:0032232(negative regulation of actin filament bundle assembly)//GO:0071625(vocalization behavior)//GO:0007016(cytoskeletal anchoring at plasma membrane)//GO:0060997(dendritic spine morphogenesis)//GO:0060074(synapse maturation)//GO:005089…
chr8	13555910	13555960	diffreps_peak_18567	6.37511	50	NM_001191993	Hephl1	2.27585	4.21587e-07	2.55418e-05	up	500946	RGD1564835	RGD:1564835|Ensembl:ENSRNOG00000056092	hephaestin-like 1		GO:0016021(integral component of membrane)	GO:0005507(copper ion binding)//GO:0004322(ferroxidase activity)	GO:0055114(oxidation-reduction process)
chr1	83381061	83381480	diffreps_peak_835	6.33472	419	NM_001170335	Erf	2.57398	4.62679e-07	2.71031e-05	up	292721	-	RGD:1311991|Ensembl:ENSRNOG00000020426	Ets2 repressor factor		GO:0005634(nucleus)//GO:0005794(Golgi apparatus)	GO:0000981(RNA polymerase II transcription factor activity, sequence-specific DNA binding)//GO:0003714(transcription corepressor activity)//GO:0043565(sequence-specific DNA binding)	GO:0010668(ectodermal cell differentiation)//GO:0060707(trophoblast giant cell differentiation)//GO:0030154(cell differentiation)//GO:0001701(in utero embryonic development)//GO:0000122(negative regulation of transcription from RNA polymerase II promoter)//GO:0006357(regulation of transcription from RNA polymerase II promoter)//GO:0060710(chorio-allantoic fusion)
chr7	138860721	138861245	diffreps_peak_18440	5.38897	524	NM_001108109	Asb8	2.22799	4.08348e-06	0.000135677	up	315287	-	RGD:1309246|Ensembl:ENSRNOG00000010099	ankyrin repeat and SOCS box-containing 8		GO:0005622(intracellular)		GO:0035556(intracellular signal transduction)//GO:0016567(protein ubiquitination)
chr18	30194691	30195120	diffreps_peak_8817	6.47338	429	NM_001114603	Pcdhb10	2.109	3.36218e-07	2.20951e-05	up	291649	-	RGD:1308364	protocadherin beta 10		GO:0005886(plasma membrane)//GO:0005575(cellular_component)//GO:0016021(integral component of membrane)	GO:0003674(molecular_function)//GO:0005509(calcium ion binding)	GO:0007156(homophilic cell adhesion via plasma membrane adhesion molecules)//GO:0008150(biological_process)
chr5	142863341	142863600	diffreps_peak_15875	7.56528	259	NM_001107972	Hivep3	5.89767	2.72092e-08	5.63416e-06	up	313557	Zas3	RGD:1311252|Ensembl:ENSRNOG00000009341	human immunodeficiency virus type I enhancer binding protein 3		GO:0005634(nucleus)	GO:0043565(sequence-specific DNA binding)//GO:0044212(transcription regulatory region DNA binding)//GO:0046872(metal ion binding)//GO:0003677(DNA binding)//GO:0003700(transcription factor activity, sequence-specific DNA binding)	GO:0045893(positive regulation of transcription, DNA-templated)//GO:0035914(skeletal muscle cell differentiation)//GO:0006366(transcription from RNA polymerase II promoter)//GO:0007275(multicellular organism development)//GO:0007165(signal transduction)
chr13	54360901	54361620	diffreps_peak_5093	6.25576	719	NM_012884	Cntn2	3.02689	5.54936e-07	3.05351e-05	up	25356	TAG-1|TAG-564|TAG1|Tax	RGD:3821|Ensembl:ENSRNOG00000009033	contactin 2	rno04514(Cell adhesion molecules (CAMs))	GO:0005886(plasma membrane)//GO:0008076(voltage-gated potassium channel complex)//GO:0009986(cell surface)//GO:0043005(neuron projection)//GO:0031225(anchored component of membrane)//GO:0030424(axon)//GO:0033268(node of Ranvier)//GO:0045202(synapse)//GO:0043209(myelin sheath)//GO:0044224(juxtaparanode region of axon)//GO:0043025(neuronal cell body)	GO:0043621(protein self-association)//GO:0030246(carbohydrate binding)//GO:0001948(glycoprotein binding)	GO:0071205(protein localization to juxtaparanode region of axon)//GO:0021853(cerebral cortex GABAergic interneuron migration)//GO:0010954(positive regulation of protein processing)//GO:0060168(positive regulation of adenosine receptor signaling pathway)//GO:0045665(negative regulation of neuron differentiation)//GO:0045163(clustering of voltage-gated potassium channels)//GO:0048710(regulation of …
chr20	15638281	15638820	diffreps_peak_11986	5.66857	539	ENSRNOT00000033298	Zfp280b	2.38033	2.14499e-06	8.20622e-05	up	294343	RGD1565460|Znf280b	RGD:1565460|Ensembl:ENSRNOG00000028441|Vega:OTTRNOG00000000984	zinc finger protein 280B			GO:0046872(metal ion binding)//GO:0001227(transcriptional repressor activity, RNA polymerase II transcription regulatory region sequence-specific binding)	GO:0007411(axon guidance)//GO:0045892(negative regulation of transcription, DNA-templated)//GO:0000122(negative regulation of transcription from RNA polymerase II promoter)
chr2	174004681	174005240	diffreps_peak_11096	7.19184	559	NM_001099498	Vom2r44	2.19621	6.42919e-08	8.49718e-06	up	266778	Casrl1	RGD:708515|Ensembl:ENSRNOG00000010268	vomeronasal 2 receptor 44		GO:0030425(dendrite)//GO:0005886(plasma membrane)//GO:0016021(integral component of membrane)	GO:0016503(pheromone receptor activity)	GO:0007186(G-protein coupled receptor signaling pathway)
chr6	2935221	2935963	diffreps_peak_16209	5.50877	742	NM_001191907	Dhx57	2.10247	3.09904e-06	0.000109219	up	366532	-	RGD:1310340|Ensembl:ENSRNOG00000054272	DEAH-box helicase 57			GO:0005524(ATP binding)//GO:0044822(poly(A) RNA binding)//GO:0046872(metal ion binding)//GO:0004386(helicase activity)
chr3	170383966	170384120	diffreps_peak_13525	7.19966	154	NM_053675	Spata2	3.1444	6.31446e-08	8.42422e-06	up	114210	-	RGD:620754|Ensembl:ENSRNOG00000009207	spermatogenesis associated 2		GO:0005730(nucleolus)//GO:0005634(nucleus)//GO:0005737(cytoplasm)
chr5	157448041	157448237	diffreps_peak_15987	6.68326	196	NM_001107986	Srrm1	2.12391	2.07366e-07	1.62368e-05	up	313620	-	RGD:1311258|Ensembl:ENSRNOG00000018194	serine and arginine repetitive matrix 1	rno03013(RNA transport)//rno03015(mRNA surveillance pathway)	GO:0071013(catalytic step 2 spliceosome)//GO:0005654(nucleoplasm)//GO:0005575(cellular_component)//GO:0005681(spliceosomal complex)	GO:0044822(poly(A) RNA binding)//GO:0003674(molecular_function)	GO:0006397(mRNA processing)//GO:0008150(biological_process)
chr1	89975456	89975800	diffreps_peak_919	6.67852	344	NM_001107502	Lrfn3	2.75522	2.09644e-07	1.63554e-05	up	308495	Salm4	RGD:1305567|Ensembl:ENSRNOG00000020839	leucine rich repeat and fibronectin type III domain containing 3		GO:0016021(integral component of membrane)//GO:0009986(cell surface)//GO:0030425(dendrite)//GO:0030424(axon)//GO:0030054(cell junction)//GO:0042734(presynaptic membrane)//GO:0045211(postsynaptic membrane)		GO:0007409(axonogenesis)//GO:0007155(cell adhesion)
chr12	39583320	39583840	diffreps_peak_4631	6.58002	520	NM_001170554	Mphosph9	2.25989	2.63016e-07	1.88489e-05	up	288654	-	RGD:1598368|Ensembl:ENSRNOG00000001074	M-phase phosphoprotein 9		GO:0005886(plasma membrane)//GO:0016020(membrane)//GO:0005575(cellular_component)//GO:0005794(Golgi apparatus)//GO:0005813(centrosome)//GO:0005814(centriole)//GO:0005737(cytoplasm)	GO:0003674(molecular_function)	GO:0008150(biological_process)
chr8	29973781	29974120	diffreps_peak_18707	9.08903	339	ENSRNOT00000042890	Opcml	2.90242	8.14648e-10	7.21651e-07	up	116597	-	RGD:620635|Ensembl:ENSRNOG00000023809	opioid binding protein/cell adhesion molecule-like		GO:0005886(plasma membrane)//GO:0031225(anchored component of membrane)//GO:0070062(extracellular exosome)		GO:0007155(cell adhesion)
chr17	7631556	7631660	diffreps_peak_7879	5.05319	104	ENSRNOT00000037597	Golm1	2.51955	8.84727e-06	0.000255795	up	680692	-	RGD:1589384|Ensembl:ENSRNOG00000018400	golgi membrane protein 1		GO:0070062(extracellular exosome)//GO:0005794(Golgi apparatus)//GO:0005615(extracellular space)		GO:0019216(regulation of lipid metabolic process)//GO:0006997(nucleus organization)
chr10	105313921	105314380	diffreps_peak_3557	5.93748	459	NM_001031652	St6galnac2	2.19744	1.15484e-06	5.12569e-05	up	303692	Siat7b	RGD:1560747|Ensembl:ENSRNOG00000012083	ST6 N-acetylgalactosaminide alpha-2,6-sialyltransferase 2		GO:0030173(integral component of Golgi membrane)	GO:0008373(sialyltransferase activity)	GO:0001574(ganglioside biosynthetic process)//GO:0018279(protein N-linked glycosylation via asparagine)//GO:0097503(sialylation)//GO:0009311(oligosaccharide metabolic process)
chr16	6046161	6046984	diffreps_peak_7177	5.69955	823	NM_017298	Cacna1d	2.30454	1.99734e-06	7.76654e-05	up	29716	-	RGD:70973|Ensembl:ENSRNOG00000013147	calcium voltage-gated channel subunit alpha1 D	rno04010(MAPK signaling pathway)//rno04020(Calcium signaling pathway)//rno04022(cGMP-PKG signaling pathway)//rno04024(cAMP signaling pathway)//rno04260(Cardiac muscle contraction)//rno04261(Adrenergic signaling in cardiomyocytes)//rno04270(Vascular smooth muscle contraction)//rno04713(Circadian entrainment)//rno04723(Retrograde endocannabinoid signaling)//rno04724(Glutamatergic synapse)//rno04725…	GO:0030018(Z disc)//GO:0005886(plasma membrane)//GO:1990454(L-type voltage-gated calcium channel complex)//GO:0032590(dendrite membrane)//GO:0030425(dendrite)//GO:0042383(sarcolemma)//GO:0005891(voltage-gated calcium channel complex)//GO:0005634(nucleus)//GO:0016324(apical plasma membrane)//GO:0043025(neuronal cell body)	GO:0005245(voltage-gated calcium channel activity)//GO:0086059(voltage-gated calcium channel activity involved SA node cell action potential)//GO:0030165(PDZ domain binding)//GO:0030506(ankyrin binding)//GO:0086007(voltage-gated calcium channel activity involved in cardiac muscle cell action potential)//GO:0008331(high voltage-gated calcium channel activity)//GO:0051393(alpha-actinin binding)//GO…	GO:0070509(calcium ion import)//GO:0007568(aging)//GO:1901016(regulation of potassium ion transmembrane transporter activity)//GO:0007507(heart development)//GO:0019722(calcium-mediated signaling)//GO:0051928(positive regulation of calcium ion transport)//GO:0032793(positive regulation of CREB transcription factor activity)//GO:0034765(regulation of ion transmembrane transport)//GO:0086046(membra…
chr13	57174181	57174635	diffreps_peak_5116	5.87148	454	NM_019351	Timm17a	2.26586	1.34437e-06	5.72085e-05	up	54311	Tim17|Timm17	RGD:3862|Ensembl:ENSRNOG00000007040	translocase of inner mitochondrial membrane 17 homolog A (yeast)		GO:0005654(nucleoplasm)//GO:0005743(mitochondrial inner membrane)//GO:0005739(mitochondrion)//GO:0005744(mitochondrial inner membrane presequence translocase complex)//GO:0031305(integral component of mitochondrial inner membrane)	GO:0015266(protein channel activity)//GO:0019899(enzyme binding)//GO:0005515(protein binding)//GO:0015450(P-P-bond-hydrolysis-driven protein transmembrane transporter activity)	GO:0030150(protein import into mitochondrial matrix)
chr12	43117601	43117800	diffreps_peak_4662	5.53694	199	NM_144752	Oas1b	3.07102	2.90444e-06	0.000103993	up	246268	-	RGD:708393|Ensembl:ENSRNOG00000033220	2-5 oligoadenylate synthetase 1B	rno05160(Hepatitis C)//rno05162(Measles)//rno05164(Influenza A)//rno05168(Herpes simplex infection)	GO:0016021(integral component of membrane)//GO:0005789(endoplasmic reticulum membrane)	GO:0005524(ATP binding)//GO:0001730(2'-5'-oligoadenylate synthetase activity)//GO:0003725(double-stranded RNA binding)//GO:0016779(nucleotidyltransferase activity)	GO:0009615(response to virus)//GO:0006955(immune response)//GO:0045071(negative regulation of viral genome replication)//GO:0051607(defense response to virus)//GO:0045087(innate immune response)
chr9	65596601	65596808	diffreps_peak_19951	7.42484	207	ENSRNOT00000028506	AABR06060569.1	6.98533	3.7598e-08	6.52103e-06	up
chr14	46836879	46836951	diffreps_peak_5910	6.57489	72	ENSRNOT00000075200	LOC257642	3.1721	2.66141e-07	1.89966e-05	up	257642	ribin	RGD:727924	rRNA promoter binding protein		GO:0016021(integral component of membrane)	GO:0008134(transcription factor binding)//GO:0003700(transcription factor activity, sequence-specific DNA binding)//GO:0003690(double-stranded DNA binding)	GO:0009303(rRNA transcription)//GO:0008283(cell proliferation)//GO:0006355(regulation of transcription, DNA-templated)
chr4	224199924	224200000	diffreps_peak_14700	5.13674	76	NM_001012189	Lpcat3	4.68016	7.299e-06	0.000217932	up	362434	Grcc3f|Mboat5|Oact5	RGD:1310223|Ensembl:ENSRNOG00000012269	lysophosphatidylcholine acyltransferase 3	rno00564(Glycerophospholipid metabolism)	GO:0016020(membrane)//GO:0016021(integral component of membrane)//GO:0005575(cellular_component)//GO:0005789(endoplasmic reticulum membrane)	GO:0003674(molecular_function)//GO:0047184(1-acylglycerophosphocholine O-acyltransferase activity)	GO:0008654(phospholipid biosynthetic process)//GO:0097006(regulation of plasma lipoprotein particle levels)//GO:0008150(biological_process)
chr3	104597261	104597675	diffreps_peak_12931	5.75352	414	NM_001014045	Arl14ep	2.05025	1.76391e-06	7.04026e-05	up	311279	ARF7EP|RGD1311463	RGD:1311463|Ensembl:ENSRNOG00000004891	ADP-ribosylation factor like GTPase 14 effector protein		GO:0005737(cytoplasm)
chr3	15402521	15403120	diffreps_peak_12364	5.57462	599	NM_001100850	Abl1	2.57749	2.66306e-06	9.7032e-05	up	311860	Abl	RGD:1584969|Ensembl:ENSRNOG00000047356	ABL proto-oncogene 1, non-receptor tyrosine kinase	rno04012(ErbB signaling pathway)//rno04014(Ras signaling pathway)//rno04110(Cell cycle)//rno04360(Axon guidance)//rno04722(Neurotrophin signaling pathway)//rno05200(Pathways in cancer)//rno05206(MicroRNAs in cancer)//rno05220(Chronic myeloid leukemia)//rno05416(Viral myocarditis)	GO:0043025(neuronal cell body)//GO:0048471(perinuclear region of cytoplasm)//GO:0043005(neuron projection)//GO:0015629(actin cytoskeleton)//GO:0001726(ruffle)//GO:0005829(cytosol)//GO:0045202(synapse)//GO:0005739(mitochondrion)//GO:0030426(growth cone)//GO:0005730(nucleolus)//GO:0005783(endoplasmic reticulum)//GO:0005654(nucleoplasm)//GO:0005634(nucleus)//GO:0031234(extrinsic component of cytopla…	GO:0051019(mitogen-activated protein kinase binding)//GO:0004713(protein tyrosine kinase activity)//GO:0019901(protein kinase binding)//GO:0005080(protein kinase C binding)//GO:0017124(SH3 domain binding)//GO:0004672(protein kinase activity)//GO:0005102(receptor binding)//GO:0070097(delta-catenin binding)//GO:0000287(magnesium ion binding)//GO:0019905(syntaxin binding)//GO:0004715(non-membrane sp…	GO:0050798(activated T cell proliferation)//GO:0030514(negative regulation of BMP signaling pathway)//GO:0007169(transmembrane receptor protein tyrosine kinase signaling pathway)//GO:0043123(positive regulation of I-kappaB kinase/NF-kappaB signaling)//GO:0006979(response to oxidative stress)//GO:0045907(positive regulation of vasoconstriction)//GO:0045184(establishment of protein localization)//G…
chr8	73464721	73465600	diffreps_peak_19030	5.20804	879	NM_001191117	Pygo1	2.38104	6.19381e-06	0.000190362	up	691857	-	RGD:1594620|Ensembl:ENSRNOG00000051813	pygopus family PHD finger 1		GO:0005634(nucleus)	GO:0008270(zinc ion binding)	GO:0007289(spermatid nucleus differentiation)//GO:0016055(Wnt signaling pathway)//GO:0009791(post-embryonic development)//GO:0002244(hematopoietic progenitor cell differentiation)//GO:0045944(positive regulation of transcription from RNA polymerase II promoter)//GO:0001822(kidney development)//GO:0034504(protein localization to nucleus)//GO:0007286(spermatid development)
chr16	70736801	70737835	diffreps_peak_7658	5.9788	1034	NM_001025130	Bag4	2.03213	1.05003e-06	4.79085e-05	up	361167	-	RGD:1560875	BCL2-associated athanogene 4	rno04668(TNF signaling pathway)	GO:0005886(plasma membrane)//GO:0005634(nucleus)//GO:0005737(cytoplasm)//GO:0005829(cytosol)	GO:0044822(poly(A) RNA binding)//GO:0051087(chaperone binding)//GO:0003674(molecular_function)//GO:0031625(ubiquitin protein ligase binding)	GO:0051897(positive regulation of protein kinase B signaling)//GO:2001145(negative regulation of phosphatidylinositol-3,4,5-trisphosphate 5-phosphatase activity)//GO:0051291(protein heterooligomerization)//GO:0071356(cellular response to tumor necrosis factor)//GO:0051496(positive regulation of stress fiber assembly)//GO:0033138(positive regulation of peptidyl-serine phosphorylation)//GO:0090367(…
chr14	41823805	41823837	diffreps_peak_5856	7.41683	32	ENSRNOT00000063985	Atp8a1	3.58118	3.82976e-08	6.56926e-06	up	289615	-	RGD:1309619|Ensembl:ENSRNOG00000034200	ATPase phospholipid transporting 8A1		GO:0005886(plasma membrane)//GO:0070062(extracellular exosome)//GO:0016020(membrane)//GO:0005794(Golgi apparatus)//GO:0016021(integral component of membrane)//GO:0043231(intracellular membrane-bounded organelle)//GO:0005783(endoplasmic reticulum)	GO:0005524(ATP binding)//GO:0000287(magnesium ion binding)//GO:0004012(phospholipid-translocating ATPase activity)	GO:0030335(positive regulation of cell migration)//GO:0045332(phospholipid translocation)//GO:0007612(learning)//GO:0061092(positive regulation of phospholipid translocation)
chr7	117220641	117221420	diffreps_peak_18258	6.66224	779	NM_022401	Plec	2.59056	2.1765e-07	1.67552e-05	up	64204	Pcn|Plec1|Pltn	RGD:621649|Ensembl:ENSRNOG00000023781	plectin		GO:0048471(perinuclear region of cytoplasm)//GO:0045111(intermediate filament cytoskeleton)//GO:0005903(brush border)//GO:0043034(costamere)//GO:0016528(sarcoplasm)//GO:0009925(basal plasma membrane)//GO:0043292(contractile fiber)//GO:0030056(hemidesmosome)//GO:0070062(extracellular exosome)//GO:0005737(cytoplasm)//GO:0016324(apical plasma membrane)//GO:0005856(cytoskeleton)//GO:0005925(focal adh…	GO:0047485(protein N-terminus binding)//GO:0008307(structural constituent of muscle)//GO:0005200(structural constituent of cytoskeleton)//GO:0030506(ankyrin binding)//GO:0008092(cytoskeletal protein binding)//GO:0044822(poly(A) RNA binding)//GO:0003779(actin binding)	GO:0031581(hemidesmosome assembly)//GO:0030855(epithelial cell differentiation)//GO:0007565(female pregnancy)//GO:0007584(response to nutrient)
chr6	124579898	124580006	diffreps_peak_17157	6.09375	108	NM_022208	Gtf2a1	2.19179	8.05837e-07	3.96334e-05	up	83830	Tf2a|TfIIa	RGD:69246|Ensembl:ENSRNOG00000004300|Vega:OTTRNOG00000000864	general transcription factor 2A subunit 1	rno03022(Basal transcription factors)//rno05203(Viral carcinogenesis)	GO:0005672(transcription factor TFIIA complex)//GO:0005634(nucleus)//GO:0005575(cellular_component)//GO:0005737(cytoplasm)//GO:0005654(nucleoplasm)	GO:0003674(molecular_function)//GO:0046982(protein heterodimerization activity)//GO:0008134(transcription factor binding)//GO:0001103(RNA polymerase II repressing transcription factor binding)//GO:0017025(TBP-class protein binding)//GO:0003677(DNA binding)//GO:0003713(transcription coactivator activity)	GO:0006366(transcription from RNA polymerase II promoter)//GO:0006355(regulation of transcription, DNA-templated)//GO:0006367(transcription initiation from RNA polymerase II promoter)//GO:0008150(biological_process)
chr19	62719061	62719400	diffreps_peak_9692	5.93013	339	NM_138889	Cdh13	2.8726	1.17455e-06	5.19218e-05	up	192248	Cdht|T-cadherin|Tcad	RGD:619745|Ensembl:ENSRNOG00000014371|Vega:OTTRNOG00000000129	cadherin 13		GO:0005886(plasma membrane)//GO:0070062(extracellular exosome)//GO:0005901(caveola)//GO:0043005(neuron projection)//GO:0048471(perinuclear region of cytoplasm)//GO:0009897(external side of plasma membrane)//GO:0005737(cytoplasm)//GO:0005615(extracellular space)//GO:0005925(focal adhesion)	GO:0003674(molecular_function)//GO:0042803(protein homodimerization activity)//GO:0030169(low-density lipoprotein particle binding)//GO:0055100(adiponectin binding)//GO:0045296(cadherin binding)//GO:0071813(lipoprotein particle binding)//GO:0005509(calcium ion binding)	GO:0002040(sprouting angiogenesis)//GO:0016601(Rac protein signal transduction)//GO:0008285(negative regulation of cell proliferation)//GO:0051668(localization within membrane)//GO:0043542(endothelial cell migration)//GO:0007156(homophilic cell adhesion via plasma membrane adhesion molecules)//GO:0050927(positive regulation of positive chemotaxis)//GO:0045944(positive regulation of transcription …
chr11	74880641	74880719	diffreps_peak_4156	7.06472	78	ENSRNOT00000002391	Fbxo45	2.20795	8.61557e-08	9.87678e-06	up	288042	RGD1311861	RGD:1311861	F-box protein 45		GO:0045202(synapse)//GO:0019005(SCF ubiquitin ligase complex)//GO:0014069(postsynaptic density)//GO:0030054(cell junction)//GO:0042734(presynaptic membrane)//GO:0045211(postsynaptic membrane)		GO:0021800(cerebral cortex tangential migration)//GO:0021960(anterior commissure morphogenesis)//GO:0006974(cellular response to DNA damage stimulus)//GO:0060386(synapse assembly involved in innervation)//GO:0060384(innervation)//GO:0016567(protein ubiquitination)//GO:0001764(neuron migration)//GO:0042787(protein ubiquitination involved in ubiquitin-dependent protein catabolic process)//GO:002195…
chr3	20395841	20396080	diffreps_peak_12416	7.32945	239	ENSRNOT00000032204	Ttll11	5.39676	4.68324e-08	7.30122e-06	up	689746	-	RGD:1588742	tubulin tyrosine ligase like11				GO:0018095(protein polyglutamylation)//GO:0051013(microtubule severing)
chr5	171843181	171843192	diffreps_peak_16145	6.5171	11	NM_001195559	Camta1	4.34538	3.04017e-07	2.07239e-05	up	362665	-	RGD:1562703|Ensembl:ENSRNOG00000018602|Ensembl:ENSRNOG00000042627	calmodulin binding transcription activator 1		GO:0005634(nucleus)//GO:0005737(cytoplasm)	GO:0001077(transcriptional activator activity, RNA polymerase II core promoter proximal region sequence-specific binding)//GO:0043565(sequence-specific DNA binding)	GO:0006366(transcription from RNA polymerase II promoter)//GO:0045944(positive regulation of transcription from RNA polymerase II promoter)//GO:0050885(neuromuscular process controlling balance)
chr7	2329301	2329920	diffreps_peak_17426	5.98788	619	NM_001036626	Zfp36l2	2.59883	1.0283e-06	4.71493e-05	up	298765	-	RGD:1308913|Ensembl:ENSRNOG00000005067	zinc finger protein 36, C3H type-like 2		GO:0005634(nucleus)//GO:0005737(cytoplasm)	GO:0044822(poly(A) RNA binding)//GO:0046872(metal ion binding)//GO:0035925(mRNA 3'-UTR AU-rich region binding)//GO:0017091(AU-rich element binding)	GO:0006402(mRNA catabolic process)//GO:0043488(regulation of mRNA stability)//GO:0033077(T cell differentiation in thymus)//GO:1900153(positive regulation of nuclear-transcribed mRNA catabolic process, deadenylation-dependent decay)//GO:2000737(negative regulation of stem cell differentiation)//GO:0000288(nuclear-transcribed mRNA catabolic process, deadenylation-dependent decay)//GO:0030097(hemop…
chr4	217329401	217329919	diffreps_peak_14654	5.72637	518	ENSRNOT00000010556	Adipor2	2.18025	1.87771e-06	7.39452e-05	up	312670	-	RGD:1307891|Ensembl:ENSRNOG00000007990	adiponectin receptor 2	rno04152(AMPK signaling pathway)//rno04211(Longevity regulating pathway - mammal)//rno04920(Adipocytokine signaling pathway)//rno04932(Non-alcoholic fatty liver disease (NAFLD))	GO:0005886(plasma membrane)//GO:0031226(intrinsic component of plasma membrane)//GO:0016021(integral component of membrane)	GO:0004872(receptor activity)//GO:0046982(protein heterodimerization activity)//GO:0042802(identical protein binding)//GO:0055100(adiponectin binding)//GO:0042562(hormone binding)//GO:0097003(adipokinetic hormone receptor activity)	GO:0046326(positive regulation of glucose import)//GO:0061042(vascular wound healing)//GO:0007507(heart development)//GO:0042593(glucose homeostasis)//GO:0007565(female pregnancy)//GO:0007584(response to nutrient)//GO:0033211(adiponectin-activated signaling pathway)//GO:0007186(G-protein coupled receptor signaling pathway)//GO:0030308(negative regulation of cell growth)
chr12	18014394	18014720	diffreps_peak_4470	6.17806	326	ENSRNOT00000064726	Brat1	2.44775	6.63646e-07	3.45452e-05	up	498150	Brat1-ps1|RGD1565146	RGD:1565146|Ensembl:ENSRNOG00000001236	BRCA1-associated ATM activator 1		GO:0016020(membrane)//GO:0005634(nucleus)//GO:0005737(cytoplasm)		GO:0006974(cellular response to DNA damage stimulus)//GO:0008283(cell proliferation)//GO:0010212(response to ionizing radiation)//GO:0016477(cell migration)//GO:0006006(glucose metabolic process)//GO:0051646(mitochondrion localization)//GO:0001934(positive regulation of protein phosphorylation)//GO:0006915(apoptotic process)//GO:0016049(cell growth)
chr2	168983541	168984180	diffreps_peak_11064	5.10286	639	NM_198768	Igsf10	4.67742	7.89111e-06	0.000232432	up	310448	-	RGD:735030|Ensembl:ENSRNOG00000013917|Vega:OTTRNOG00000001300	immunoglobulin superfamily, member 10		GO:0005576(extracellular region)		GO:0001503(ossification)//GO:0007275(multicellular organism development)//GO:0030154(cell differentiation)//GO:0042246(tissue regeneration)
chr7	129470694	129471340	diffreps_peak_18369	6.11981	646	NM_001134800	Zbed4	2.13568	7.58907e-07	3.79423e-05	up	315211	-	RGD:1305949	zinc finger, BED-type containing 4		GO:0005634(nucleus)//GO:0005737(cytoplasm)	GO:0046983(protein dimerization activity)//GO:0000977(RNA polymerase II regulatory region sequence-specific DNA binding)//GO:0003700(transcription factor activity, sequence-specific DNA binding)	GO:0006357(regulation of transcription from RNA polymerase II promoter)
chr15	38284053	38284180	diffreps_peak_6635	6.39578	127	NM_031654	Rabggta	2.35287	4.01992e-07	2.4718e-05	up	58983	-	RGD:621697|Ensembl:ENSRNOG00000030483	Rab geranylgeranyltransferase, alpha subunit		GO:0005968(Rab-protein geranylgeranyltransferase complex)	GO:0017137(Rab GTPase binding)//GO:0008270(zinc ion binding)//GO:0004663(Rab geranylgeranyltransferase activity)	GO:0018344(protein geranylgeranylation)
chr7	26602181	26602505	diffreps_peak_17678	6.20177	324	NM_001271340	RGD1563365	2.00525	6.28389e-07	3.32522e-05	up	299700	-	RGD:1563365|Ensembl:ENSRNOG00000008696	similar to DNA segment, Chr 10, Wayne State University 102, expressed
chr1	29846141	29846580	diffreps_peak_221	6.47309	439	NM_001106204	Rnf217	2.224	3.36442e-07	2.21045e-05	up	292188	Ibrdc1	RGD:1306836	ring finger protein 217		GO:0016021(integral component of membrane)//GO:0005737(cytoplasm)//GO:0000151(ubiquitin ligase complex)	GO:0004842(ubiquitin-protein transferase activity)//GO:0046872(metal ion binding)//GO:0031624(ubiquitin conjugating enzyme binding)//GO:0061630(ubiquitin protein ligase activity)	GO:0000209(protein polyubiquitination)//GO:0042787(protein ubiquitination involved in ubiquitin-dependent protein catabolic process)//GO:0032436(positive regulation of proteasomal ubiquitin-dependent protein catabolic process)
chr8	53909021	53909959	diffreps_peak_18866	5.88911	938	ENSRNOT00000066893	Sik2	2.1384	1.2909e-06	5.56039e-05	up	315649	RGD1559698|Snf1lk2	RGD:1559698|Ensembl:ENSRNOG00000043498	salt-inducible kinase 2		GO:0005634(nucleus)//GO:0005737(cytoplasm)	GO:0004672(protein kinase activity)//GO:0004674(protein serine/threonine kinase activity)//GO:0000287(magnesium ion binding)//GO:0005524(ATP binding)	GO:0046626(regulation of insulin receptor signaling pathway)//GO:0008286(insulin receptor signaling pathway)//GO:0006468(protein phosphorylation)//GO:0046777(protein autophosphorylation)//GO:0035556(intracellular signal transduction)//GO:0032870(cellular response to hormone stimulus)
chr18	40172501	40172705	diffreps_peak_8994	6.426	204	NM_001106932	Fem1c	2.52855	3.74974e-07	2.36218e-05	up	302288	-	RGD:1309322|Ensembl:ENSRNOG00000003578	fem-1 homolog C		GO:0005654(nucleoplasm)//GO:0005737(cytoplasm)
chr3	128671361	128671680	diffreps_peak_13154	6.63879	319	NM_022943	Mertk	2.39301	2.29726e-07	1.73781e-05	up	65037	rdy	RGD:69283|Ensembl:ENSRNOG00000017319	MER proto-oncogene, tyrosine kinase		GO:0016028(rhabdomere)//GO:0016021(integral component of membrane)//GO:0001750(photoreceptor outer segment)//GO:0005737(cytoplasm)//GO:0005615(extracellular space)	GO:0005524(ATP binding)//GO:0004714(transmembrane receptor protein tyrosine kinase activity)	GO:0051250(negative regulation of lymphocyte activation)//GO:0030168(platelet activation)//GO:0050766(positive regulation of phagocytosis)//GO:0018108(peptidyl-tyrosine phosphorylation)//GO:0043277(apoptotic cell clearance)//GO:0006468(protein phosphorylation)//GO:0007283(spermatogenesis)//GO:0043491(protein kinase B signaling)//GO:0032940(secretion by cell)//GO:0006909(phagocytosis)//GO:0060041(…
chr10	90937131	90937400	diffreps_peak_3414	6.478	269	NM_001105845	Plcd3	3.34806	3.32658e-07	2.19463e-05	up	287745	-	RGD:1310903|Ensembl:ENSRNOG00000003033	phospholipase C, delta 3	rno00562(Inositol phosphate metabolism)//rno01100(Metabolic pathways)//rno04020(Calcium signaling pathway)//rno04070(Phosphatidylinositol signaling system)//rno04919(Thyroid hormone signaling pathway)//rno04933(AGE-RAGE signaling pathway in diabetic complications)	GO:0016020(membrane)//GO:0005829(cytosol)	GO:0004871(signal transducer activity)//GO:0003674(molecular_function)//GO:0004435(phosphatidylinositol phospholipase C activity)	GO:0016042(lipid catabolic process)//GO:0042127(regulation of cell proliferation)//GO:0060716(labyrinthine layer blood vessel development)//GO:0008150(biological_process)//GO:0035556(intracellular signal transduction)//GO:0001525(angiogenesis)
chr4	164981121	164981212	diffreps_peak_14338	6.98503	91	ENSRNOT00000015807	LOC691113	2.05101	1.03508e-07	1.09222e-05	up	691113	-	RGD:1587471|Ensembl:ENSRNOG00000011713	hypothetical protein LOC691113
chr1	255895652	255895780	diffreps_peak_2337	6.74966	128	NM_001106349	Tpd52l3	3.14474	1.77965e-07	1.47984e-05	up	293894	RGD1309391|Trpd52l3	RGD:1309391|Ensembl:ENSRNOG00000042441	tumor protein D52-like 3
chr20	24882241	24883045	diffreps_peak_12071	6.22176	804	NM_001191719	Jmjd1c	2.03464	6.00124e-07	3.22295e-05	up	171120	Pr2	RGD:708458|Ensembl:ENSRNOG00000000648	jumonji domain containing 1C	rno05202(Transcriptional misregulation in cancer)	GO:0005634(nucleus)	GO:0000907(sulfonate dioxygenase activity)//GO:0052634(C-19 gibberellin 2-beta-dioxygenase activity)//GO:0043734(DNA-N1-methyladenine dioxygenase activity)//GO:0019798(procollagen-proline dioxygenase activity)//GO:0052635(C-20 gibberellin 2-beta-dioxygenase activity)//GO:0016491(oxidoreductase activity)//GO:0034792(hypophosphite dioxygenase activity)//GO:0051213(dioxygenase activity)//GO:0018602(…	GO:0003382(epithelial cell morphogenesis)//GO:0055114(oxidation-reduction process)//GO:0098727(maintenance of cell number)//GO:0008584(male gonad development)//GO:0016568(chromatin modification)//GO:1990636(reproductive senescence)//GO:0006351(transcription, DNA-templated)//GO:0036098(male germ-line stem cell population maintenance)//GO:0006355(regulation of transcription, DNA-templated)//GO:0072…
chr7	62151481	62151493	diffreps_peak_17917	6.31562	12	NM_054004	Cand1	2.15609	4.83486e-07	2.7928e-05	up	117152	Tip120|Tip120A	RGD:620479|Ensembl:ENSRNOG00000007834	cullin-associated and neddylation-dissociated 1		GO:0070062(extracellular exosome)//GO:0016020(membrane)//GO:0031461(cullin-RING ubiquitin ligase complex)//GO:0005794(Golgi apparatus)//GO:0005654(nucleoplasm)//GO:0005634(nucleus)//GO:0005737(cytoplasm)//GO:0000151(ubiquitin ligase complex)	GO:0017025(TBP-class protein binding)	GO:0043086(negative regulation of catalytic activity)//GO:0045899(positive regulation of RNA polymerase II transcriptional preinitiation complex assembly)//GO:0010265(SCF complex assembly)//GO:0006351(transcription, DNA-templated)//GO:0030154(cell differentiation)//GO:0016567(protein ubiquitination)//GO:0045893(positive regulation of transcription, DNA-templated)
chr8	48707270	48707386	diffreps_peak_18829	5.55137	116	ENSRNOT00000071752	Cep164	2.09282	2.8095e-06	0.000101256	up	363055	RGD1560988|RGD1561243	RGD:1561243|Ensembl:ENSRNOG00000029826	centrosomal protein 164		GO:0097539(ciliary transition fiber)//GO:0005929(cilium)//GO:0005813(centrosome)//GO:0005814(centriole)//GO:0005654(nucleoplasm)//GO:0005615(extracellular space)		GO:0042384(cilium assembly)
chr14	17253441	17253700	diffreps_peak_5706	5.72481	259	NM_001107210	Ppef2	2.10954	1.88447e-06	7.418e-05	up	305246	-	RGD:1307093|Ensembl:ENSRNOG00000052061	protein phosphatase with EF-hand domain 2			GO:0030544(Hsp70 protein binding)//GO:0031435(mitogen-activated protein kinase kinase kinase binding)//GO:0005506(iron ion binding)//GO:0030145(manganese ion binding)//GO:0051879(Hsp90 protein binding)//GO:0004721(phosphoprotein phosphatase activity)//GO:0005509(calcium ion binding)	GO:0010801(negative regulation of peptidyl-threonine phosphorylation)//GO:0006470(protein dephosphorylation)//GO:0043409(negative regulation of MAPK cascade)//GO:0050906(detection of stimulus involved in sensory perception)
chr19	25625542	25625820	diffreps_peak_9389	7.07278	278	NM_012580	Hmox1	5.40219	8.45714e-08	9.78585e-06	up	24451	HEOXG|Heox|Hmox|Ho-1|Ho1|hsp32	RGD:2806|Ensembl:ENSRNOG00000014117	heme oxygenase 1	rno00860(Porphyrin and chlorophyll metabolism)//rno04066(HIF-1 signaling pathway)//rno04978(Mineral absorption)	GO:0005886(plasma membrane)//GO:0005901(caveola)//GO:0048471(perinuclear region of cytoplasm)//GO:0005789(endoplasmic reticulum membrane)//GO:0005829(cytosol)//GO:0005783(endoplasmic reticulum)//GO:0005730(nucleolus)//GO:0005634(nucleus)	GO:0004392(heme oxygenase (decyclizing) activity)//GO:0042803(protein homodimerization activity)//GO:0004871(signal transducer activity)//GO:0019899(enzyme binding)//GO:0004630(phospholipase D activity)//GO:0020037(heme binding)//GO:0046872(metal ion binding)//GO:0005515(protein binding)	GO:0006644(phospholipid metabolic process)//GO:0010656(negative regulation of muscle cell apoptotic process)//GO:0043123(positive regulation of I-kappaB kinase/NF-kappaB signaling)//GO:0006979(response to oxidative stress)//GO:0006788(heme oxidation)//GO:0032764(negative regulation of mast cell cytokine production)//GO:0006879(cellular iron ion homeostasis)//GO:0008285(negative regulation of cell…
chr12	40364301	40365100	diffreps_peak_4637	5.44975	799	ENSRNOT00000065264	Vps33a	2.4379	3.55017e-06	0.000121754	up	65081	r-Vps33a	RGD:620643|Ensembl:ENSRNOG00000056889	VPS33A CORVET/HOPS core subunit		GO:0030136(clathrin-coated vesicle)//GO:0033263(CORVET complex)//GO:0031902(late endosome membrane)//GO:0005776(autophagosome)//GO:0048471(perinuclear region of cytoplasm)//GO:0005770(late endosome)//GO:0030897(HOPS complex)//GO:0005765(lysosomal membrane)//GO:0071439(clathrin complex)//GO:0031410(cytoplasmic vesicle)//GO:0005769(early endosome)//GO:0030123(AP-3 adaptor complex)	GO:0005515(protein binding)//GO:0032403(protein complex binding)	GO:0032400(melanosome localization)//GO:0006904(vesicle docking involved in exocytosis)//GO:0030220(platelet formation)//GO:0032418(lysosome localization)//GO:0048070(regulation of developmental pigmentation)//GO:0008333(endosome to lysosome transport)//GO:0097352(autophagosome maturation)//GO:0016192(vesicle-mediated transport)//GO:0008150(biological_process)//GO:0015031(protein transport)//GO:0…
chr1	233712061	233712492	diffreps_peak_2154	7.04884	431	NM_001107463	Vps37c	2.72698	8.93626e-08	1.00775e-05	up	308178	RGD1309258	RGD:1309258|Ensembl:ENSRNOG00000046439	VPS37C, ESCRT-I subunit	rno04144(Endocytosis)	GO:0000813(ESCRT I complex)//GO:0070062(extracellular exosome)	GO:0048306(calcium-dependent protein binding)
chr14	33327441	33327571	diffreps_peak_5794	5.87713	130	ENSRNOT00000066382	LOC100910272	2.00907	1.327e-06	5.67206e-05	up
chr10	66219961	66220280	diffreps_peak_3148	6.07507	319	NM_001109038	Fam222b	2.61534	8.41261e-07	4.08424e-05	up	497960	RGD1566149	RGD:1566149|Ensembl:ENSRNOG00000029570	family with sequence similarity 222, member B		GO:0005654(nucleoplasm)
chr8	121234461	121234780	diffreps_peak_19434	11.0035	319	NM_001029910	Pdcd6ip	2.59927	9.91947e-12	4.86275e-08	up	501083	AIP1|Alix|RGD1561176	RGD:68357|Ensembl:ENSRNOG00000008981	programmed cell death 6 interacting protein	rno04144(Endocytosis)	GO:0001772(immunological synapse)//GO:0043209(myelin sheath)//GO:0070971(endoplasmic reticulum exit site)//GO:0005815(microtubule organizing center)//GO:1903561(extracellular vesicle)//GO:0005829(cytosol)//GO:0070062(extracellular exosome)//GO:0005737(cytoplasm)//GO:0042470(melanosome)//GO:0016020(membrane)//GO:0005925(focal adhesion)	GO:0017124(SH3 domain binding)//GO:0046983(protein dimerization activity)//GO:0048306(calcium-dependent protein binding)//GO:0031871(proteinase activated receptor binding)//GO:0042803(protein homodimerization activity)	GO:0007080(mitotic metaphase plate congression)//GO:1903551(regulation of extracellular exosome assembly)//GO:0051301(cell division)//GO:1903553(positive regulation of extracellular exosome assembly)//GO:0039702(viral budding via host ESCRT complex)//GO:0090611(ubiquitin-independent protein catabolic process via the multivesicular body sorting pathway)//GO:0010824(regulation of centrosome duplica…
chr5	147948161	147948537	diffreps_peak_15915	5.7687	376	NM_001009693	Thrap3	2.21538	1.70335e-06	6.85801e-05	up	313591	-	RGD:1306129|Ensembl:ENSRNOG00000009977	thyroid hormone receptor associated protein 3		GO:0070062(extracellular exosome)//GO:0035145(exon-exon junction complex)//GO:0016592(mediator complex)//GO:0016607(nuclear speck)//GO:0005654(nucleoplasm)//GO:0005634(nucleus)	GO:0046966(thyroid hormone receptor binding)//GO:0003712(transcription cofactor activity)//GO:0004872(receptor activity)//GO:0001104(RNA polymerase II transcription cofactor activity)//GO:0005524(ATP binding)//GO:0051219(phosphoprotein binding)//GO:0044822(poly(A) RNA binding)//GO:0001046(core promoter sequence-specific DNA binding)//GO:0003713(transcription coactivator activity)	GO:0008380(RNA splicing)//GO:0048255(mRNA stabilization)//GO:0000956(nuclear-transcribed mRNA catabolic process)//GO:0030518(intracellular steroid hormone receptor signaling pathway)//GO:0045893(positive regulation of transcription, DNA-templated)//GO:0042753(positive regulation of circadian rhythm)//GO:0006367(transcription initiation from RNA polymerase II promoter)//GO:0045944(positive regulat…
chr7	117740424	117740640	diffreps_peak_18274	6.32528	216	NM_001130566	Ppp1r16a	2.13365	4.7285e-07	2.75098e-05	up	362944	-	RGD:1307962|Ensembl:ENSRNOG00000015450	protein phosphatase 1, regulatory subunit 16A			GO:0008599(protein phosphatase type 1 regulator activity)	GO:0050790(regulation of catalytic activity)
chr1	200499741	200500659	diffreps_peak_1809	6.48833	918	ENSRNOT00000020281	Zkscan2	2.28439	3.24842e-07	2.16054e-05	up	368120	-	RGD:1359568|Ensembl:ENSRNOG00000024245	zinc finger with KRAB and SCAN domains 2		GO:0005634(nucleus)	GO:0000981(RNA polymerase II transcription factor activity, sequence-specific DNA binding)//GO:0003676(nucleic acid binding)//GO:0046872(metal ion binding)	GO:0006357(regulation of transcription from RNA polymerase II promoter)//GO:0006351(transcription, DNA-templated)
chr5	67196969	67197472	diffreps_peak_15367	6.39377	503	NM_001015028	Anks6	2.24379	4.03857e-07	2.47909e-05	up	362515	Pkdr1|Samd6	RGD:3334|Ensembl:ENSRNOG00000023309	ankyrin repeat and sterile alpha motif domain containing 6		GO:0005929(cilium)//GO:0005737(cytoplasm)	GO:0005515(protein binding)//GO:0042803(protein homodimerization activity)	GO:0007507(heart development)//GO:0008150(biological_process)//GO:0007368(determination of left/right symmetry)
chr16	59664247	59664860	diffreps_peak_7610	6.58539	613	NM_001033062	Cldn23	2.84286	2.59782e-07	1.87299e-05	up	290789	-	RGD:1309001|Ensembl:ENSRNOG00000011424	claudin 23	rno04514(Cell adhesion molecules (CAMs))//rno04530(Tight junction)//rno04670(Leukocyte transendothelial migration)//rno05160(Hepatitis C)	GO:0005923(bicellular tight junction)//GO:0005886(plasma membrane)//GO:0016021(integral component of membrane)	GO:0005198(structural molecule activity)
chr10	13393759	13394240	diffreps_peak_2751	6.64054	481	NM_053732	Ntn3	2.68173	2.28804e-07	1.73286e-05	up	114524	Ntn2l	RGD:619811|Ensembl:ENSRNOG00000006970	netrin 3	rno04360(Axon guidance)	GO:0005794(Golgi apparatus)//GO:0005576(extracellular region)	GO:0005102(receptor binding)	GO:0007411(axon guidance)
chr17	7633596	7633680	diffreps_peak_7881	6.33992	84	ENSRNOT00000037597	Golm1	2.09619	4.57177e-07	2.68954e-05	up	680692	-	RGD:1589384|Ensembl:ENSRNOG00000018400	golgi membrane protein 1		GO:0070062(extracellular exosome)//GO:0005794(Golgi apparatus)//GO:0005615(extracellular space)		GO:0019216(regulation of lipid metabolic process)//GO:0006997(nucleus organization)
chr2	4095475	4095520	diffreps_peak_9852	5.36772	45	NM_001106400	Slf1	2.26822	4.28823e-06	0.000141037	up	294601	Ankrd32	RGD:1304857|Ensembl:ENSRNOG00000040279	SMC5-SMC6 complex localization factor 1		GO:0042405(nuclear inclusion body)//GO:0035861(site of double-strand break)//GO:0000786(nucleosome)//GO:0005813(centrosome)//GO:0005634(nucleus)//GO:0005737(cytoplasm)	GO:0031625(ubiquitin protein ligase binding)//GO:0032403(protein complex binding)	GO:1990166(protein localization to site of double-strand break)//GO:0031334(positive regulation of protein complex assembly)//GO:2000781(positive regulation of double-strand break repair)//GO:0034184(positive regulation of maintenance of mitotic sister chromatid cohesion)//GO:0006974(cellular response to DNA damage stimulus)
chr13	83228101	83228540	diffreps_peak_5291	5.71743	439	NM_001289935	Gpr52	2.84257	1.91678e-06	7.52409e-05	up	684623	-	RGD:1587949	G protein-coupled receptor 52				GO:0007626(locomotory behavior)
chr15	12816191	12816460	diffreps_peak_6417	5.27234	269	NM_147210	Nr1d2	2.32061	5.34143e-06	0.000168828	up	259241	HZF-2	RGD:628828|Ensembl:ENSRNOG00000046912	nuclear receptor subfamily 1, group D, member 2		GO:0005634(nucleus)	GO:0008270(zinc ion binding)//GO:0003700(transcription factor activity, sequence-specific DNA binding)//GO:0043565(sequence-specific DNA binding)//GO:0003707(steroid hormone receptor activity)//GO:0003677(DNA binding)//GO:0001046(core promoter sequence-specific DNA binding)//GO:0004887(thyroid hormone receptor activity)	GO:0019216(regulation of lipid metabolic process)//GO:2001014(regulation of skeletal muscle cell differentiation)//GO:0043401(steroid hormone mediated signaling pathway)//GO:0030522(intracellular receptor signaling pathway)//GO:0006351(transcription, DNA-templated)//GO:0055088(lipid homeostasis)//GO:0050727(regulation of inflammatory response)//GO:0048511(rhythmic process)//GO:0045892(negative re…
chr2	50895263	50895420	diffreps_peak_10136	6.15181	157	NM_013005	Pik3r1	2.08162	7.05005e-07	3.5974e-05	up	25513	PI3KA	RGD:3329|Ensembl:ENSRNOG00000018903	phosphoinositide-3-kinase regulatory subunit 1	rno04012(ErbB signaling pathway)//rno04014(Ras signaling pathway)//rno04015(Rap1 signaling pathway)//rno04022(cGMP-PKG signaling pathway)//rno04024(cAMP signaling pathway)//rno04062(Chemokine signaling pathway)//rno04066(HIF-1 signaling pathway)//rno04068(FoxO signaling pathway)//rno04070(Phosphatidylinositol signaling system)//rno04071(Sphingolipid signaling pathway)//rno04072(Phospholipase D si…	GO:0005886(plasma membrane)//GO:1990578(perinuclear endoplasmic reticulum membrane)//GO:0005737(cytoplasm)//GO:0043005(neuron projection)//GO:0005942(phosphatidylinositol 3-kinase complex)//GO:0043234(protein complex)//GO:0005943(phosphatidylinositol 3-kinase complex, class IA)//GO:0005829(cytosol)//GO:0005801(cis-Golgi network)//GO:0016020(membrane)//GO:0005634(nucleus)//GO:0005911(cell-cell jun…	GO:0019904(protein domain specific binding)//GO:0046935(1-phosphatidylinositol-3-kinase regulator activity)//GO:0043125(ErbB-3 class receptor binding)//GO:0008134(transcription factor binding)//GO:0016303(1-phosphatidylinositol-3-kinase activity)//GO:0005159(insulin-like growth factor receptor binding)//GO:0031625(ubiquitin protein ligase binding)//GO:0043559(insulin binding)//GO:0030331(estrogen…	GO:0010459(negative regulation of heart rate)//GO:0045861(negative regulation of proteolysis)//GO:0010656(negative regulation of muscle cell apoptotic process)//GO:0001678(cellular glucose homeostasis)//GO:0010628(positive regulation of gene expression)//GO:0070542(response to fatty acid)//GO:0046854(phosphatidylinositol phosphorylation)//GO:0043066(negative regulation of apoptotic process)//GO:0…
chr3	153945881	153946140	diffreps_peak_13391	7.93764	259	NM_001191905	Scrt2	6.00978	1.1544e-08	3.7813e-06	up	366229	RGD1564796	RGD:1564796|Ensembl:ENSRNOG00000005148	scratch family transcriptional repressor 2		GO:0005634(nucleus)	GO:0003676(nucleic acid binding)//GO:0046872(metal ion binding)	GO:2001222(regulation of neuron migration)//GO:0000122(negative regulation of transcription from RNA polymerase II promoter)
chr8	114720829	114721080	diffreps_peak_19363	5.4373	251	NM_001007665	Tex264	2.1653	3.6534e-06	0.000124402	up	300988	-	RGD:1359353|Ensembl:ENSRNOG00000013201	testis expressed 264		GO:0070062(extracellular exosome)
chr1	102866721	102866920	diffreps_peak_1040	6.72369	199	ENSRNOT00000067679	LOC691056	3.27653	1.88932e-07	1.53379e-05	up
chr11	74434641	74435000	diffreps_peak_4151	6.00895	359	NM_001008336	Tnk2	2.80344	9.79611e-07	4.55516e-05	up	303882	-	RGD:1305957|Ensembl:ENSRNOG00000001769	tyrosine kinase, non-receptor, 2		GO:0030136(clathrin-coated vesicle)//GO:0005768(endosome)//GO:0005886(plasma membrane)//GO:0030659(cytoplasmic vesicle membrane)//GO:0016020(membrane)//GO:0030425(dendrite)//GO:0030424(axon)//GO:0070436(Grb2-EGFR complex)//GO:0005912(adherens junction)//GO:0030426(growth cone)//GO:0005905(clathrin-coated pit)//GO:0005634(nucleus)//GO:0031234(extrinsic component of cytoplasmic side of plasma membr…	GO:0004674(protein serine/threonine kinase activity)//GO:0005102(receptor binding)//GO:0004712(protein serine/threonine/tyrosine kinase activity)//GO:0042802(identical protein binding)//GO:0004715(non-membrane spanning protein tyrosine kinase activity)//GO:0004713(protein tyrosine kinase activity)//GO:0046872(metal ion binding)//GO:0050699(WW domain binding)//GO:0005524(ATP binding)//GO:0005154(e…	GO:0006897(endocytosis)//GO:0007169(transmembrane receptor protein tyrosine kinase signaling pathway)//GO:0045087(innate immune response)//GO:0016310(phosphorylation)//GO:0038083(peptidyl-tyrosine autophosphorylation)//GO:2000369(regulation of clathrin-mediated endocytosis)//GO:0030154(cell differentiation)//GO:0016477(cell migration)//GO:0018108(peptidyl-tyrosine phosphorylation)//GO:0042127(reg…
chr16	74317941	74318360	diffreps_peak_7690	5.8954	419	NM_001108878	Thsd1	4.00465	1.27232e-06	5.49991e-05	up	364630	-	RGD:1306998|Ensembl:ENSRNOG00000012108	thrombospondin type 1 domain containing 1		GO:0016021(integral component of membrane)//GO:0009986(cell surface)//GO:0005737(cytoplasm)//GO:0071944(cell periphery)		GO:0002244(hematopoietic progenitor cell differentiation)
chr13	56629601	56630120	diffreps_peak_5111	6.49103	519	NM_012665	Syt2	2.72796	3.22826e-07	2.1519e-05	up	24805	RATSYNII|SYNII	RGD:3804|Ensembl:ENSRNOG00000004756	synaptotagmin 2		GO:0016021(integral component of membrane)//GO:0043231(intracellular membrane-bounded organelle)//GO:0030424(axon)//GO:0005886(plasma membrane)//GO:0005829(cytosol)//GO:0008021(synaptic vesicle)//GO:0042584(chromaffin granule membrane)//GO:0030054(cell junction)//GO:0030672(synaptic vesicle membrane)//GO:0043195(terminal bouton)	GO:0019905(syntaxin binding)//GO:0005544(calcium-dependent phospholipid binding)//GO:0005515(protein binding)//GO:0030276(clathrin binding)//GO:0005509(calcium ion binding)//GO:0043533(inositol 1,3,4,5 tetrakisphosphate binding)	GO:0006906(vesicle fusion)//GO:0048488(synaptic vesicle endocytosis)//GO:0030154(cell differentiation)//GO:0048791(calcium ion-regulated exocytosis of neurotransmitter)//GO:0017158(regulation of calcium ion-dependent exocytosis)//GO:1903861(positive regulation of dendrite extension)//GO:0007269(neurotransmitter secretion)//GO:0016079(synaptic vesicle exocytosis)
chr17	43949601	43949980	diffreps_peak_8142	6.03139	379	NM_024001	Mrs2	2.22254	9.30268e-07	4.38636e-05	up	79032	Mrs2l|Rpt	RGD:708529|Ensembl:ENSRNOG00000017545	MRS2 magnesium transporter		GO:0005743(mitochondrial inner membrane)//GO:0005739(mitochondrion)//GO:0016021(integral component of membrane)	GO:0015095(magnesium ion transmembrane transporter activity)	GO:0045016(mitochondrial magnesium ion transport)//GO:1990614(mitochondrial magnesium ion transmembrane transport)
chr1	8990541	8990616	diffreps_peak_51	5.37775	75	NM_214458	Phactr2	2.23306	4.19038e-06	0.000138499	up	308291	-	RGD:1303141|Ensembl:ENSRNOG00000015473	phosphatase and actin regulator 2			GO:0003779(actin binding)//GO:0004864(protein phosphatase inhibitor activity)	GO:0043086(negative regulation of catalytic activity)
chr2	161213701	161213940	diffreps_peak_11012	6.22253	239	NM_001191846	Foxo1	2.36875	5.99057e-07	3.21953e-05	up	84482	Fkhr|Foxo1a	RGD:620283|Ensembl:ENSRNOG00000013397	forkhead box O1	rno04068(FoxO signaling pathway)//rno04152(AMPK signaling pathway)//rno04211(Longevity regulating pathway - mammal)//rno04213(Longevity regulating pathway - multiple species)//rno04910(Insulin signaling pathway)//rno04919(Thyroid hormone signaling pathway)//rno04922(Glucagon signaling pathway)//rno04931(Insulin resistance)//rno04933(AGE-RAGE signaling pathway in diabetic complications)//rno05200(…	GO:0005634(nucleus)//GO:0005737(cytoplasm)//GO:0005829(cytosol)	GO:0000989(transcription factor activity, transcription factor binding)//GO:0001223(transcription coactivator binding)//GO:0001227(transcriptional repressor activity, RNA polymerase II transcription regulatory region sequence-specific binding)//GO:0031625(ubiquitin protein ligase binding)//GO:0051721(protein phosphatase 2A binding)//GO:0003700(transcription factor activity, sequence-specific DNA …	GO:0043066(negative regulation of apoptotic process)//GO:0097150(neuronal stem cell population maintenance)//GO:0006351(transcription, DNA-templated)//GO:0006914(autophagy)//GO:0070301(cellular response to hydrogen peroxide)//GO:2000177(regulation of neural precursor cell proliferation)//GO:0000122(negative regulation of transcription from RNA polymerase II promoter)//GO:0032868(response to insul…
chr15	37398445	37399460	diffreps_peak_6617	6.1009	1015	NM_152849	Homez	2.0027	7.92686e-07	3.91259e-05	up	260325	-	RGD:628904|Ensembl:ENSRNOG00000014887	homeobox and leucine zipper encoding		GO:0005730(nucleolus)//GO:0005634(nucleus)//GO:0005737(cytoplasm)	GO:0003714(transcription corepressor activity)//GO:0003677(DNA binding)//GO:0003700(transcription factor activity, sequence-specific DNA binding)	GO:0006351(transcription, DNA-templated)//GO:0000122(negative regulation of transcription from RNA polymerase II promoter)
chr12	31211531	31211704	diffreps_peak_4590	6.30231	173	ENSRNOT00000073145	Wbscr17	2.26202	4.98533e-07	2.85132e-05	up	288611	-	RGD:1563452	Williams-Beuren syndrome chromosome region 17	rno00512(Mucin type O-Glycan biosynthesis)//rno01100(Metabolic pathways)	GO:0016021(integral component of membrane)
chr4	142808301	142808451	diffreps_peak_14129	6.41605	150	ENSRNOT00000048576	Zfp862	2.24397	3.83659e-07	2.4002e-05	up	681217	-	RGD:1598054	zinc finger protein 862		GO:0005622(intracellular)	GO:0003676(nucleic acid binding)//GO:0046983(protein dimerization activity)	GO:0006355(regulation of transcription, DNA-templated)
chr19	36224011	36224413	diffreps_peak_9443	6.62785	402	NM_001013869	Cc2d1a	2.6905	2.35584e-07	1.76362e-05	up	288908	RGD1306108	RGD:1306108|Ensembl:ENSRNOG00000006747	coiled-coil and C2 domain containing 1A		GO:0005815(microtubule organizing center)//GO:0070062(extracellular exosome)//GO:0005634(nucleus)//GO:0005737(cytoplasm)//GO:0016020(membrane)	GO:0004871(signal transducer activity)//GO:0000981(RNA polymerase II transcription factor activity, sequence-specific DNA binding)//GO:0000978(RNA polymerase II core promoter proximal region sequence-specific DNA binding)//GO:0001078(transcriptional repressor activity, RNA polymerase II core promoter proximal region sequence-specific binding)	GO:0006351(transcription, DNA-templated)//GO:0043123(positive regulation of I-kappaB kinase/NF-kappaB signaling)//GO:0000122(negative regulation of transcription from RNA polymerase II promoter)//GO:0007165(signal transduction)
chr7	12609794	12611153	diffreps_peak_17531	5.23234	1359	NM_001108070	Cbarp	2.10603	5.85679e-06	0.000181612	up	314622	Dos	RGD:1307185|Ensembl:ENSRNOG00000024349	CACN beta subunit associated regulatory protein		GO:0005886(plasma membrane)//GO:0030426(growth cone)//GO:0030141(secretory granule)	GO:0044325(ion channel binding)	GO:1903170(negative regulation of calcium ion transmembrane transport)//GO:0045955(negative regulation of calcium ion-dependent exocytosis)//GO:1901386(negative regulation of voltage-gated calcium channel activity)
chr12	15997273	15997568	diffreps_peak_4458	5.68431	295	NM_001007615	Wipi2	2.42897	2.06867e-06	7.97746e-05	up	288498	-	RGD:1359154|Ensembl:ENSRNOG00000001114	WD repeat domain, phosphoinositide interacting 2		GO:0043234(protein complex)//GO:0005776(autophagosome)//GO:0005575(cellular_component)//GO:0005829(cytosol)//GO:0019898(extrinsic component of membrane)//GO:0016020(membrane)//GO:0005654(nucleoplasm)//GO:0000407(pre-autophagosomal structure)//GO:0034045(pre-autophagosomal structure membrane)//GO:0005737(cytoplasm)	GO:0010314(phosphatidylinositol-5-phosphate binding)//GO:0032266(phosphatidylinositol-3-phosphate binding)//GO:0003674(molecular_function)//GO:0080025(phosphatidylinositol-3,5-bisphosphate binding)	GO:0044804(nucleophagy)//GO:0008150(biological_process)//GO:0006497(protein lipidation)//GO:0097352(autophagosome maturation)//GO:0000045(autophagosome assembly)//GO:0000422(mitophagy)//GO:0034497(protein localization to pre-autophagosomal structure)
chr10	75151069	75151140	diffreps_peak_3281	6.60156	71	ENSRNOT00000009981	Hsf5	7.08837	2.50287e-07	1.83022e-05	up	688111	-	RGD:1592448|Ensembl:ENSRNOG00000056793	heat shock transcription factor 5
chr5	146149001	146149034	diffreps_peak_15909	5.41594	33	ENSRNOT00000072841	LOC100909856	2.1768	3.83756e-06	0.000129166	up	100909856	-	RGD:6501193|Ensembl:ENSRNOG00000050240	metal regulatory transcription factor 1-like
chr6	108768059	108768337	diffreps_peak_16950	6.30644	278	NM_133515	Akap5	4.16936	4.93815e-07	2.83188e-05	up	171026	AKAP150|Akap79|P150	RGD:620829|Ensembl:ENSRNOG00000006410	A-kinase anchoring protein 5		GO:0016323(basolateral plasma membrane)//GO:0005886(plasma membrane)//GO:0043234(protein complex)//GO:0032279(asymmetric synapse)//GO:0048471(perinuclear region of cytoplasm)//GO:0032590(dendrite membrane)//GO:0043198(dendritic shaft)//GO:0043197(dendritic spine)//GO:0014069(postsynaptic density)//GO:0031527(filopodium membrane)//GO:0032591(dendritic spine membrane)//GO:0005856(cytoskeleton)//GO:…	GO:0019900(kinase binding)//GO:0019904(protein domain specific binding)//GO:0032403(protein complex binding)//GO:0034237(protein kinase A regulatory subunit binding)//GO:0019901(protein kinase binding)//GO:0003779(actin binding)//GO:0005516(calmodulin binding)//GO:0045296(cadherin binding)//GO:0008179(adenylate cyclase binding)//GO:0030346(protein phosphatase 2B binding)//GO:0001664(G-protein cou…	GO:0014850(response to muscle activity)//GO:0050796(regulation of insulin secretion)//GO:0010739(positive regulation of protein kinase A signaling)//GO:0051533(positive regulation of NFAT protein import into nucleus)//GO:0021510(spinal cord development)//GO:0007194(negative regulation of adenylate cyclase activity)//GO:0043271(negative regulation of ion transport)//GO:0010524(positive regulation …
chr17	23549855	23550277	diffreps_peak_8015	5.62274	422	ENSRNOT00000020672	Mak	2.31765	2.38376e-06	8.91462e-05	up	25677	-	RGD:3036|Ensembl:ENSRNOG00000015101	male germ cell-associated kinase		GO:0031514(motile cilium)//GO:0001917(photoreceptor inner segment)//GO:0005930(axoneme)//GO:0001750(photoreceptor outer segment)//GO:0005813(centrosome)//GO:0030496(midbody)//GO:0097542(ciliary tip)//GO:0032391(photoreceptor connecting cilium)//GO:0005634(nucleus)//GO:0005737(cytoplasm)//GO:0072686(mitotic spindle)	GO:0004672(protein kinase activity)//GO:0005524(ATP binding)//GO:0004693(cyclin-dependent protein serine/threonine kinase activity)//GO:0003713(transcription coactivator activity)	GO:0051726(regulation of cell cycle)//GO:0045494(photoreceptor cell maintenance)//GO:0006468(protein phosphorylation)//GO:0006351(transcription, DNA-templated)//GO:0030154(cell differentiation)//GO:0007283(spermatogenesis)//GO:0046777(protein autophosphorylation)//GO:0007275(multicellular organism development)//GO:1902856(negative regulation of nonmotile primary cilium assembly)//GO:0006355(regul…
chr20	15625521	15626360	diffreps_peak_11984	6.57805	839	NM_001106384	Zfp280b	2.12385	2.64212e-07	1.89148e-05	up	294343	RGD1565460|Znf280b	RGD:1565460|Ensembl:ENSRNOG00000028441|Vega:OTTRNOG00000000984	zinc finger protein 280B			GO:0046872(metal ion binding)//GO:0001227(transcriptional repressor activity, RNA polymerase II transcription regulatory region sequence-specific binding)	GO:0007411(axon guidance)//GO:0045892(negative regulation of transcription, DNA-templated)//GO:0000122(negative regulation of transcription from RNA polymerase II promoter)
chr11	91044801	91045760	diffreps_peak_4293	5.29286	959	NM_001105862	Hic2	2.17703	5.09492e-06	0.000162357	up	287940	-	RGD:1305338|Ensembl:ENSRNOG00000051458	hypermethylated in cancer 2		GO:0005634(nucleus)//GO:0005575(cellular_component)	GO:0003674(molecular_function)//GO:0046872(metal ion binding)//GO:0003676(nucleic acid binding)//GO:0008022(protein C-terminus binding)	GO:0008150(biological_process)
chr6	36401001	36401257	diffreps_peak_16392	7.0792	256	ENSRNOT00000061036	Gtf3c2	2.24656	8.33295e-08	9.70203e-06	up	313914	TFIIIC110	RGD:1560392|Ensembl:ENSRNOG00000056904	general transcription factor IIIC subunit 2		GO:0005575(cellular_component)//GO:0000127(transcription factor TFIIIC complex)	GO:0003674(molecular_function)//GO:0003677(DNA binding)	GO:0006383(transcription from RNA polymerase III promoter)//GO:0006351(transcription, DNA-templated)//GO:0008150(biological_process)
chr20	7505201	7506291	diffreps_peak_11907	5.93093	1090	NM_133553	B3galt4	2.47725	1.17239e-06	5.1854e-05	up	171079	-	RGD:620328|Ensembl:ENSRNOG00000000471|Vega:OTTRNOG00000001941	Beta-1,3-galactosyltransferase 4	rno00514(Other types of O-glycan biosynthesis)//rno00604(Glycosphingolipid biosynthesis - ganglio series)//rno01100(Metabolic pathways)	GO:0016021(integral component of membrane)//GO:0000139(Golgi membrane)	GO:0008378(galactosyltransferase activity)//GO:0047915(ganglioside galactosyltransferase activity)	GO:0006486(protein glycosylation)
chr2	176987507	176987915	diffreps_peak_11137	6.23895	408	NM_001115029	Lekr1	2.01221	5.76828e-07	3.13715e-05	up	361953	RGD1562738|RGD1565425	RGD:1565425|Ensembl:ENSRNOG00000031247	leucine, glutamate and lysine rich 1
chr19	36725073	36725460	diffreps_peak_9449	6.25613	387	NM_012918	Cacna1a	2.70876	5.54459e-07	3.05245e-05	up	25398	BccA1|Cav2.1|rbA-1	RGD:2244|Ensembl:ENSRNOG00000052707	calcium voltage-gated channel subunit alpha1 A	rno04010(MAPK signaling pathway)//rno04020(Calcium signaling pathway)//rno04721(Synaptic vesicle cycle)//rno04723(Retrograde endocannabinoid signaling)//rno04724(Glutamatergic synapse)//rno04725(Cholinergic synapse)//rno04726(Serotonergic synapse)//rno04727(GABAergic synapse)//rno04728(Dopaminergic synapse)//rno04730(Long-term depression)//rno04742(Taste transduction)//rno04930(Type II diabetes m…	GO:0005886(plasma membrane)//GO:0098793(presynapse)//GO:0043204(perikaryon)//GO:0030425(dendrite)//GO:0043234(protein complex)//GO:0042995(cell projection)//GO:0005891(voltage-gated calcium channel complex)//GO:0005634(nucleus)//GO:0005737(cytoplasm)//GO:0043025(neuronal cell body)	GO:0005245(voltage-gated calcium channel activity)//GO:0005516(calmodulin binding)//GO:0019905(syntaxin binding)//GO:0008331(high voltage-gated calcium channel activity)//GO:0046872(metal ion binding)//GO:0005515(protein binding)	GO:0050883(musculoskeletal movement, spinal reflex action)//GO:0050885(neuromuscular process controlling balance)//GO:0043113(receptor clustering)//GO:0021680(cerebellar Purkinje cell layer development)//GO:0019226(transmission of nerve impulse)//GO:0070509(calcium ion import)//GO:0048813(dendrite morphogenesis)//GO:0034765(regulation of ion transmembrane transport)//GO:0007204(positive regulatio…
chr1	197806466	197806620	diffreps_peak_1779	6.75735	154	NM_001108503	Polr3e	2.40401	1.74843e-07	1.46426e-05	up	361640	RGD1308086	RGD:1308086|Ensembl:ENSRNOG00000016960	polymerase (RNA) III subunit E	rno00230(Purine metabolism)//rno00240(Pyrimidine metabolism)//rno03020(RNA polymerase)//rno04623(Cytosolic DNA-sensing pathway)//rno05169(Epstein-Barr virus infection)	GO:0005575(cellular_component)//GO:0005666(DNA-directed RNA polymerase III complex)	GO:0003674(molecular_function)//GO:0001056(RNA polymerase III activity)	GO:0006383(transcription from RNA polymerase III promoter)//GO:0008150(biological_process)
chr2	218189821	218190002	diffreps_peak_11421	6.35787	181	NM_001109571	Polr3gl	2.01425	4.38663e-07	2.62226e-05	up	690254	-	RGD:1582857|Ensembl:ENSRNOG00000021209	polymerase (RNA) III subunit G like	rno00230(Purine metabolism)//rno00240(Pyrimidine metabolism)//rno01100(Metabolic pathways)//rno03020(RNA polymerase)//rno04623(Cytosolic DNA-sensing pathway)//rno05169(Epstein-Barr virus infection)	GO:0005666(DNA-directed RNA polymerase III complex)//GO:0000790(nuclear chromatin)	GO:0001056(RNA polymerase III activity)	GO:0006384(transcription initiation from RNA polymerase III promoter)//GO:0006359(regulation of transcription from RNA polymerase III promoter)
chr18	55868741	55869400	diffreps_peak_9079	5.60419	659	NM_176075	Ppargc1b	2.14958	2.48776e-06	9.19942e-05	up	291567	PGC1beta|Perc	RGD:727948|Ensembl:ENSRNOG00000017503	PPARG coactivator 1 beta	rno04931(Insulin resistance)	GO:0016592(mediator complex)//GO:0005634(nucleus)//GO:0005575(cellular_component)//GO:0005739(mitochondrion)	GO:0003674(molecular_function)//GO:0003723(RNA binding)//GO:0030546(receptor activator activity)//GO:0030374(ligand-dependent nuclear receptor transcription coactivator activity)//GO:0003676(nucleic acid binding)//GO:0001104(RNA polymerase II transcription cofactor activity)//GO:0030331(estrogen receptor binding)//GO:0000166(nucleotide binding)//GO:0008134(transcription factor binding)//GO:005068…	GO:0045780(positive regulation of bone resorption)//GO:0030520(intracellular estrogen receptor signaling pathway)//GO:0060346(bone trabecula formation)//GO:0042327(positive regulation of phosphorylation)//GO:0007015(actin filament organization)//GO:2000273(positive regulation of receptor activity)//GO:0051591(response to cAMP)//GO:0034614(cellular response to reactive oxygen species)//GO:0001503(…
chr1	233244181	233244860	diffreps_peak_2146	6.05235	679	NM_001005886	Dagla	2.90502	8.86433e-07	4.24235e-05	up	309207	Nsddr	RGD:1359461|Ensembl:ENSRNOG00000027264	diacylglycerol lipase, alpha	rno04723(Retrograde endocannabinoid signaling)//rno04925(Aldosterone synthesis and secretion)	GO:0005886(plasma membrane)//GO:0016021(integral component of membrane)//GO:0043196(varicosity)	GO:0046872(metal ion binding)//GO:0016787(hydrolase activity)	GO:0046340(diacylglycerol catabolic process)//GO:0042136(neurotransmitter biosynthetic process)//GO:0071926(endocannabinoid signaling pathway)//GO:0007405(neuroblast proliferation)//GO:0022008(neurogenesis)//GO:0019369(arachidonic acid metabolic process)
chr14	3299267	3299329	diffreps_peak_5614	6.595	62	ENSRNOT00000037931	Btbd8	2.21554	2.54096e-07	1.84726e-05	up	100364240	-	RGD:2321418	BTB (POZ) domain containing 8		GO:0005654(nucleoplasm)
chr1	266854359	266854520	diffreps_peak_2440	6.72202	161	ENSRNOT00000021289	Sorbs1	3.04673	1.89661e-07	1.53765e-05	up	686098	SH3P12	RGD:1586598|Ensembl:ENSRNOG00000015658	sorbin and SH3 domain containing 1	rno03320(PPAR signaling pathway)//rno04520(Adherens junction)//rno04910(Insulin signaling pathway)	GO:0005886(plasma membrane)//GO:0005924(cell-substrate adherens junction)//GO:0016363(nuclear matrix)//GO:0016020(membrane)//GO:0005575(cellular_component)//GO:0001725(stress fiber)//GO:0005829(cytosol)//GO:0005813(centrosome)//GO:0045121(membrane raft)//GO:0005925(focal adhesion)//GO:0005913(cell-cell adherens junction)//GO:0005654(nucleoplasm)//GO:0005899(insulin receptor complex)//GO:0005634(n…	GO:0003674(molecular_function)//GO:0019901(protein kinase binding)//GO:0008134(transcription factor binding)//GO:0005515(protein binding)//GO:0005070(SH3/SH2 adaptor activity)//GO:0005158(insulin receptor binding)	GO:0042594(response to starvation)//GO:0046326(positive regulation of glucose import)//GO:0015758(glucose transport)//GO:0033993(response to lipid)//GO:1904608(response to monosodium L-glutamate)//GO:0008286(insulin receptor signaling pathway)//GO:0014823(response to activity)//GO:0007015(actin filament organization)//GO:0045725(positive regulation of glycogen biosynthetic process)//GO:0043149(st…
chr2	189795358	189796360	diffreps_peak_11181	5.47835	1002	NM_001107683	Slitrk3	2.02396	3.32389e-06	0.000115296	up	310519	-	RGD:1310506|Ensembl:ENSRNOG00000009821	SLIT and NTRK-like family, member 3		GO:0016021(integral component of membrane)		GO:0007409(axonogenesis)//GO:0051965(positive regulation of synapse assembly)
chr5	153762421	153762943	diffreps_peak_15950	5.05955	522	ENSRNOT00000013761	Epb4.1	2.07643	8.71861e-06	0.000252629	up
chr10	14548041	14549200	diffreps_peak_2771	5.71979	1159	NM_153814	Cacna1h	2.82997	1.90638e-06	7.48932e-05	up	114862	-	RGD:68943|Ensembl:ENSRNOG00000033893	calcium voltage-gated channel subunit alpha1 H	rno04010(MAPK signaling pathway)//rno04020(Calcium signaling pathway)//rno04713(Circadian entrainment)//rno04925(Aldosterone synthesis and secretion)	GO:0005886(plasma membrane)//GO:0043204(perikaryon)//GO:0005901(caveola)//GO:0030425(dendrite)//GO:0016021(integral component of membrane)//GO:0042383(sarcolemma)//GO:0005891(voltage-gated calcium channel complex)//GO:0005634(nucleus)//GO:0005737(cytoplasm)	GO:0046872(metal ion binding)//GO:0008332(low voltage-gated calcium channel activity)//GO:0097110(scaffold protein binding)	GO:0070509(calcium ion import)//GO:0034651(cortisol biosynthetic process)//GO:0032342(aldosterone biosynthetic process)//GO:0019233(sensory perception of pain)//GO:0034765(regulation of ion transmembrane transport)//GO:0042391(regulation of membrane potential)//GO:2000344(positive regulation of acrosome reaction)//GO:0006816(calcium ion transport)//GO:0086010(membrane depolarization during action…
chr1	36704501	36705440	diffreps_peak_270	5.49956	939	ENSRNOT00000061873	Ice1	2.00029	3.16546e-06	0.000111002	up	306665	RGD1309747	RGD:1309747|Ensembl:ENSRNOG00000023053	interactor of little elongation complex ELL subunit 1		GO:0035363(histone locus body)//GO:0015030(Cajal body)//GO:0035327(transcriptionally active chromatin)//GO:0005575(cellular_component)//GO:0008023(transcription elongation factor complex)	GO:0003674(molecular_function)	GO:0045945(positive regulation of transcription from RNA polymerase III promoter)//GO:0042795(snRNA transcription from RNA polymerase II promoter)//GO:0090316(positive regulation of intracellular protein transport)//GO:0008150(biological_process)//GO:0042796(snRNA transcription from RNA polymerase III promoter)//GO:0031334(positive regulation of protein complex assembly)
chr8	22306041	22306907	diffreps_peak_18631	5.46299	866	NM_057152	Keap1	2.06167	3.44358e-06	0.000118816	up	117519	Inrf2	RGD:621619|Ensembl:ENSRNOG00000020878	Kelch-like ECH-associated protein 1	rno04120(Ubiquitin mediated proteolysis)	GO:0005815(microtubule organizing center)//GO:0005884(actin filament)//GO:0030496(midbody)//GO:0005925(focal adhesion)//GO:0005913(cell-cell adherens junction)//GO:0005783(endoplasmic reticulum)//GO:0005654(nucleoplasm)//GO:0005634(nucleus)//GO:0005737(cytoplasm)//GO:0031463(Cul3-RING ubiquitin ligase complex)	GO:0004842(ubiquitin-protein transferase activity)//GO:0008134(transcription factor binding)//GO:0005515(protein binding)	GO:0010629(negative regulation of gene expression)//GO:0010499(proteasomal ubiquitin-independent protein catabolic process)//GO:0097066(response to thyroid hormone)//GO:0042994(cytoplasmic sequestering of transcription factor)//GO:0006351(transcription, DNA-templated)//GO:0016567(protein ubiquitination)//GO:0001701(in utero embryonic development)//GO:0001887(selenium compound metabolic process)//…
chr14	80510244	80510600	diffreps_peak_6108	5.32113	356	ENSRNOT00000057144	Tbrg4	2.28905	4.77386e-06	0.000153884	up	360977	-	RGD:1309737|Ensembl:ENSRNOG00000052477	transforming growth factor beta regulator 4		GO:0005739(mitochondrion)	GO:0004672(protein kinase activity)//GO:0044822(poly(A) RNA binding)	GO:0006468(protein phosphorylation)//GO:0045333(cellular respiration)
chr9	15861901	15862538	diffreps_peak_19652	5.65154	637	ENSRNOT00000025335	Zfp318	2.00084	2.23079e-06	8.46923e-05	up	685082	-	RGD:1583221|Ensembl:ENSRNOG00000018741	zinc finger protein 318		GO:0005654(nucleoplasm)//GO:0005634(nucleus)//GO:0005737(cytoplasm)	GO:0003676(nucleic acid binding)//GO:0008270(zinc ion binding)
chr3	119806321	119806600	diffreps_peak_13060	5.99528	279	NM_030995	Map1a	2.07559	1.01092e-06	4.65484e-05	up	25152	Mtap1a	RGD:3042|Ensembl:ENSRNOG00000014230	microtubule-associated protein 1A		GO:0005874(microtubule)//GO:0001750(photoreceptor outer segment)//GO:0005829(cytosol)//GO:0014069(postsynaptic density)//GO:0005875(microtubule associated complex)//GO:0005737(cytoplasm)	GO:0005518(collagen binding)//GO:0005515(protein binding)//GO:0008017(microtubule binding)//GO:0003779(actin binding)	GO:0045494(photoreceptor cell maintenance)//GO:0007026(negative regulation of microtubule depolymerization)//GO:0098792(xenophagy)//GO:0098779(mitophagy in response to mitochondrial depolarization)//GO:0000226(microtubule cytoskeleton organization)//GO:0002230(positive regulation of defense response to virus by host)//GO:0007605(sensory perception of sound)
chr3	128465241	128465920	diffreps_peak_13148	5.99721	679	NM_001107772	Zc3h6	2.48586	1.00645e-06	4.63968e-05	up	311415	Zc3hdc6	RGD:1311061	zinc finger CCCH type containing 6			GO:0046872(metal ion binding)
chrX	16252446	16253220	diffreps_peak_20500	5.48882	774	NM_001037496	Otud5	2.08984	3.24475e-06	0.000113116	up	363452	-	RGD:1563027|Ensembl:ENSRNOG00000008764	OTU deubiquitinase 5	rno04622(RIG-I-like receptor signaling pathway)		GO:0004843(thiol-dependent ubiquitin-specific protease activity)	GO:0071108(protein K48-linked deubiquitination)//GO:0032496(response to lipopolysaccharide)//GO:0070536(protein K63-linked deubiquitination)
chr1	63084506	63084760	diffreps_peak_554	6.70329	254	NM_001006968	Tsen34	6.69683	1.98023e-07	1.5797e-05	up	292534	LENG5|SEN34	RGD:1359564|Ensembl:ENSRNOG00000055179	tRNA splicing endonuclease subunit 34		GO:0000214(tRNA-intron endonuclease complex)//GO:0005634(nucleus)//GO:0005575(cellular_component)	GO:0016829(lyase activity)//GO:0003674(molecular_function)//GO:0003676(nucleic acid binding)//GO:0000213(tRNA-intron endonuclease activity)	GO:0000379(tRNA-type intron splice site recognition and cleavage)//GO:0090502(RNA phosphodiester bond hydrolysis, endonucleolytic)//GO:0008150(biological_process)
chr7	117048587	117048980	diffreps_peak_18252	6.53771	393	NM_001130565	Fam83h	3.38851	2.89926e-07	2.00825e-05	up	362937	RGD1305866	RGD:1305866|Ensembl:ENSRNOG00000030264	family with sequence similarity 83, member H		GO:0045095(keratin filament)	GO:0019901(protein kinase binding)//GO:1990254(keratin filament binding)	GO:0030335(positive regulation of cell migration)//GO:0044380(protein localization to cytoskeleton)//GO:0045104(intermediate filament cytoskeleton organization)
chr17	9980359	9980780	diffreps_peak_7903	5.92448	421	NM_001271297	Spock1	2.378	1.18994e-06	5.24137e-05	up	306759	-	RGD:1311496|Ensembl:ENSRNOG00000012747	sparc/osteonectin, cwcv and kazal-like domains proteoglycan (testican) 1		GO:0033268(node of Ranvier)//GO:0031594(neuromuscular junction)//GO:0005578(proteinaceous extracellular matrix)//GO:0016528(sarcoplasm)//GO:0005615(extracellular space)//GO:0005737(cytoplasm)	GO:0008191(metalloendopeptidase inhibitor activity)//GO:0005509(calcium ion binding)//GO:0004869(cysteine-type endopeptidase inhibitor activity)	GO:0010812(negative regulation of cell-substrate adhesion)//GO:0010977(negative regulation of neuron projection development)//GO:0010951(negative regulation of endopeptidase activity)//GO:0007165(signal transduction)
chr9	95992406	95993160	diffreps_peak_20202	6.43279	754	NM_022693	Sh3bp4	2.21158	3.69155e-07	2.33962e-05	up	64634	-	RGD:620219|Ensembl:ENSRNOG00000019316	SH3-domain binding protein 4		GO:0030136(clathrin-coated vesicle)//GO:0005905(clathrin-coated pit)//GO:0005634(nucleus)//GO:0005737(cytoplasm)//GO:0070062(extracellular exosome)	GO:0017016(Ras GTPase binding)//GO:0005092(GDP-dissociation inhibitor activity)//GO:0042802(identical protein binding)	GO:0006897(endocytosis)//GO:0010508(positive regulation of autophagy)//GO:0050790(regulation of catalytic activity)//GO:0071230(cellular response to amino acid stimulus)//GO:0034260(negative regulation of GTPase activity)//GO:0032007(negative regulation of TOR signaling)//GO:0061462(protein localization to lysosome)//GO:0008285(negative regulation of cell proliferation)//GO:0043090(amino acid imp…
chr12	7684408	7685020	diffreps_peak_4379	5.5044	612	ENSRNOT00000041365	Fry	2.5548	3.13042e-06	0.000110123	up	304244	RGD1307034	RGD:1307034|Ensembl:ENSRNOG00000000894	FRY microtubule binding protein		GO:0030427(site of polarized growth)//GO:0005938(cell cortex)	GO:0004857(enzyme inhibitor activity)	GO:0090527(actin filament reorganization)//GO:1904428(negative regulation of tubulin deacetylation)//GO:0031175(neuron projection development)//GO:0000902(cell morphogenesis)//GO:0043086(negative regulation of catalytic activity)
chrX	115082777	115082900	diffreps_peak_21176	6.39162	123	NM_053367	Dhh	2.63389	4.05862e-07	2.48823e-05	up	84380	-	RGD:620711|Ensembl:ENSRNOG00000053675	desert hedgehog	rno04340(Hedgehog signaling pathway)	GO:0005886(plasma membrane)//GO:0005575(cellular_component)//GO:0005615(extracellular space)	GO:0008233(peptidase activity)//GO:0003674(molecular_function)//GO:0008270(zinc ion binding)//GO:0005113(patched binding)//GO:0005509(calcium ion binding)	GO:0007286(spermatid development)//GO:0007267(cell-cell signaling)//GO:0032355(response to estradiol)//GO:0042552(myelination)//GO:0050810(regulation of steroid biosynthetic process)//GO:0030238(male sex determination)//GO:0007275(multicellular organism development)//GO:0016539(intein-mediated protein splicing)//GO:0043627(response to estrogen)//GO:0033327(Leydig cell differentiation)//GO:0007224…
chr5	155502932	155503333	diffreps_peak_15976	6.5471	401	NM_001270959	Gpn2	2.14877	2.83725e-07	1.98032e-05	up	362614	Atpbd1b|RGD1311749	RGD:1311749|Ensembl:ENSRNOG00000007083	GPN-loop GTPase 2		GO:0005575(cellular_component)	GO:0003674(molecular_function)//GO:0005525(GTP binding)//GO:0016787(hydrolase activity)	GO:0008150(biological_process)
chr2	144925001	144925135	diffreps_peak_10928	6.84662	134	NM_001191606	Ankrd50	2.2968	1.42358e-07	1.29977e-05	up	294988	RGD1311665	RGD:1311665|Ensembl:ENSRNOG00000010534	ankyrin repeat domain 50		GO:0005622(intracellular)		GO:1990126(retrograde transport, endosome to plasma membrane)
chr8	59845541	59845740	diffreps_peak_18925	6.51259	199	NM_001100722	Lingo1	2.48338	3.07193e-07	2.08457e-05	up	315691	Lrrn6a	RGD:1308668|Ensembl:ENSRNOG00000017193	leucine rich repeat and Ig domain containing 1		GO:0016021(integral component of membrane)	GO:0005154(epidermal growth factor receptor binding)	GO:0007409(axonogenesis)//GO:0031175(neuron projection development)//GO:0043491(protein kinase B signaling)//GO:0048715(negative regulation of oligodendrocyte differentiation)//GO:0021954(central nervous system neuron development)//GO:0007165(signal transduction)
chr5	79122917	79123660	diffreps_peak_15434	6.05354	743	NM_001011974	Akap2	2.66661	8.84008e-07	4.23398e-05	up	298024	AKAP-2	RGD:1305135|Ensembl:ENSRNOG00000011504|Vega:OTTRNOG00000001132	A-kinase anchoring protein 2		GO:0043234(protein complex)	GO:0019904(protein domain specific binding)//GO:0051018(protein kinase A binding)	GO:0007015(actin filament organization)//GO:0008104(protein localization)//GO:0051291(protein heterooligomerization)//GO:0007178(transmembrane receptor protein serine/threonine kinase signaling pathway)
chr8	16407221	16407600	diffreps_peak_18580	6.10749	379	NM_203338	Vkorc1l1	2.10205	7.80749e-07	3.86939e-05	up	399684	-	RGD:1303249|Ensembl:ENSRNOG00000058750	vitamin K epoxide reductase complex, subunit 1-like 1	rno00130(Ubiquinone and other terpenoid-quinone biosynthesis)	GO:0016021(integral component of membrane)//GO:0005789(endoplasmic reticulum membrane)	GO:0048038(quinone binding)//GO:0047057(vitamin-K-epoxide reductase (warfarin-sensitive) activity)	GO:0055114(oxidation-reduction process)//GO:0034599(cellular response to oxidative stress)//GO:0042373(vitamin K metabolic process)//GO:0017187(peptidyl-glutamic acid carboxylation)
chr13	115238881	115239640	diffreps_peak_5539	5.60202	759	NM_022853	Slc30a1	2.96752	2.50021e-06	9.23316e-05	up	58976	-	RGD:61918|Ensembl:ENSRNOG00000004749	solute carrier family 30 member 1	rno04978(Mineral absorption)	GO:0005886(plasma membrane)//GO:0031965(nuclear membrane)//GO:0005794(Golgi apparatus)//GO:0016021(integral component of membrane)//GO:0005783(endoplasmic reticulum)//GO:0030315(T-tubule)//GO:0005737(cytoplasm)	GO:0005385(zinc ion transmembrane transporter activity)//GO:0019855(calcium channel inhibitor activity)	GO:0006829(zinc II ion transport)//GO:0070509(calcium ion import)//GO:0071585(detoxification of cadmium ion)//GO:0090281(negative regulation of calcium ion import)//GO:0046929(negative regulation of neurotransmitter secretion)//GO:0006874(cellular calcium ion homeostasis)//GO:0001701(in utero embryonic development)//GO:0071584(negative regulation of zinc ion transmembrane import)//GO:0070574(cadm…
chr19	37116641	37116734	diffreps_peak_9465	6.67368	93	NM_001100505	Asna1	2.14984	2.11994e-07	1.64719e-05	up	288919	-	RGD:1307906|Ensembl:ENSRNOG00000003747	arsA arsenite transporter, ATP-binding, homolog 1 (bacterial)		GO:0005783(endoplasmic reticulum)//GO:0005730(nucleolus)//GO:0005634(nucleus)//GO:0070062(extracellular exosome)	GO:0005524(ATP binding)//GO:0046872(metal ion binding)//GO:0016887(ATPase activity)	GO:0045048(protein insertion into ER membrane)//GO:0006810(transport)
chr6	146708460	146708940	diffreps_peak_17333	5.89699	480	ENSRNOT00000019213	Jag2	2.98018	1.26768e-06	5.48462e-05	up	29147	-	RGD:2938|Ensembl:ENSRNOG00000013927	jagged 2	rno04330(Notch signaling pathway)	GO:0016020(membrane)//GO:0005887(integral component of plasma membrane)//GO:0048471(perinuclear region of cytoplasm)	GO:0008083(growth factor activity)//GO:0005509(calcium ion binding)//GO:0005112(Notch binding)	GO:0030326(embryonic limb morphogenesis)//GO:0008584(male gonad development)//GO:0007283(spermatogenesis)//GO:0030217(T cell differentiation)//GO:0045061(thymic T cell selection)//GO:0030155(regulation of cell adhesion)//GO:0001709(cell fate determination)//GO:0001501(skeletal system development)//GO:0042492(gamma-delta T cell differentiation)//GO:0001701(in utero embryonic development)//GO:00163…
chr13	93968430	93968960	diffreps_peak_5351	7.5502	530	NM_175756	Fcgr2b	3.55637	2.8171e-08	5.75421e-06	up	289211	CD32|FCRII|FcgammaRIIB2|Fcgr2	RGD:631331|Ensembl:ENSRNOG00000046452	Fc fragment of IgG, low affinity IIb, receptor	rno04145(Phagosome)//rno04380(Osteoclast differentiation)//rno04662(B cell receptor signaling pathway)//rno04666(Fc gamma R-mediated phagocytosis)//rno05150(Staphylococcus aureus infection)//rno05152(Tuberculosis)//rno05162(Measles)	GO:0005886(plasma membrane)//GO:0045121(membrane raft)//GO:0016021(integral component of membrane)//GO:0009986(cell surface)//GO:0055037(recycling endosome)	GO:0019865(immunoglobulin binding)//GO:0019864(IgG binding)	GO:0032456(endocytic recycling)//GO:0006898(receptor-mediated endocytosis)//GO:0032355(response to estradiol)//GO:0002434(immune complex clearance)//GO:0071222(cellular response to lipopolysaccharide)//GO:0033030(negative regulation of neutrophil apoptotic process)
chr3	121347481	121348033	diffreps_peak_13082	5.89315	552	NM_172066	Slc30a4	2.09395	1.27893e-06	5.52309e-05	up	64469	-	RGD:619750|Ensembl:ENSRNOG00000000170	solute carrier family 30 member 4		GO:0016021(integral component of membrane)//GO:0016020(membrane)//GO:0005770(late endosome)//GO:0005765(lysosomal membrane)//GO:0016023(cytoplasmic, membrane-bounded vesicle)//GO:0031902(late endosome membrane)//GO:0005737(cytoplasm)	GO:0005385(zinc ion transmembrane transporter activity)//GO:0008324(cation transmembrane transporter activity)	GO:0006829(zinc II ion transport)//GO:0007595(lactation)//GO:0009636(response to toxic substance)//GO:0033189(response to vitamin A)//GO:0010043(response to zinc ion)//GO:0098655(cation transmembrane transport)//GO:0055069(zinc ion homeostasis)//GO:0061088(regulation of sequestering of zinc ion)//GO:0071577(zinc II ion transmembrane transport)
chr2	262750999	262751640	diffreps_peak_11747	5.66419	641	NM_001004090	Tspan5	2.16149	2.16677e-06	8.26909e-05	up	362048	Tm4sf9|Tspan-5	RGD:1303176|Ensembl:ENSRNOG00000015913	tetraspanin 5		GO:0005886(plasma membrane)//GO:0005887(integral component of plasma membrane)//GO:0016021(integral component of membrane)	GO:0019899(enzyme binding)	GO:0090002(establishment of protein localization to plasma membrane)//GO:0045747(positive regulation of Notch signaling pathway)//GO:0008283(cell proliferation)//GO:0007155(cell adhesion)//GO:0051604(protein maturation)//GO:0007166(cell surface receptor signaling pathway)
chr1	264955769	264956360	diffreps_peak_2403	6.95257	591	NM_053758	Plce1	2.40898	1.1154e-07	1.13402e-05	up	114633	Plce	RGD:69424|Ensembl:ENSRNOG00000014276	phospholipase C, epsilon 1	rno00562(Inositol phosphate metabolism)//rno01100(Metabolic pathways)//rno04014(Ras signaling pathway)//rno04015(Rap1 signaling pathway)//rno04020(Calcium signaling pathway)//rno04024(cAMP signaling pathway)//rno04070(Phosphatidylinositol signaling system)//rno04919(Thyroid hormone signaling pathway)//rno04933(AGE-RAGE signaling pathway in diabetic complications)//rno05205(Proteoglycans in cancer)	GO:0005886(plasma membrane)//GO:0005575(cellular_component)//GO:0000139(Golgi membrane)//GO:0005737(cytoplasm)//GO:0005829(cytosol)	GO:0004629(phospholipase C activity)//GO:0004871(signal transducer activity)//GO:0019899(enzyme binding)//GO:0005085(guanyl-nucleotide exchange factor activity)//GO:0017016(Ras GTPase binding)//GO:0004435(phosphatidylinositol phospholipase C activity)	GO:0008277(regulation of G-protein coupled receptor protein signaling pathway)//GO:0007200(phospholipase C-activating G-protein coupled receptor signaling pathway)//GO:0016042(lipid catabolic process)//GO:0000187(activation of MAPK activity)//GO:0007264(small GTPase mediated signal transduction)//GO:0043547(positive regulation of GTPase activity)//GO:0007265(Ras protein signal transduction)//GO:0…
chr9	82397541	82397740	diffreps_peak_20106	6.29513	199	NM_001108802	Speg	2.96223	5.06839e-07	2.88206e-05	up	363256	APEG-1|Apeg1	RGD:2124|Ensembl:ENSRNOG00000019850	SPEG complex locus		GO:0005634(nucleus)	GO:0005524(ATP binding)//GO:0004674(protein serine/threonine kinase activity)	GO:0072358(cardiovascular system development)//GO:0006468(protein phosphorylation)//GO:0001701(in utero embryonic development)//GO:0060541(respiratory system development)//GO:0042692(muscle cell differentiation)//GO:0055013(cardiac muscle cell development)
chr14	4357001	4357334	diffreps_peak_5624	6.60531	333	NM_022956	Barhl2	2.04518	2.48139e-07	1.81861e-05	up	65050	Barh|MBH1	RGD:620726|Ensembl:ENSRNOG00000002117	BarH-like homeobox 2		GO:0005654(nucleoplasm)//GO:0005634(nucleus)//GO:0005737(cytoplasm)	GO:0001077(transcriptional activator activity, RNA polymerase II core promoter proximal region sequence-specific binding)//GO:0003700(transcription factor activity, sequence-specific DNA binding)//GO:0000977(RNA polymerase II regulatory region sequence-specific DNA binding)//GO:0001228(transcriptional activator activity, RNA polymerase II transcription regulatory region sequence-specific binding)	GO:0030516(regulation of axon extension)//GO:0045727(positive regulation of translation)//GO:0001709(cell fate determination)//GO:0045664(regulation of neuron differentiation)//GO:0006366(transcription from RNA polymerase II promoter)//GO:0001764(neuron migration)//GO:0045944(positive regulation of transcription from RNA polymerase II promoter)//GO:0045165(cell fate commitment)//GO:0006357(regula…
chr12	27599101	27599340	diffreps_peak_4574	6.94811	239	NM_001108332	Wbscr16	2.63677	1.12691e-07	1.13882e-05	up
chr1	102243521	102243626	diffreps_peak_1031	7.11057	105	NM_001109144	Pth2	5.2214	7.75221e-08	9.31254e-06	up	499149	RGD1559447|Tifp39|Tip39	RGD:1559447|Ensembl:ENSRNOG00000020681	parathyroid hormone 2		GO:0005576(extracellular region)		GO:0007218(neuropeptide signaling pathway)
chr1	268280241	268281320	diffreps_peak_2453	6.39203	1079	ENSRNOT00000076073	Lcor	2.10134	4.0548e-07	2.48672e-05	up	365462	RGD1311704	RGD:1311704	ligand dependent nuclear receptor corepressor			GO:0008134(transcription factor binding)//GO:0003677(DNA binding)//GO:0003700(transcription factor activity, sequence-specific DNA binding)	GO:0006357(regulation of transcription from RNA polymerase II promoter)//GO:0006366(transcription from RNA polymerase II promoter)//GO:0000122(negative regulation of transcription from RNA polymerase II promoter)
chr1	102596673	102596932	diffreps_peak_1033	7.46249	259	NM_199101	Plekha4	3.86847	3.44758e-08	6.29121e-06	up	308584	-	RGD:735133|Ensembl:ENSRNOG00000020942	pleckstrin homology domain containing A4		GO:0016020(membrane)//GO:0005737(cytoplasm)	GO:0008289(lipid binding)
chr4	33791671	33792339	diffreps_peak_13870	5.1263	668	NM_022950	C1galt1	2.00179	7.47647e-06	0.000222296	up	65044	-	RGD:621105|Ensembl:ENSRNOG00000007804	core 1 synthase, glycoprotein-N-acetylgalactosamine 3-beta-galactosyltransferase, 1	rno00512(Mucin type O-Glycan biosynthesis)//rno01100(Metabolic pathways)	GO:0016021(integral component of membrane)	GO:0016263(glycoprotein-N-acetylgalactosamine 3-beta-galactosyltransferase activity)//GO:0046872(metal ion binding)	GO:0060576(intestinal epithelial cell development)//GO:0030154(cell differentiation)//GO:0006493(protein O-linked glycosylation)//GO:0016266(O-glycan processing)//GO:0016267(O-glycan processing, core 1)//GO:0001822(kidney development)//GO:0001525(angiogenesis)
chr5	160926441	160926920	diffreps_peak_16030	6.16493	479	NM_019202	Pla2g2c	2.84843	6.84026e-07	3.52949e-05	up	29387	-	RGD:3340|Ensembl:ENSRNOG00000016647	phospholipase A2, group IIC	rno00564(Glycerophospholipid metabolism)//rno00565(Ether lipid metabolism)//rno00590(Arachidonic acid metabolism)//rno00591(Linoleic acid metabolism)//rno00592(alpha-Linolenic acid metabolism)//rno01100(Metabolic pathways)//rno04014(Ras signaling pathway)//rno04270(Vascular smooth muscle contraction)//rno04972(Pancreatic secretion)//rno04975(Fat digestion and absorption)	GO:0016021(integral component of membrane)//GO:0005576(extracellular region)	GO:0004623(phospholipase A2 activity)//GO:0005509(calcium ion binding)//GO:0047498(calcium-dependent phospholipase A2 activity)	GO:0016042(lipid catabolic process)
chr19	55043468	55044220	diffreps_peak_9643	5.5852	752	NM_001013143	Terf2ip	2.12818	2.59894e-06	9.52416e-05	up	307861	-	RGD:1309684|Ensembl:ENSRNOG00000010712	TERF2 interacting protein		GO:0070187(telosome)//GO:0005635(nuclear envelope)//GO:0030870(Mre11 complex)//GO:0000784(nuclear chromosome, telomeric region)//GO:0000781(chromosome, telomeric region)//GO:0000783(nuclear telomere cap complex)//GO:0005634(nucleus)//GO:0005737(cytoplasm)	GO:0098505(G-rich strand telomeric DNA binding)//GO:0042162(telomeric DNA binding)	GO:0000723(telomere maintenance)//GO:0043123(positive regulation of I-kappaB kinase/NF-kappaB signaling)//GO:1901985(positive regulation of protein acetylation)//GO:0010833(telomere maintenance via telomere lengthening)//GO:0006351(transcription, DNA-templated)//GO:0033138(positive regulation of peptidyl-serine phosphorylation)//GO:0032205(negative regulation of telomere maintenance)//GO:0048239(…
chr13	39712401	39712980	diffreps_peak_5015	6.04751	579	ENSRNOT00000061513	Clasp1	2.37587	8.9637e-07	4.27181e-05	up	304740	-	RGD:1310970|Ensembl:ENSRNOG00000002376	cytoplasmic linker associated protein 1		GO:0000776(kinetochore)//GO:0005881(cytoplasmic microtubule)//GO:0005938(cell cortex)//GO:0005828(kinetochore microtubule)//GO:0005575(cellular_component)//GO:0005794(Golgi apparatus)//GO:0045180(basal cortex)//GO:0005813(centrosome)//GO:0030981(cortical microtubule cytoskeleton)//GO:0005876(spindle microtubule)//GO:0070062(extracellular exosome)//GO:0016020(membrane)//GO:0031592(centrosomal coro…	GO:0043515(kinetochore binding)//GO:0003674(molecular_function)//GO:0051010(microtubule plus-end binding)//GO:0002162(dystroglycan binding)//GO:0008017(microtubule binding)	GO:0007026(negative regulation of microtubule depolymerization)//GO:1903690(negative regulation of wound healing, spreading of epidermal cells)//GO:0001578(microtubule bundle formation)//GO:0010470(regulation of gastrulation)//GO:0051294(establishment of spindle orientation)//GO:0008150(biological_process)//GO:0000226(microtubule cytoskeleton organization)//GO:0051893(regulation of focal adhesion…
chr13	52989583	52990540	diffreps_peak_5081	6.69715	957	NM_001024767	Dyrk3	2.11897	2.00842e-07	1.59188e-05	up	304775	-	RGD:1310924|Ensembl:ENSRNOG00000004870	dual specificity tyrosine phosphorylation regulated kinase 3		GO:0005634(nucleus)	GO:0004674(protein serine/threonine kinase activity)//GO:0004672(protein kinase activity)//GO:0000287(magnesium ion binding)//GO:0004712(protein serine/threonine/tyrosine kinase activity)//GO:0005524(ATP binding)//GO:0004713(protein tyrosine kinase activity)//GO:0046872(metal ion binding)	GO:0018108(peptidyl-tyrosine phosphorylation)//GO:0006468(protein phosphorylation)//GO:0030218(erythrocyte differentiation)
chr1	74825241	74825760	diffreps_peak_686	6.34252	519	NM_001037790	Leng8	3.0667	4.54446e-07	2.67882e-05	up	361506	-	RGD:1306180|Ensembl:ENSRNOG00000018642	leukocyte receptor cluster member 8
chr20	7121801	7122093	diffreps_peak_11897	6.69269	292	NM_001002807	Clic1	2.08546	2.02915e-07	1.6039e-05	up	406864	-	RGD:1303043|Ensembl:ENSRNOG00000029682|Vega:OTTRNOG00000001821	chloride intracellular channel 1		GO:0005886(plasma membrane)//GO:0070062(extracellular exosome)//GO:0005635(nuclear envelope)//GO:0031965(nuclear membrane)//GO:0016020(membrane)//GO:0048471(perinuclear region of cytoplasm)//GO:0005739(mitochondrion)//GO:0031982(vesicle)//GO:0034707(chloride channel complex)//GO:0005634(nucleus)//GO:0072562(blood microparticle)//GO:0005615(extracellular space)//GO:0005737(cytoplasm)	GO:0005247(voltage-gated chloride channel activity)//GO:0005254(chloride channel activity)//GO:0004364(glutathione transferase activity)	GO:0006821(chloride transport)//GO:1902476(chloride transmembrane transport)//GO:0045669(positive regulation of osteoblast differentiation)//GO:0051881(regulation of mitochondrial membrane potential)//GO:0070527(platelet aggregation)//GO:1903959(regulation of anion transmembrane transport)//GO:0051726(regulation of cell cycle)//GO:0006749(glutathione metabolic process)
chr12	46731701	46731810	diffreps_peak_4679	5.30627	109	ENSRNOT00000071074	AABR06072341.1	2.05794	4.94008e-06	0.000158304	up
chr10	94340404	94340673	diffreps_peak_3452	6.00173	269	NM_001191926	Ern1	2.22044	9.96016e-07	4.60262e-05	up	498013	RGD1559716	RGD:1559716|Ensembl:ENSRNOG00000012864	endoplasmic reticulum to nucleus signaling 1	rno04141(Protein processing in endoplasmic reticulum)//rno04932(Non-alcoholic fatty liver disease (NAFLD))//rno05010(Alzheimer's disease)	GO:0016021(integral component of membrane)//GO:1990597(AIP1-IRE1 complex)//GO:0005789(endoplasmic reticulum membrane)//GO:0030176(integral component of endoplasmic reticulum membrane)//GO:1990604(IRE1-TRAF2-ASK1 complex)//GO:0005739(mitochondrion)//GO:1990630(IRE1-RACK1-PP2A complex)//GO:0005783(endoplasmic reticulum)//GO:0005637(nuclear inner membrane)//GO:0005737(cytoplasm)	GO:0043531(ADP binding)//GO:0004521(endoribonuclease activity)//GO:0004674(protein serine/threonine kinase activity)//GO:0042803(protein homodimerization activity)//GO:0004540(ribonuclease activity)//GO:0019899(enzyme binding)//GO:0000287(magnesium ion binding)//GO:0042802(identical protein binding)//GO:0051879(Hsp90 protein binding)//GO:0030544(Hsp70 protein binding)//GO:0004672(protein kinase a…	GO:0035924(cellular response to vascular endothelial growth factor stimulus)//GO:0006987(activation of signaling protein activity involved in unfolded protein response)//GO:0006397(mRNA processing)//GO:0090502(RNA phosphodiester bond hydrolysis, endonucleolytic)//GO:0007050(cell cycle arrest)//GO:0030968(endoplasmic reticulum unfolded protein response)//GO:0007257(activation of JUN kinase activit…
chr10	58749152	58749744	diffreps_peak_3092	5.43235	592	NM_031668	Mybbp1a	2.11857	3.69528e-06	0.000125441	up	60571	DBP	RGD:62062|Ensembl:ENSRNOG00000015236	MYB binding protein 1a		GO:0016020(membrane)//GO:0043231(intracellular membrane-bounded organelle)//GO:0005730(nucleolus)//GO:0042564(NLS-dependent protein nuclear import complex)//GO:0005634(nucleus)//GO:0005737(cytoplasm)	GO:0003887(DNA-directed DNA polymerase activity)//GO:0043565(sequence-specific DNA binding)//GO:0001047(core promoter binding)//GO:0044822(poly(A) RNA binding)//GO:0003714(transcription corepressor activity)	GO:0071158(positive regulation of cell cycle arrest)//GO:0032922(circadian regulation of gene expression)//GO:2000210(positive regulation of anoikis)//GO:0006351(transcription, DNA-templated)//GO:0022904(respiratory electron transport chain)//GO:0006913(nucleocytoplasmic transport)//GO:0071897(DNA biosynthetic process)//GO:0001649(osteoblast differentiation)//GO:0045892(negative regulation of tra…
chr6	35127562	35128500	diffreps_peak_16367	6.74927	938	ENSRNOT00000008983	Srd5a2	4.07781	1.78127e-07	1.48052e-05	up	64677	S5AR 2	RGD:621480|Ensembl:ENSRNOG00000027042	steroid 5 alpha-reductase 2	rno00140(Steroid hormone biosynthesis)//rno05215(Prostate cancer)	GO:0016021(integral component of membrane)//GO:0005789(endoplasmic reticulum membrane)//GO:0070852(cell body fiber)//GO:0005737(cytoplasm)//GO:0043025(neuronal cell body)	GO:0009917(sterol 5-alpha reductase activity)//GO:0003865(3-oxo-5-alpha-steroid 4-dehydrogenase activity)//GO:0047751(cholestenone 5-alpha-reductase activity)//GO:0033218(amide binding)	GO:0008209(androgen metabolic process)//GO:0008584(male gonad development)//GO:0043434(response to peptide hormone)//GO:0006706(steroid catabolic process)//GO:0030540(female genitalia development)//GO:0030539(male genitalia development)//GO:0033574(response to testosterone)//GO:0021766(hippocampus development)//GO:0032354(response to follicle-stimulating hormone)//GO:0014070(response to organic c…
chr13	87982701	87983100	diffreps_peak_5320	7.40227	399	NM_001105965	Dpt	6.15417	3.96035e-08	6.69919e-06	up	289178	-	RGD:1307176|Ensembl:ENSRNOG00000002947|Vega:OTTRNOG00000001147	dermatopontin		GO:0031012(extracellular matrix)//GO:0070062(extracellular exosome)//GO:0005615(extracellular space)		GO:0008285(negative regulation of cell proliferation)//GO:0030199(collagen fibril organization)
chr2	132648160	132649260	diffreps_peak_10826	5.64952	1100	NM_001127524	Nceh1	2.21104	2.24121e-06	8.4989e-05	up	294930	Aadacl1|RGD1311104	RGD:1311104|Ensembl:ENSRNOG00000013313	neutral cholesterol ester hydrolase 1	rno04976(Bile secretion)	GO:0005783(endoplasmic reticulum)//GO:0016020(membrane)//GO:0016021(integral component of membrane)	GO:0042301(phosphate ion binding)//GO:0052689(carboxylic ester hydrolase activity)//GO:0017171(serine hydrolase activity)	GO:0016042(lipid catabolic process)//GO:0060395(SMAD protein signal transduction)//GO:0006805(xenobiotic metabolic process)//GO:0006470(protein dephosphorylation)
chr3	16441221	16441530	diffreps_peak_12375	7.01283	309	ENSRNOT00000035580	Fam78a	2.25497	9.70888e-08	1.05552e-05	up	499776	RGD1566351	RGD:1566351|Ensembl:ENSRNOG00000023352	family with sequence similarity 78, member A
chr1	85556091	85556280	diffreps_peak_857	8.36981	189	NM_001012167	Pld3	3.57946	4.2677e-09	2.21955e-06	up	361527	-	RGD:1308248|Ensembl:ENSRNOG00000018390	phospholipase D family, member 3	rno00564(Glycerophospholipid metabolism)//rno00565(Ether lipid metabolism)//rno01100(Metabolic pathways)	GO:0016021(integral component of membrane)//GO:0070062(extracellular exosome)//GO:0005789(endoplasmic reticulum membrane)	GO:0070290(N-acylphosphatidylethanolamine-specific phospholipase D activity)//GO:0004630(phospholipase D activity)	GO:0016042(lipid catabolic process)
chr1	285785665	285785980	diffreps_peak_2587	6.79276	315	NM_001012173	Trub1	2.23876	1.61154e-07	1.40011e-05	up	361775	-	RGD:1308502|Ensembl:ENSRNOG00000017321	TruB pseudouridine synthase family member 1			GO:0003723(RNA binding)//GO:0009982(pseudouridine synthase activity)	GO:1990481(mRNA pseudouridine synthesis)//GO:0006400(tRNA modification)
chr10	58551201	58552044	diffreps_peak_3091	7.24233	843	NM_170668	Slc13a5	5.49893	5.72358e-08	7.99455e-06	up	266998	Nact	RGD:631374|Ensembl:ENSRNOG00000014870	solute carrier family 13 member 5		GO:0016323(basolateral plasma membrane)//GO:0016021(integral component of membrane)//GO:0005887(integral component of plasma membrane)	GO:0015137(citrate transmembrane transporter activity)//GO:0017153(sodium:dicarboxylate symporter activity)//GO:0015141(succinate transmembrane transporter activity)//GO:0005343(organic acid:sodium symporter activity)//GO:0015142(tricarboxylic acid transmembrane transporter activity)	GO:0071422(succinate transmembrane transport)//GO:0015746(citrate transport)//GO:0006842(tricarboxylic acid transport)//GO:0035674(tricarboxylic acid transmembrane transport)//GO:0006814(sodium ion transport)//GO:0015744(succinate transport)
chr14	43166628	43166780	diffreps_peak_5880	6.28288	152	ENSRNOT00000029018	Apbb2	2.10136	5.21344e-07	2.92993e-05	up	305338	RGD1562438	RGD:1562438	amyloid beta precursor protein binding family B member 2		GO:0005634(nucleus)//GO:0005575(cellular_component)//GO:0005737(cytoplasm)	GO:0003674(molecular_function)//GO:0008134(transcription factor binding)	GO:0007411(axon guidance)//GO:0043066(negative regulation of apoptotic process)//GO:0030198(extracellular matrix organization)//GO:0007050(cell cycle arrest)//GO:0001764(neuron migration)//GO:0008150(biological_process)//GO:0043065(positive regulation of apoptotic process)//GO:0006355(regulation of transcription, DNA-templated)//GO:0030308(negative regulation of cell growth)
chr1	105839241	105839980	diffreps_peak_1070	6.72853	739	NM_138529	Nav2	2.84276	1.86841e-07	1.52403e-05	up	171563	Rainb1	RGD:619778|Ensembl:ENSRNOG00000014530	neuron navigator 2		GO:0005578(proteinaceous extracellular matrix)//GO:0005654(nucleoplasm)//GO:0005614(interstitial matrix)	GO:0008201(heparin binding)	GO:0021554(optic nerve development)//GO:0003025(regulation of systemic arterial blood pressure by baroreceptor feedback)//GO:0007626(locomotory behavior)//GO:0021563(glossopharyngeal nerve development)//GO:0007608(sensory perception of smell)//GO:0007399(nervous system development)//GO:0007605(sensory perception of sound)//GO:0021564(vagus nerve development)
chr5	151003494	151003555	diffreps_peak_15932	6.03146	61	NM_001108003	Rnf19b	2.72155	9.30125e-07	4.38596e-05	up	313806	Ibrdc3	RGD:1305470|Ensembl:ENSRNOG00000000123	ring finger protein 19B		GO:0016021(integral component of membrane)//GO:0044194(cytolytic granule)//GO:0005737(cytoplasm)	GO:0004842(ubiquitin-protein transferase activity)//GO:0008270(zinc ion binding)	GO:0042267(natural killer cell mediated cytotoxicity)//GO:0072643(interferon-gamma secretion)//GO:0016567(protein ubiquitination)
chr3	12495483	12495820	diffreps_peak_12334	5.34923	337	NM_001079941	Gtf3c5	3.35598	4.47475e-06	0.000146061	up	362095	-	RGD:1305173|Ensembl:ENSRNOG00000010981	general transcription factor IIIC subunit 5		GO:0005575(cellular_component)//GO:0000127(transcription factor TFIIIC complex)	GO:0003674(molecular_function)	GO:0035914(skeletal muscle cell differentiation)//GO:0008150(biological_process)
chr17	17987781	17988100	diffreps_peak_7967	6.01476	319	NM_001191556	Wnk2	2.97881	9.66588e-07	4.50886e-05	up	306811	RGD1307284	RGD:1307284|Ensembl:ENSRNOG00000016684	WNK lysine deficient protein kinase 2		GO:0005737(cytoplasm)//GO:0005829(cytosol)	GO:0005524(ATP binding)//GO:0004674(protein serine/threonine kinase activity)	GO:0006468(protein phosphorylation)//GO:2000651(positive regulation of sodium ion transmembrane transporter activity)//GO:0046777(protein autophosphorylation)//GO:0008285(negative regulation of cell proliferation)//GO:0035556(intracellular signal transduction)//GO:0070373(negative regulation of ERK1 and ERK2 cascade)//GO:2000021(regulation of ion homeostasis)
chr4	228173282	228173381	diffreps_peak_14764	5.31194	99	NM_031979	Ybx3	2.06339	4.87601e-06	0.000156538	up	83807	Csda|Dbpa|Yb2	RGD:621056|Ensembl:ENSRNOG00000005480	Y box binding protein 3	rno04530(Tight junction)	GO:0005844(polysome)//GO:0030529(intracellular ribonucleoprotein complex)//GO:0005634(nucleus)//GO:0005921(gap junction)//GO:0005737(cytoplasm)	GO:0001227(transcriptional repressor activity, RNA polymerase II transcription regulatory region sequence-specific binding)//GO:0000977(RNA polymerase II regulatory region sequence-specific DNA binding)//GO:0003730(mRNA 3'-UTR binding)//GO:0044822(poly(A) RNA binding)//GO:0003697(single-stranded DNA binding)//GO:0003677(DNA binding)	GO:0048642(negative regulation of skeletal muscle tissue development)//GO:0009566(fertilization)//GO:0043066(negative regulation of apoptotic process)//GO:0031100(organ regeneration)//GO:0008584(male gonad development)//GO:0006351(transcription, DNA-templated)//GO:0007283(spermatogenesis)//GO:0071356(cellular response to tumor necrosis factor)//GO:0001701(in utero embryonic development)//GO:00605…
chr18	69415951	69416125	diffreps_peak_9165	5.13664	174	ENSRNOT00000019573	Ccdc11	62.9	7.30065e-06	0.000217959	up
chr2	229996601	229997520	diffreps_peak_11538	10.3403	919	ENSRNOT00000025222	Csf1	3.97018	4.56746e-11	1.06061e-07	up	78965	-	RGD:621063|Ensembl:ENSRNOG00000018659	colony stimulating factor 1	rno04014(Ras signaling pathway)//rno04015(Rap1 signaling pathway)//rno04060(Cytokine-cytokine receptor interaction)//rno04151(PI3K-Akt signaling pathway)//rno04380(Osteoclast differentiation)//rno04640(Hematopoietic cell lineage)//rno04668(TNF signaling pathway)//rno05323(Rheumatoid arthritis)	GO:0005886(plasma membrane)//GO:0070062(extracellular exosome)//GO:0048471(perinuclear region of cytoplasm)//GO:0016021(integral component of membrane)//GO:1990682(CSF1-CSF1R complex)//GO:0005615(extracellular space)	GO:0008083(growth factor activity)//GO:0005157(macrophage colony-stimulating factor receptor binding)//GO:0005125(cytokine activity)//GO:0042803(protein homodimerization activity)	GO:0007169(transmembrane receptor protein tyrosine kinase signaling pathway)//GO:0010628(positive regulation of gene expression)//GO:0032270(positive regulation of cellular protein metabolic process)//GO:1902228(positive regulation of macrophage colony-stimulating factor signaling pathway)//GO:1904141(positive regulation of microglial cell migration)//GO:0010759(positive regulation of macrophage …
chr9	96717841	96718400	diffreps_peak_20207	5.25564	559	NM_001108230	Agap1	2.16467	5.55091e-06	0.000174041	up	316611	Centg2	RGD:1309244|Ensembl:ENSRNOG00000019476	ArfGAP with GTPase domain, ankyrin repeat and PH domain 1	rno04144(Endocytosis)	GO:0005622(intracellular)//GO:0016020(membrane)	GO:0005096(GTPase activator activity)//GO:0005543(phospholipid binding)//GO:0005525(GTP binding)	GO:0007264(small GTPase mediated signal transduction)//GO:0043547(positive regulation of GTPase activity)
chr10	76274457	76275340	diffreps_peak_3295	6.39759	883	ENSRNOT00000005226	Rps6kb1	2.04715	4.00326e-07	2.46389e-05	up	83840	-	RGD:620683|Ensembl:ENSRNOG00000003919	ribosomal protein S6 kinase B1	rno04012(ErbB signaling pathway)//rno04066(HIF-1 signaling pathway)//rno04150(mTOR signaling pathway)//rno04151(PI3K-Akt signaling pathway)//rno04152(AMPK signaling pathway)//rno04211(Longevity regulating pathway - mammal)//rno04213(Longevity regulating pathway - multiple species)//rno04350(TGF-beta signaling pathway)//rno04666(Fc gamma R-mediated phagocytosis)//rno04910(Insulin signaling pathway…	GO:0009986(cell surface)//GO:0043005(neuron projection)//GO:0048471(perinuclear region of cytoplasm)//GO:0005829(cytosol)//GO:0045202(synapse)//GO:0005739(mitochondrion)//GO:0030054(cell junction)//GO:0005741(mitochondrial outer membrane)//GO:0005654(nucleoplasm)//GO:0005634(nucleus)//GO:0005737(cytoplasm)	GO:0051721(protein phosphatase 2A binding)//GO:0004672(protein kinase activity)//GO:0005515(protein binding)//GO:0042277(peptide binding)//GO:0004712(protein serine/threonine/tyrosine kinase activity)//GO:0042802(identical protein binding)//GO:0005524(ATP binding)//GO:0030165(PDZ domain binding)//GO:0004711(ribosomal protein S6 kinase activity)	GO:0071363(cellular response to growth factor stimulus)//GO:0031929(TOR signaling)//GO:0016477(cell migration)//GO:0009611(response to wounding)//GO:0046324(regulation of glucose import)//GO:0001662(behavioral fear response)//GO:0045727(positive regulation of translation)//GO:0048661(positive regulation of smooth muscle cell proliferation)//GO:0043066(negative regulation of apoptotic process)//GO…
chr1	286571701	286572120	diffreps_peak_2592	9.27426	419	NM_012959	Gfra1	2.44098	5.3179e-10	5.41199e-07	up	25454	-	RGD:2681	GDNF family receptor alpha 1		GO:0009897(external side of plasma membrane)//GO:0070062(extracellular exosome)//GO:0043235(receptor complex)//GO:0031225(anchored component of membrane)//GO:0030424(axon)//GO:0005886(plasma membrane)//GO:0005615(extracellular space)//GO:0043025(neuronal cell body)	GO:0004872(receptor activity)//GO:0005515(protein binding)//GO:0005178(integrin binding)	GO:0007568(aging)//GO:0008584(male gonad development)//GO:0031175(neuron projection development)//GO:0016477(cell migration)//GO:0007399(nervous system development)//GO:0001822(kidney development)//GO:0030182(neuron differentiation)
chr15	48768909	48769126	diffreps_peak_6696	7.4759	217	NM_133420	Chrna2	2.16321	3.34275e-08	6.19961e-06	up	170945	ACHR	RGD:621533|Ensembl:ENSRNOG00000017424	cholinergic receptor nicotinic alpha 2 subunit	rno04080(Neuroactive ligand-receptor interaction)	GO:0005892(acetylcholine-gated channel complex)//GO:0071944(cell periphery)//GO:0030054(cell junction)//GO:0045211(postsynaptic membrane)//GO:0016020(membrane)	GO:0004889(acetylcholine-activated cation-selective channel activity)//GO:0008144(drug binding)//GO:0015464(acetylcholine receptor activity)//GO:0042166(acetylcholine binding)	GO:0099565(chemical synaptic transmission, postsynaptic)//GO:0051291(protein heterooligomerization)//GO:0007271(synaptic transmission, cholinergic)//GO:0035094(response to nicotine)//GO:0098655(cation transmembrane transport)//GO:0007274(neuromuscular synaptic transmission)//GO:0007165(signal transduction)
chr3	58167701	58168620	diffreps_peak_12613	6.72342	919	NM_013119	Scn3a	2.95201	1.89053e-07	1.53444e-05	up	497770	Nav1.3|SCIII|Scn2a	RGD:3635|Ensembl:ENSRNOG00000005007	sodium voltage-gated channel alpha subunit 3	rno04742(Taste transduction)	GO:0016020(membrane)//GO:0030424(axon)//GO:0005737(cytoplasm)//GO:0001518(voltage-gated sodium channel complex)//GO:0043025(neuronal cell body)	GO:0005515(protein binding)//GO:0005516(calmodulin binding)//GO:0005248(voltage-gated sodium channel activity)//GO:0031402(sodium ion binding)	GO:0035725(sodium ion transmembrane transport)//GO:0060078(regulation of postsynaptic membrane potential)//GO:0071236(cellular response to antibiotic)//GO:0019233(sensory perception of pain)//GO:0034765(regulation of ion transmembrane transport)//GO:0009611(response to wounding)//GO:0046684(response to pyrethroid)//GO:0007399(nervous system development)//GO:0019228(neuronal action potential)//GO:…
chr8	118328863	118329259	diffreps_peak_19429	7.05155	396	NM_020073	Pth1r	2.02583	8.8808e-08	1.00443e-05	up	56813	PTHrel|Pthr|Pthr1	RGD:3442|Ensembl:ENSRNOG00000020948	parathyroid hormone 1 receptor	rno04080(Neuroactive ligand-receptor interaction)//rno04961(Endocrine and other factor-regulated calcium reabsorption)	GO:0005886(plasma membrane)//GO:0005887(integral component of plasma membrane)//GO:0043235(receptor complex)//GO:0016323(basolateral plasma membrane)//GO:0070062(extracellular exosome)//GO:0031526(brush border membrane)//GO:0016324(apical plasma membrane)//GO:0005622(intracellular)//GO:0005634(nucleus)//GO:0005737(cytoplasm)	GO:0043621(protein self-association)//GO:0017046(peptide hormone binding)//GO:0004991(parathyroid hormone receptor activity)	GO:0007568(aging)//GO:0030282(bone mineralization)//GO:0007189(adenylate cyclase-activating G-protein coupled receptor signaling pathway)//GO:0007200(phospholipase C-activating G-protein coupled receptor signaling pathway)//GO:0045453(bone resorption)//GO:0060732(positive regulation of inositol phosphate biosynthetic process)//GO:0001501(skeletal system development)//GO:0006874(cellular calcium i…
chr1	171679967	171680309	diffreps_peak_1607	5.44488	342	NM_001191602	C2cd3	2.50981	3.5902e-06	0.000122792	up	293148	RGD1307366	RGD:1307366|Ensembl:ENSRNOG00000017608	C2 calcium-dependent domain containing 3		GO:0005813(centrosome)//GO:0005814(centriole)//GO:0036064(ciliary basal body)//GO:0034451(centriolar satellite)		GO:0061511(centriole elongation)//GO:0042384(cilium assembly)//GO:0042733(embryonic digit morphogenesis)//GO:0030326(embryonic limb morphogenesis)//GO:0007420(brain development)//GO:0021915(neural tube development)//GO:0021997(neural plate axis specification)//GO:0001701(in utero embryonic development)//GO:0030162(regulation of proteolysis)//GO:0001947(heart looping)//GO:0071539(protein localizat…
chr5	142832621	142833460	diffreps_peak_15874	6.87911	839	NM_001107972	Hivep3	2.81383	1.32097e-07	1.24522e-05	up	313557	Zas3	RGD:1311252|Ensembl:ENSRNOG00000009341	human immunodeficiency virus type I enhancer binding protein 3		GO:0005634(nucleus)	GO:0043565(sequence-specific DNA binding)//GO:0044212(transcription regulatory region DNA binding)//GO:0046872(metal ion binding)//GO:0003677(DNA binding)//GO:0003700(transcription factor activity, sequence-specific DNA binding)	GO:0045893(positive regulation of transcription, DNA-templated)//GO:0035914(skeletal muscle cell differentiation)//GO:0006366(transcription from RNA polymerase II promoter)//GO:0007275(multicellular organism development)//GO:0007165(signal transduction)
chr6	36684781	36685180	diffreps_peak_16396	6.05014	399	NM_001014195	Tmem214	2.77789	8.90954e-07	4.25359e-05	up	362711	RGD1311324	RGD:1311324|Ensembl:ENSRNOG00000008812	transmembrane protein 214		GO:0016021(integral component of membrane)//GO:0005881(cytoplasmic microtubule)//GO:0005789(endoplasmic reticulum membrane)//GO:0005794(Golgi apparatus)//GO:0005783(endoplasmic reticulum)//GO:0005737(cytoplasm)		GO:0006915(apoptotic process)
chr7	137603361	137603720	diffreps_peak_18426	6.17275	359	NM_138832	Slc38a1	2.83668	6.71809e-07	3.48612e-05	up	170567	Ata1|GlnT|Sat1	RGD:69645|Ensembl:ENSRNOG00000005291	solute carrier family 38, member 1	rno04724(Glutamatergic synapse)//rno04727(GABAergic synapse)	GO:0016020(membrane)//GO:0005886(plasma membrane)//GO:0005887(integral component of plasma membrane)//GO:0030424(axon)//GO:0070062(extracellular exosome)	GO:0015293(symporter activity)//GO:0005290(L-histidine transmembrane transporter activity)//GO:0015186(L-glutamine transmembrane transporter activity)//GO:0015182(L-asparagine transmembrane transporter activity)	GO:0015817(histidine transport)//GO:0007565(female pregnancy)//GO:0006814(sodium ion transport)//GO:0006868(glutamine transport)//GO:0006867(asparagine transport)//GO:0089709(L-histidine transmembrane transport)
chr1	83362181	83362560	diffreps_peak_832	6.59218	379	ENSRNOT00000071251	Zfp526	2.16846	2.55752e-07	1.85409e-05	up	687127	-	RGD:1588959|Ensembl:ENSRNOG00000047526	zinc finger protein 526			GO:0003676(nucleic acid binding)//GO:0046872(metal ion binding)
chr1	143071169	143071560	diffreps_peak_1352	5.642	391	NM_001037647	Unc45a	2.74865	2.28034e-06	8.61246e-05	up	308759	RGD1305357	RGD:1305357|Ensembl:ENSRNOG00000012357	unc-45 myosin chaperone A		GO:0005634(nucleus)//GO:0048471(perinuclear region of cytoplasm)	GO:0051879(Hsp90 protein binding)	GO:0061077(chaperone-mediated protein folding)//GO:0007517(muscle organ development)//GO:0030154(cell differentiation)
chr6	106628868	106629182	diffreps_peak_16923	5.32024	314	ENSRNOT00000012374	Syt16	2.10649	4.78362e-06	0.000154146	up	299142	RGD1564654	RGD:1564654|Ensembl:ENSRNOG00000056012	synaptotagmin 16			GO:0005544(calcium-dependent phospholipid binding)//GO:0046982(protein heterodimerization activity)//GO:0005543(phospholipid binding)//GO:0042803(protein homodimerization activity)	GO:0006887(exocytosis)
chr5	163952821	163953300	diffreps_peak_16051	6.26673	479	NM_001034149	Ddi2	2.01887	5.41086e-07	3.003e-05	up	313668	RGD1311815	RGD:1311815|Ensembl:ENSRNOG00000012274|Vega:OTTRNOG00000000861	DNA-damage inducible protein 2		GO:0005654(nucleoplasm)//GO:0005737(cytoplasm)	GO:0004190(aspartic-type endopeptidase activity)	GO:0006508(proteolysis)
chr5	150689529	150690000	diffreps_peak_15928	5.92578	471	NM_001191612	Zfp362	2.57874	1.18637e-06	5.23027e-05	up	297879	RGD1306498	RGD:1306498|Ensembl:ENSRNOG00000043364	zinc finger protein 362			GO:0003676(nucleic acid binding)//GO:0046872(metal ion binding)
chr12	15406861	15407460	diffreps_peak_4452	5.16009	599	NM_001107121	Zfp316	2.70862	6.91691e-06	0.000208544	up	304293	-	RGD:1311647|Ensembl:ENSRNOG00000001094	zinc finger protein 316		GO:0005622(intracellular)	GO:0003676(nucleic acid binding)//GO:0046872(metal ion binding)	GO:0006355(regulation of transcription, DNA-templated)
chr11	33553121	33554126	diffreps_peak_3848	5.84107	1005	NM_001100558	Tiam1	2.0182	1.44188e-06	6.02622e-05	up	304109	-	RGD:1307455|Ensembl:ENSRNOG00000021569	T-cell lymphoma invasion and metastasis 1	rno04014(Ras signaling pathway)//rno04015(Rap1 signaling pathway)//rno04024(cAMP signaling pathway)//rno04062(Chemokine signaling pathway)//rno04810(Regulation of actin cytoskeleton)//rno05205(Proteoglycans in cancer)	GO:0005886(plasma membrane)//GO:0044295(axonal growth cone)//GO:0005874(microtubule)//GO:0032587(ruffle membrane)//GO:0005829(cytosol)//GO:0045202(synapse)//GO:0044291(cell-cell contact zone)//GO:0060091(kinocilium)//GO:0005737(cytoplasm)//GO:0044304(main axon)//GO:0036477(somatodendritic compartment)//GO:0005634(nucleus)//GO:0031234(extrinsic component of cytoplasmic side of plasma membrane)//GO…	GO:0019900(kinase binding)//GO:0005515(protein binding)//GO:0030676(Rac guanyl-nucleotide exchange factor activity)//GO:0030971(receptor tyrosine kinase binding)//GO:0048365(Rac GTPase binding)//GO:0005085(guanyl-nucleotide exchange factor activity)//GO:0017016(Ras GTPase binding)//GO:0046875(ephrin receptor binding)//GO:0008017(microtubule binding)//GO:0005543(phospholipid binding)//GO:0005057(r…	GO:0042220(response to cocaine)//GO:0010976(positive regulation of neuron projection development)//GO:0090630(activation of GTPase activity)//GO:0016601(Rac protein signal transduction)//GO:0061003(positive regulation of dendritic spine morphogenesis)//GO:0016477(cell migration)//GO:1990138(neuron projection extension)//GO:0050772(positive regulation of axonogenesis)//GO:0003300(cardiac muscle hy…
chr17	12613761	12614500	diffreps_peak_7927	5.8297	739	NM_001017445	Faf2	2.41409	1.48012e-06	6.14497e-05	up	291000	2210404d11rik|RGD1306577|Ubxd8	RGD:1306577|Ensembl:ENSRNOG00000017607	Fas associated factor family member 2		GO:0005783(endoplasmic reticulum)//GO:0005811(lipid particle)//GO:0034098(VCP-NPL4-UFD1 AAA ATPase complex)	GO:0055102(lipase inhibitor activity)//GO:0043130(ubiquitin binding)//GO:0035473(lipase binding)//GO:0031625(ubiquitin protein ligase binding)	GO:0034389(lipid particle organization)//GO:0006986(response to unfolded protein)//GO:0043086(negative regulation of catalytic activity)//GO:0030970(retrograde protein transport, ER to cytosol)//GO:0030433(ER-associated ubiquitin-dependent protein catabolic process)
chr4	7271938	7272060	diffreps_peak_13643	6.26098	122	ENSRNOT00000064893	Fastk	2.23919	5.48297e-07	3.02831e-05	up	296741	-	RGD:1311601|Ensembl:ENSRNOG00000011667	Fas-activated serine/threonine kinase		GO:0005739(mitochondrion)//GO:0016607(nuclear speck)	GO:0004674(protein serine/threonine kinase activity)	GO:0006468(protein phosphorylation)//GO:0043484(regulation of RNA splicing)
chr10	15005741	15005893	diffreps_peak_2782	5.59975	152	NM_001191084	Wdr24	2.02421	2.51331e-06	9.26967e-05	up	360497	RGD1304803	RGD:1304803|Ensembl:ENSRNOG00000019713	WD repeat domain 24		GO:0061700(GATOR2 complex)		GO:0034198(cellular response to amino acid starvation)//GO:0032008(positive regulation of TOR signaling)
chr20	6694801	6695020	diffreps_peak_11884	6.58034	219	NM_031522	Neu1	2.81914	2.62819e-07	1.88374e-05	up	24591	-	RGD:3163|Ensembl:ENSRNOG00000032942|Vega:OTTRNOG00000001721	neuraminidase 1	rno00511(Other glycan degradation)//rno00600(Sphingolipid metabolism)//rno04142(Lysosome)	GO:0005764(lysosome)//GO:0070062(extracellular exosome)//GO:0009986(cell surface)//GO:0016020(membrane)//GO:0005886(plasma membrane)//GO:0043202(lysosomal lumen)//GO:0005765(lysosomal membrane)//GO:0043231(intracellular membrane-bounded organelle)//GO:0030054(cell junction)//GO:0016023(cytoplasmic, membrane-bounded vesicle)	GO:0004308(exo-alpha-sialidase activity)//GO:0052795(exo-alpha-(2->6)-sialidase activity)//GO:0052796(exo-alpha-(2->8)-sialidase activity)//GO:0005515(protein binding)//GO:0052794(exo-alpha-(2->3)-sialidase activity)	GO:0010976(positive regulation of neuron projection development)//GO:0009313(oligosaccharide catabolic process)//GO:0006689(ganglioside catabolic process)//GO:2000291(regulation of myoblast proliferation)
chr3	14203103	14203800	diffreps_peak_12352	5.21129	697	NM_001107826	Dolk	2.08057	6.14763e-06	0.00018923	up	311847	Tmem15	RGD:1310821|Ensembl:ENSRNOG00000016989	dolichol kinase	rno00510(N-Glycan biosynthesis)//rno01100(Metabolic pathways)	GO:0030176(integral component of endoplasmic reticulum membrane)	GO:0004168(dolichol kinase activity)	GO:0016310(phosphorylation)//GO:0043048(dolichyl monophosphate biosynthetic process)
[truncated: 2,201 more rows]

## Sheet: down.B_vs_A
Differentially methylated RNA sites for: down.B_vs_A Fold change cut-off: 2 P-value cut-off: 0.00001 Column A ~ E: the coordinates of the differentially methylated RNA sites in bed format, please ref http://genome.ucsc.edu/FAQ/FAQformat.html#format1. Column F: the length of the methylated RNA sites Column G ~ H: the transcript id and gene symbol of differentially methylated RNA. Column I ~ L: the…
	down.B_vs_A differentially methylated RNA sites
bed format information of differentially methylated RNA sites					differentially methylated RNA			comparison information				Annotations
chrom	txStart	txEnd	PeakID	score	Peak_length	transcript_id	GeneName	Foldchange	P_value	FDR	Regulation	GeneID	Synonyms	dbXrefs	description	Pathway	GO_CC	GO_MF	GO_BP
[truncated: 689 more rows]
