# Supplementary material for: The Alteration of M6A-Tagged Transcript Profiles in the Retina of Rats After Traumatic Optic Neuropathy
Source: Front Genet. 2021 Feb 16;12:628841. doi: 10.3389/fgene.2021.628841 (PMC7920991; doi:10.3389/fgene.2021.628841)
Supplement: Supplementary file 2 [file Data_Sheet_2.xlsx]

## Sheet: up.B_vs_A
B vs A.up Fold Change: 1.5 p-value: 0.05 FPKM >= 0.1 in at least one group Column A: gene, the gene name. Column B: gene_id, the Ensembl gene identifier. Column C: biotype, protein_coding. Column D: strand, transcription direction. Column E: locus, genomic locus. chromosome: start-end. Column F ~ G, FPKM value of each group. Column H: fold change, fold change between two groups (inf: infinity, -i…
B vs A up-regulated genes
gene	gene_id	biotype	strand	locus	B_FPKM	A_FPKM	Fold change	log2(fold change)	p_value	FDR	Regulation	4.Input_FPKM	5.Input_FPKM	6.Input_FPKM	1.Input_FPKM	2.Input_FPKM	3.Input_FPKM	GeneID	Synonyms	dbXrefs	chromosome	map_location	description	pathway	GO-CC	GO-MF	GO-BP
Myh11	ENSRNOG00000000029	protein_coding	+	chr10:11444266-11538406	13.4815	8.84893	1.52352	0.607404	0.00035	0.0199206	up	6.33458	18.159	15.9509	7.04571	5.80805	13.693	24582	-	RGD:3136|Ensembl:ENSRNOG00000057880	10	10q11-q12	myosin, heavy chain 11, smooth muscle	rno04270(Vascular smooth muscle contraction)//rno04530(Tight junction)	GO:0070062(extracellular exosome)//GO:0005903(brush border)//GO:0001725(stress fiber)//GO:0030016(myofibril)//GO:0030485(smooth muscle contractile fiber)//GO:0042470(melanosome)//GO:0032982(myosin filament)//GO:0016459(myosin complex)//GO:0005859(muscle myosin complex)	GO:0005524(ATP binding)//GO:0008307(structural constituent of muscle)//GO:0003774(motor activity)//GO:0005516(calmodulin binding)//GO:0003779(actin binding)	GO:0006939(smooth muscle contraction)//GO:0048251(elastic fiber assembly)//GO:0098779(mitophagy in response to mitochondrial depolarization)//GO:0048739(cardiac muscle fiber development)
Elac1	ENSRNOG00000000113	protein_coding	-	chr18:68851117-68868465	10.1571	6.13325	1.65607	0.727765	0.0007	0.0321431	up	9.38531	9.62028	11.4657	4.90609	5.45258	8.04108	307604	-	RGD:1304757|Ensembl:ENSRNOG00000000113	18	18q12.2	elaC ribonuclease Z 1	rno03013(RNA transport)	GO:0005634(nucleus)//GO:0005575(cellular_component)//GO:0005829(cytosol)	GO:0042781(3'-tRNA processing endoribonuclease activity)//GO:0003674(molecular_function)	GO:0034414(tRNA 3'-trailer cleavage, endonucleolytic)//GO:0008150(biological_process)
Smpd2	ENSRNOG00000000306	protein_coding	-	chr20:47904391-47907503	9.20038	5.89718	1.56013	0.641668	0.02675	0.26144	up	9.28761	9.45606	8.85746	6.44713	6.11116	5.13325	83537	nSMase	RGD:619753|Ensembl:ENSRNOG00000000306	20	20q12	sphingomyelin phosphodiesterase 2	rno00600(Sphingolipid metabolism)//rno01100(Metabolic pathways)//rno04071(Sphingolipid signaling pathway)	GO:0005622(intracellular)//GO:0005886(plasma membrane)//GO:0016021(integral component of membrane)//GO:0005901(caveola)//GO:0016020(membrane)	GO:0004767(sphingomyelin phosphodiesterase activity)//GO:0046872(metal ion binding)	GO:0035556(intracellular signal transduction)//GO:0009612(response to mechanical stimulus)//GO:0046513(ceramide biosynthetic process)//GO:0097190(apoptotic signaling pathway)
Ager	ENSRNOG00000000439	protein_coding	+	chr20:6442507-6445435	6.3656	2.20642	2.88504	1.52859	0.00235	0.0716962	up	7.53175	6.51547	5.04957	3.39958	2.20624	1.01342	81722	RAGE	RGD:69258|Ensembl:ENSRNOG00000000439|Vega:OTTRNOG00000001708	20	20p12	advanced glycosylation end product-specific receptor	rno04933(AGE-RAGE signaling pathway in diabetic complications)	GO:0005886(plasma membrane)//GO:0005576(extracellular region)//GO:0009986(cell surface)//GO:0009925(basal plasma membrane)//GO:0030424(axon)//GO:0016021(integral component of membrane)//GO:0005829(cytosol)//GO:0005615(extracellular space)//GO:0005737(cytoplasm)//GO:0043025(neuronal cell body)	GO:0070379(high mobility group box 1 binding)//GO:1904599(advanced glycation end-product binding)//GO:0008201(heparin binding)//GO:0042802(identical protein binding)//GO:0050785(advanced glycation end-product receptor activity)//GO:0005515(protein binding)//GO:0044548(S100 protein binding)	GO:0071398(cellular response to fatty acid)//GO:0051595(response to methylglyoxal)//GO:0071639(positive regulation of monocyte chemotactic protein-1 production)//GO:0042104(positive regulation of activated T cell proliferation)//GO:0010628(positive regulation of gene expression)//GO:0070301(cellular response to hydrogen peroxide)//GO:0050727(regulation of inflammatory response)//GO:0050729(positi…
Psmb8	ENSRNOG00000000456	protein_coding	+	chr20:6070356-6073320	2.21074	0.733056	3.0158	1.59254	0.04955	0.348135	up	4.90796	0.234365	1.4899	0.784156	1.41501	0	24968	Lmp7|Ring10	RGD:3426|Ensembl:ENSRNOG00000000456|Vega:OTTRNOG00000001671	20	20p12	proteasome subunit beta 8	rno03050(Proteasome)	GO:0070062(extracellular exosome)//GO:1990111(spermatoproteasome complex)//GO:0005839(proteasome core complex)//GO:0000502(proteasome complex)//GO:0005634(nucleus)//GO:0005737(cytoplasm)	GO:0004298(threonine-type endopeptidase activity)	GO:0052548(regulation of endopeptidase activity)//GO:0045444(fat cell differentiation)//GO:0019882(antigen processing and presentation)//GO:0051603(proteolysis involved in cellular protein catabolic process)
Bak1	ENSRNOG00000000485	protein_coding	-	chr20:7675061-7684134	3.74736	1.94759	1.9241	0.944184	0.01885	0.224181	up	3.38174	3.3885	4.47185	2.65726	1.48279	1.70273	116502	-	RGD:621635|Ensembl:ENSRNOG00000000485|Vega:OTTRNOG00000001957	20	20p12	BCL2-antagonist/killer 1	rno04141(Protein processing in endoplasmic reticulum)//rno05203(Viral carcinogenesis)//rno05206(MicroRNAs in cancer)	GO:0046930(pore complex)//GO:0016020(membrane)//GO:0031307(integral component of mitochondrial outer membrane)//GO:0005829(cytosol)//GO:0005739(mitochondrion)//GO:0005741(mitochondrial outer membrane)//GO:0005783(endoplasmic reticulum)//GO:0005622(intracellular)//GO:0031966(mitochondrial membrane)	GO:0051400(BH domain binding)//GO:0042803(protein homodimerization activity)//GO:0046982(protein heterodimerization activity)//GO:0042802(identical protein binding)//GO:0044325(ion channel binding)//GO:0051087(chaperone binding)//GO:0031072(heat shock protein binding)//GO:0005515(protein binding)	GO:0048872(homeostasis of number of cells)//GO:0045862(positive regulation of proteolysis)//GO:0031018(endocrine pancreas development)//GO:0046902(regulation of mitochondrial membrane permeability)//GO:0001783(B cell apoptotic process)//GO:0001782(B cell homeostasis)//GO:0070242(thymocyte apoptotic process)//GO:0097190(apoptotic signaling pathway)//GO:0008053(mitochondrial fusion)//GO:0033137(neg…
Hmga1	ENSRNOG00000000488	protein_coding	+	chr20:9338363-9341350	128.298	78.2481	1.63964	0.713376	0.0186	0.223167	up	99.587	123.19	162.119	62.5691	116.125	56.0507	117062	Hmgi|Hmgiy	RGD:628699|Ensembl:ENSRNOG00000000488	20	20p12	high mobility group AT-hook 1		GO:0005634(nucleus)//GO:0005925(focal adhesion)//GO:0035985(senescence-associated heterochromatin focus)	GO:0042974(retinoic acid receptor binding)//GO:0042975(peroxisome proliferator activated receptor binding)//GO:0003700(transcription factor activity, sequence-specific DNA binding)//GO:0019899(enzyme binding)//GO:0030374(ligand-dependent nuclear receptor transcription coactivator activity)//GO:0046965(retinoid X receptor binding)//GO:0003906(DNA-(apurinic or apyrimidinic site) lyase activity)//GO…	GO:0006284(base-excision repair)//GO:2000774(positive regulation of cellular senescence)//GO:0006351(transcription, DNA-templated)//GO:0007283(spermatogenesis)//GO:0045892(negative regulation of transcription, DNA-templated)//GO:0008285(negative regulation of cell proliferation)//GO:0035986(senescence-associated heterochromatin focus assembly)//GO:0009615(response to virus)//GO:0090402(oncogene-i…
Cdkn1a	ENSRNOG00000000521	protein_coding	+	chr20:8592436-8602879	6.67078	4.07391	1.63744	0.711442	0.0202	0.233019	up	4.56899	5.4	10.0434	3.15576	4.03003	5.03593	114851	Cip1|UV96|Waf1	RGD:69328|Ensembl:ENSRNOG00000000521	20	20p12	cyclin-dependent kinase inhibitor 1A	rno04012(ErbB signaling pathway)//rno04066(HIF-1 signaling pathway)//rno04068(FoxO signaling pathway)//rno04110(Cell cycle)//rno04115(p53 signaling pathway)//rno04151(PI3K-Akt signaling pathway)//rno04630(Jak-STAT signaling pathway)//rno04921(Oxytocin signaling pathway)//rno05160(Hepatitis C)//rno05161(Hepatitis B)//rno05166(HTLV-I infection)//rno05169(Epstein-Barr virus infection)//rno05200(Path…	GO:0000307(cyclin-dependent protein kinase holoenzyme complex)//GO:0070557(PCNA-p21 complex)//GO:0048471(perinuclear region of cytoplasm)//GO:0005829(cytosol)//GO:0005634(nucleus)//GO:0005737(cytoplasm)	GO:0031625(ubiquitin protein ligase binding)//GO:0032403(protein complex binding)//GO:0004861(cyclin-dependent protein serine/threonine kinase inhibitor activity)//GO:0019912(cyclin-dependent protein kinase activating kinase activity)//GO:0030332(cyclin binding)//GO:0005515(protein binding)	GO:0030890(positive regulation of B cell proliferation)//GO:0034198(cellular response to amino acid starvation)//GO:0016310(phosphorylation)//GO:0010942(positive regulation of cell death)//GO:0042326(negative regulation of phosphorylation)//GO:0045736(negative regulation of cyclin-dependent protein serine/threonine kinase activity)//GO:0090399(replicative senescence)//GO:0060574(intestinal epithe…
Tbata	ENSRNOG00000000564	protein_coding	+	chr20:32581737-32595910	4.22446	1.35683	3.11348	1.63853	0.0081	0.146688	up	2.82596	3.54235	6.30506	1.31682	1.66338	1.09029	499429	RGD1561665	RGD:1561665|Ensembl:ENSRNOG00000000564	20	20q11	thymus, brain and testes associated		GO:0005634(nucleus)//GO:0005829(cytosol)
Rhobtb1	ENSRNOG00000000633	protein_coding	-	chr20:22756928-22848997	2.21323	1.24627	1.77589	0.828543	0.0106	0.166575	up	2.25639	2.00872	2.3746	1.73579	1.32918	0.673829	309722	-	RGD:1306871|Ensembl:ENSRNOG00000000633	20	20p11	Rho-related BTB domain containing 1	rno04120(Ubiquitin mediated proteolysis)	GO:0005622(intracellular)	GO:0005525(GTP binding)	GO:0007264(small GTPase mediated signal transduction)
Znrd1	ENSRNOG00000000779	protein_coding	+	chr20:4125231-4129150	15.3356	8.75626	1.75139	0.808498	0.0383	0.311412	up	12.9366	23.4467	9.62351	14.6287	4.07021	7.56991	361784	HTEX-6|Tctex6	RGD:1303114|Ensembl:ENSRNOG00000000779|Vega:OTTRNOG00000001470	20	20p12	zinc ribbon domain containing 1	rno00230(Purine metabolism)//rno00240(Pyrimidine metabolism)//rno01100(Metabolic pathways)//rno03020(RNA polymerase)	GO:0005736(DNA-directed RNA polymerase I complex)//GO:0005575(cellular_component)	GO:0001054(RNA polymerase I activity)//GO:0003674(molecular_function)//GO:0008270(zinc ion binding)//GO:0003676(nucleic acid binding)	GO:0006363(termination of RNA polymerase I transcription)//GO:0008150(biological_process)
Dse	ENSRNOG00000000824	protein_coding	-	chr20:29528500-29603844	2.36062	1.24887	1.89021	0.918547	0.0069	0.134292	up	3.24002	1.97529	1.86655	1.10914	1.37995	1.25751	365583	Sart2	RGD:1305079|Ensembl:ENSRNOG00000000824	20	20q11	dermatan sulfate epimerase	rno00532(Glycosaminoglycan biosynthesis - chondroitin sulfate / dermatan sulfate)//rno01100(Metabolic pathways)	GO:0005783(endoplasmic reticulum)//GO:0016021(integral component of membrane)//GO:0005794(Golgi apparatus)	GO:0047757(chondroitin-glucuronate 5-epimerase activity)	GO:0030208(dermatan sulfate biosynthetic process)
Ier3	ENSRNOG00000000827	protein_coding	-	chr20:5535616-5671944	25.1507	9.71723	2.58826	1.37198	0.0129	0.185503	up	24.549	13.8687	37.0343	11.6021	7.67638	9.87317	294235	Dif2|Iex1|Ler3|Prg1	RGD:1303321|Ensembl:ENSRNOG00000000827|Vega:OTTRNOG00000001527	20	20p12	immediate early response 3		GO:0016021(integral component of membrane)//GO:0005634(nucleus)		GO:0046822(regulation of nucleocytoplasmic transport)//GO:0045732(positive regulation of protein catabolic process)//GO:0010941(regulation of cell death)//GO:0003085(negative regulation of systemic arterial blood pressure)//GO:0050728(negative regulation of inflammatory response)//GO:0008630(intrinsic apoptotic signaling pathway in response to DNA damage)//GO:0045820(negative regulation of glycol…
Asl	ENSRNOG00000000903	protein_coding	+	chr12:32102490-32115103	6.61627	4.15979	1.59053	0.669506	0.0292	0.273543	up	6.23363	6.68832	6.92686	2.8261	3.94898	5.7043	59085	-	RGD:619974|Ensembl:ENSRNOG00000000903	12	12q13	argininosuccinate lyase	rno00220(Arginine biosynthesis)//rno00250(Alanine, aspartate and glutamate metabolism)//rno01100(Metabolic pathways)//rno01230(Biosynthesis of amino acids)	GO:0070062(extracellular exosome)//GO:0043204(perikaryon)//GO:0048471(perinuclear region of cytoplasm)//GO:0005829(cytosol)//GO:0005741(mitochondrial outer membrane)//GO:0070852(cell body fiber)//GO:0005783(endoplasmic reticulum)//GO:0005634(nucleus)//GO:0005737(cytoplasm)//GO:0043025(neuronal cell body)	GO:0004056(argininosuccinate lyase activity)	GO:0060416(response to growth hormone)//GO:0006526(arginine biosynthetic process)//GO:0001822(kidney development)//GO:0014075(response to amine)//GO:0043434(response to peptide hormone)//GO:0060539(diaphragm development)//GO:0071320(cellular response to cAMP)//GO:0051262(protein tetramerization)//GO:0019676(ammonia assimilation cycle)//GO:0032496(response to lipopolysaccharide)//GO:0071385(cellul…
Lnx2	ENSRNOG00000000955	protein_coding	+	chr12:11840784-11907180	8.54208	5.07439	1.68337	0.751355	0.0001	0.00761011	up	8.11911	9.21153	8.29561	5.24716	4.23673	5.73927	360761	-	RGD:1308222|Ensembl:ENSRNOG00000000955	12	12p11	ligand of numb-protein X 2			GO:0030165(PDZ domain binding)//GO:0008270(zinc ion binding)	GO:0051260(protein homooligomerization)
Slc25a30	ENSRNOG00000001052	protein_coding	-	chr15:61519037-61534942	12.6374	7.30223	1.73062	0.791293	5e-05	0.00423313	up	11.3656	15.7721	10.7745	6.98854	6.23693	8.68122	361074	-	RGD:1359702|Ensembl:ENSRNOG00000001052	15	15q11	solute carrier family 25, member 30		GO:0005743(mitochondrial inner membrane)//GO:0005739(mitochondrion)//GO:0016021(integral component of membrane)//GO:0031966(mitochondrial membrane)	GO:0003735(structural constituent of ribosome)	GO:0006412(translation)//GO:0055085(transmembrane transport)//GO:0006839(mitochondrial transport)
Ogfod2	ENSRNOG00000001081	protein_coding	-	chr12:39779492-39782802	5.37182	3.2378	1.6591	0.730397	0.03525	0.299747	up	3.69736	5.76386	6.65423	3.53291	4.43156	1.74893	288657	RGD1310594	RGD:1310594|Ensembl:ENSRNOG00000001081	12	12q15	2-oxoglutarate and iron-dependent oxygenase domain containing 2			GO:0005506(iron ion binding)//GO:0016705(oxidoreductase activity, acting on paired donors, with incorporation or reduction of molecular oxygen)//GO:0031418(L-ascorbic acid binding)	GO:0055114(oxidation-reduction process)
Slc29a4	ENSRNOG00000001115	protein_coding	-	chr12:15942166-15952584	5.08949	3.07796	1.65352	0.725544	0.01645	0.209035	up	3.9427	5.26658	6.05919	3.83861	3.45948	1.93581	288499	-	RGD:1310545|Ensembl:ENSRNOG00000001115	12	12p11	solute carrier family 29 member 4		GO:0005886(plasma membrane)//GO:0016021(integral component of membrane)	GO:0008504(monoamine transmembrane transporter activity)//GO:0005337(nucleoside transmembrane transporter activity)	GO:0015844(monoamine transport)//GO:1901642(nucleoside transmembrane transport)
Pde9a	ENSRNOG00000001174	protein_coding	+	chr20:12328641-12405854	10.2605	6.18863	1.65796	0.729406	0.00395	0.101338	up	9.3379	10.9159	10.5276	5.49086	4.16203	8.913	191569	-	RGD:621035|Ensembl:ENSRNOG00000001174	20	20p12	phosphodiesterase 9A	rno00230(Purine metabolism)	GO:0043204(perikaryon)//GO:0048471(perinuclear region of cytoplasm)//GO:0005794(Golgi apparatus)//GO:0005829(cytosol)//GO:0042383(sarcolemma)//GO:0005783(endoplasmic reticulum)//GO:0032587(ruffle membrane)	GO:0047555(3',5'-cyclic-GMP phosphodiesterase activity)//GO:0046872(metal ion binding)	GO:0046069(cGMP catabolic process)//GO:0019934(cGMP-mediated signaling)//GO:0046068(cGMP metabolic process)//GO:0010613(positive regulation of cardiac muscle hypertrophy)
RGD1309594	ENSRNOG00000001215	protein_coding	-	chr20:13587479-13594340	16.3533	9.66984	1.69116	0.758014	0.0009	0.037512	up	14.665	12.4691	21.9257	9.97256	8.8619	10.1751	309681	-	RGD:1309594|Ensembl:ENSRNOG00000001215	20	20p12	similar to RIKEN cDNA 1810043G02; DNA segment, Chr 10, Johns Hopkins University 13, expressed		GO:0032391(photoreceptor connecting cilium)//GO:0005886(plasma membrane)//GO:0005739(mitochondrion)//GO:0005737(cytoplasm)		GO:0060271(cilium morphogenesis)//GO:0008360(regulation of cell shape)//GO:0007010(cytoskeleton organization)//GO:0007224(smoothened signaling pathway)
Slc19a1	ENSRNOG00000001232	protein_coding	-	chr20:14497681-14514760	10.7656	6.80415	1.58221	0.66194	0.01775	0.217594	up	10.9807	10.4329	10.8832	8.19079	6.24333	5.97834	29723	MTX1	RGD:3695|Ensembl:ENSRNOG00000001232	20	20p12	solute carrier family 19 member 1	rno04977(Vitamin digestion and absorption)	GO:0016323(basolateral plasma membrane)//GO:0005886(plasma membrane)//GO:0005887(integral component of plasma membrane)//GO:0031526(brush border membrane)//GO:0016324(apical plasma membrane)	GO:0008517(folic acid transporter activity)//GO:0008518(reduced folate carrier activity)//GO:0005542(folic acid binding)//GO:0015350(methotrexate transporter activity)	GO:0015884(folic acid transport)//GO:0055085(transmembrane transport)//GO:0051958(methotrexate transport)//GO:0098838(reduced folate transmembrane transport)//GO:0007565(female pregnancy)
Col6a1	ENSRNOG00000001249	protein_coding	+	chr20:14817562-14835866	3.71504	2.00039	1.85716	0.893098	0.00415	0.103719	up	2.47179	3.55892	5.1144	2.17432	0.469606	3.35724	294337	RGD1565398	RGD:1565398|Ensembl:ENSRNOG00000001249	20	20p12	collagen, type VI, alpha 1	rno04151(PI3K-Akt signaling pathway)//rno04510(Focal adhesion)//rno04512(ECM-receptor interaction)//rno04974(Protein digestion and absorption)	GO:0043234(protein complex)//GO:0005576(extracellular region)//GO:0016020(membrane)//GO:0005575(cellular_component)//GO:0005765(lysosomal membrane)//GO:0070062(extracellular exosome)//GO:0042383(sarcolemma)//GO:0005578(proteinaceous extracellular matrix)//GO:0031012(extracellular matrix)	GO:0003674(molecular_function)//GO:0048407(platelet-derived growth factor binding)	GO:0001649(osteoblast differentiation)//GO:0070208(protein heterotrimerization)//GO:0035987(endodermal cell differentiation)//GO:0008150(biological_process)//GO:0071230(cellular response to amino acid stimulus)
Lfng	ENSRNOG00000001250	protein_coding	-	chr12:18113994-18122013	5.94778	3.8915	1.5284	0.612025	0.04865	0.345757	up	5.57843	7.81378	4.45111	5.25079	4.612	1.8117	170905	-	RGD:620587|Ensembl:ENSRNOG00000001250	12	12q11	LFNG O-fucosylpeptide 3-beta-N-acetylglucosaminyltransferase	rno00514(Other types of O-glycan biosynthesis)//rno04330(Notch signaling pathway)	GO:0030173(integral component of Golgi membrane)//GO:0005575(cellular_component)//GO:1903561(extracellular vesicle)	GO:0003674(molecular_function)//GO:0046872(metal ion binding)//GO:0033829(O-fucosylpeptide 3-beta-N-acetylglucosaminyltransferase activity)	GO:1902367(negative regulation of Notch signaling pathway involved in somitogenesis)//GO:0008593(regulation of Notch signaling pathway)//GO:0002315(marginal zone B cell differentiation)//GO:0045747(positive regulation of Notch signaling pathway)//GO:0007143(female meiotic division)//GO:0030217(T cell differentiation)//GO:0001541(ovarian follicle development)//GO:0014807(regulation of somitogenesi…
Mlxip	ENSRNOG00000001255	protein_coding	-	chr12:40444471-40510059	8.91933	5.16568	1.72665	0.787979	0.0036	0.0950596	up	8.35464	8.3211	10.0823	6.59171	6.27835	2.62697	304479	RGD1560774	RGD:1560774|Ensembl:ENSRNOG00000001255	12	12q16	MLX interacting protein	rno04931(Insulin resistance)//rno04932(Non-alcoholic fatty liver disease (NAFLD))	GO:0005634(nucleus)//GO:0005737(cytoplasm)	GO:0000989(transcription factor activity, transcription factor binding)//GO:0046983(protein dimerization activity)//GO:0003700(transcription factor activity, sequence-specific DNA binding)	GO:0006357(regulation of transcription from RNA polymerase II promoter)//GO:0006913(nucleocytoplasmic transport)//GO:1900402(regulation of carbohydrate metabolic process by regulation of transcription from RNA polymerase II promoter)
Mafk	ENSRNOG00000001277	protein_coding	-	chr12:18914796-18925513	6.19831	3.37948	1.8341	0.875075	0.0019	0.0627741	up	5.54606	4.88606	8.16281	2.91714	3.74409	3.4772	246760	-	RGD:628633|Ensembl:ENSRNOG00000001277	12	12q11	MAF bZIP transcription factor K		GO:0005654(nucleoplasm)//GO:0005634(nucleus)	GO:0003700(transcription factor activity, sequence-specific DNA binding)//GO:0071535(RING-like zinc finger domain binding)//GO:0001221(transcription cofactor binding)//GO:0001228(transcriptional activator activity, RNA polymerase II transcription regulatory region sequence-specific binding)//GO:0000976(transcription regulatory region sequence-specific DNA binding)//GO:0003677(DNA binding)	GO:0006357(regulation of transcription from RNA polymerase II promoter)//GO:0007399(nervous system development)//GO:0006366(transcription from RNA polymerase II promoter)//GO:0006355(regulation of transcription, DNA-templated)//GO:0045944(positive regulation of transcription from RNA polymerase II promoter)
Oas1b	ENSRNOG00000001372	protein_coding	-	chr12:43116713-43127900	5.4455	1.79253	3.03789	1.60307	5e-05	0.00423313	up	2.4032	6.86623	7.06708	1.99971	2.34289	1.03499	246268	-	RGD:708393|Ensembl:ENSRNOG00000033220	12	12q16	2-5 oligoadenylate synthetase 1B	rno05160(Hepatitis C)//rno05162(Measles)//rno05164(Influenza A)//rno05168(Herpes simplex infection)	GO:0016021(integral component of membrane)//GO:0005789(endoplasmic reticulum membrane)	GO:0005524(ATP binding)//GO:0001730(2'-5'-oligoadenylate synthetase activity)//GO:0003725(double-stranded RNA binding)//GO:0016779(nucleotidyltransferase activity)	GO:0009615(response to virus)//GO:0006955(immune response)//GO:0045071(negative regulation of viral genome replication)//GO:0051607(defense response to virus)//GO:0045087(innate immune response)
Serpine1	ENSRNOG00000001414	protein_coding	+	chr12:24653384-24663763	12.4327	4.57858	2.71541	1.44117	5e-05	0.00423313	up	5.61018	7.89437	23.7935	5.78087	3.99135	3.96352	24617	PAI1A|Pai1|Pai1aa|Planh|RATPAI1A	RGD:3249|Ensembl:ENSRNOG00000001414	12	12q11-q12	serpin family E member 1	rno04066(HIF-1 signaling pathway)//rno04115(p53 signaling pathway)//rno04390(Hippo signaling pathway)//rno04610(Complement and coagulation cascades)//rno04933(AGE-RAGE signaling pathway in diabetic complications)//rno05142(Chagas disease (American trypanosomiasis))	GO:0070062(extracellular exosome)//GO:0005576(extracellular region)//GO:0042583(chromaffin granule)//GO:0031012(extracellular matrix)//GO:0005615(extracellular space)//GO:0005737(cytoplasm)	GO:0005102(receptor binding)//GO:0002020(protease binding)//GO:0004867(serine-type endopeptidase inhibitor activity)	GO:0042594(response to starvation)//GO:0045765(regulation of angiogenesis)//GO:0045861(negative regulation of proteolysis)//GO:1904639(cellular response to resveratrol)//GO:0050829(defense response to Gram-negative bacterium)//GO:0071258(cellular response to gravity)//GO:0010628(positive regulation of gene expression)//GO:0014912(negative regulation of smooth muscle cell migration)//GO:0070849(re…
Rasa4	ENSRNOG00000001431	protein_coding	-	chr12:25597616-25624562	6.58389	2.97127	2.21585	1.14786	0.00045	0.0242857	up	5.90637	6.91139	6.93391	2.45254	3.09441	3.36686	288589	Capri|RGD1565457	RGD:1565457|Ensembl:ENSRNOG00000001431	12	12q12	RAS p21 protein activator 4	rno04014(Ras signaling pathway)	GO:0005622(intracellular)//GO:0031235(intrinsic component of the cytoplasmic side of the plasma membrane)//GO:0005737(cytoplasm)	GO:0005096(GTPase activator activity)	GO:0035556(intracellular signal transduction)//GO:0046580(negative regulation of Ras protein signal transduction)//GO:0043547(positive regulation of GTPase activity)
Adamts1	ENSRNOG00000001607	protein_coding	-	chr11:28965541-28974878	34.2238	16.3081	2.09859	1.06942	5e-05	0.00423313	up	29.0358	39.9955	33.6402	14.4568	15.0025	19.4648	79252	-	RGD:621241|Ensembl:ENSRNOG00000001607	11	11q11-q22	ADAM metallopeptidase with thrombospondin type 1 motif, 1		GO:0005578(proteinaceous extracellular matrix)//GO:0005604(basement membrane)//GO:0031410(cytoplasmic vesicle)//GO:0005737(cytoplasm)//GO:0031012(extracellular matrix)	GO:0008270(zinc ion binding)//GO:0003674(molecular_function)//GO:0008201(heparin binding)//GO:0004222(metalloendopeptidase activity)	GO:0010976(positive regulation of neuron projection development)//GO:0030728(ovulation)//GO:0060347(heart trabecula formation)//GO:0001542(ovulation from ovarian follicle)//GO:0071380(cellular response to prostaglandin E stimulus)//GO:0071374(cellular response to parathyroid hormone stimulus)//GO:0071305(cellular response to vitamin D)//GO:0007229(integrin-mediated signaling pathway)//GO:0006508(…
Ets2	ENSRNOG00000001647	protein_coding	+	chr11:39606998-39623785	11.2859	6.61975	1.70489	0.769676	5e-05	0.00423313	up	8.27148	12.1624	13.4239	6.01284	5.41761	8.42881	304063	-	RGD:1584977|Ensembl:ENSRNOG00000001647	11	11q11	ETS proto-oncogene 2, transcription factor	rno04014(Ras signaling pathway)//rno04320(Dorso-ventral axis formation)//rno05166(HTLV-I infection)	GO:0005654(nucleoplasm)//GO:0005886(plasma membrane)//GO:0005634(nucleus)//GO:0005737(cytoplasm)	GO:0003700(transcription factor activity, sequence-specific DNA binding)//GO:0000981(RNA polymerase II transcription factor activity, sequence-specific DNA binding)//GO:0000978(RNA polymerase II core promoter proximal region sequence-specific DNA binding)//GO:0000977(RNA polymerase II regulatory region sequence-specific DNA binding)//GO:0001078(transcriptional repressor activity, RNA polymerase I…	GO:0007498(mesoderm development)//GO:0090009(primitive streak formation)//GO:0030154(cell differentiation)//GO:0045944(positive regulation of transcription from RNA polymerase II promoter)//GO:0000122(negative regulation of transcription from RNA polymerase II promoter)//GO:0001712(ectodermal cell fate commitment)//GO:0045893(positive regulation of transcription, DNA-templated)
Ncbp2	ENSRNOG00000001746	protein_coding	-	chr11:75147390-75156228	2.98809	1.1011	2.71374	1.44028	0.0136	0.190907	up	0	0	0	0	0	0	689116	CBP20|Pigz	RGD:1596188|Ensembl:ENSRNOG00000048589	11	11q22	nuclear cap binding protein subunit 2	rno03013(RNA transport)//rno03015(mRNA surveillance pathway)//rno03040(Spliceosome)	GO:0005654(nucleoplasm)//GO:0005846(nuclear cap binding complex)//GO:0005634(nucleus)//GO:0005845(mRNA cap binding complex)//GO:0005737(cytoplasm)	GO:0003723(RNA binding)//GO:0017069(snRNA binding)//GO:0003729(mRNA binding)//GO:0000166(nucleotide binding)//GO:0044822(poly(A) RNA binding)//GO:0000340(RNA 7-methylguanosine cap binding)	GO:0045292(mRNA cis splicing, via spliceosome)//GO:1900363(regulation of mRNA polyadenylation)//GO:0000184(nuclear-transcribed mRNA catabolic process, nonsense-mediated decay)//GO:0008380(RNA splicing)//GO:0006408(snRNA export from nucleus)//GO:0031047(gene silencing by RNA)//GO:0000398(mRNA splicing, via spliceosome)//GO:0051028(mRNA transport)//GO:0098789(pre-mRNA cleavage required for polyaden…
Crkl	ENSRNOG00000001868	protein_coding	-	chr11:90833007-90867428	20.4079	12.2414	1.66712	0.737362	5e-05	0.00423313	up	28.1225	20.2777	12.8235	14.1865	14.9777	7.55984	287942	-	RGD:1308531	11	11q23	v-crk avian sarcoma virus CT10 oncogene homolog-like	rno04010(MAPK signaling pathway)//rno04012(ErbB signaling pathway)//rno04015(Rap1 signaling pathway)//rno04062(Chemokine signaling pathway)//rno04510(Focal adhesion)//rno04666(Fc gamma R-mediated phagocytosis)//rno04722(Neurotrophin signaling pathway)//rno04810(Regulation of actin cytoskeleton)//rno04910(Insulin signaling pathway)//rno05100(Bacterial invasion of epithelial cells)//rno05200(Pathwa…	GO:0070062(extracellular exosome)//GO:0005737(cytoplasm)	GO:0044822(poly(A) RNA binding)//GO:0005515(protein binding)	GO:0060017(parathyroid gland development)//GO:0008284(positive regulation of cell proliferation)//GO:0007507(heart development)//GO:0009887(organ morphogenesis)//GO:0048538(thymus development)//GO:0001568(blood vessel development)//GO:0009952(anterior/posterior pattern specification)//GO:0008150(biological_process)//GO:0007389(pattern specification process)
Leprel1	ENSRNOG00000001925	protein_coding	-	chr11:82549651-82690068	5.6563	3.36738	1.67973	0.748233	0.0157	0.2041	up	5.77421	6.86681	4.3279	3.79634	2.37608	3.92972
Naaa	ENSRNOG00000002273	protein_coding	+	chr14:17199738-17218990	13.7828	9.02072	1.5279	0.61155	0.0067	0.132494	up	12.2474	17.0962	12.0048	9.29953	8.13669	9.62594	497009	Asahl	RGD:1307267|Ensembl:ENSRNOG00000002273	14	14p22	N-acylethanolamine acid amidase		GO:0005764(lysosome)//GO:0070062(extracellular exosome)//GO:0005737(cytoplasm)	GO:0008134(transcription factor binding)//GO:0016810(hydrolase activity, acting on carbon-nitrogen (but not peptide) bonds)	GO:0006629(lipid metabolic process)
Nfxl1	ENSRNOG00000002296	protein_coding	+	chr14:38003887-38044774	18.5061	11.6699	1.5858	0.665207	0.0001	0.00761011	up	17.013	21.7878	16.7175	11.7068	12.2687	11.0343	289595	RGD1359201	RGD:1359201|Ensembl:ENSRNOG00000058588	14	14p11	nuclear transcription factor, X-box binding-like 1		GO:0016020(membrane)//GO:0016021(integral component of membrane)//GO:0005634(nucleus)	GO:0008270(zinc ion binding)//GO:0000977(RNA polymerase II regulatory region sequence-specific DNA binding)//GO:0001078(transcriptional repressor activity, RNA polymerase II core promoter proximal region sequence-specific binding)	GO:0006366(transcription from RNA polymerase II promoter)//GO:0000122(negative regulation of transcription from RNA polymerase II promoter)
LOC100911685	ENSRNOG00000002335	protein_coding	+	chr10:3277694-3312136	5.72888	1.90313	3.01024	1.58988	0.0001	0.00761011	up	3.91518	9.46794	3.80352	0.808816	3.64472	1.25585	100911685	-	RGD:6491148|Ensembl:ENSRNOG00000046271	10	-	eukaryotic peptide chain release factor GTP-binding subunit ERF3B-like	rno03015(mRNA surveillance pathway)	GO:0018444(translation release factor complex)//GO:0005829(cytosol)	GO:0044822(poly(A) RNA binding)//GO:0003924(GTPase activity)//GO:0003747(translation release factor activity)//GO:0005525(GTP binding)	GO:0002184(cytoplasmic translational termination)//GO:0006479(protein methylation)
Pctp	ENSRNOG00000002425	protein_coding	-	chr10:77353603-77374000	2.22851	0.973487	2.28921	1.19485	0.0335	0.29258	up	2.30925	2.57122	1.80506	1.0076	1.1679	0.744968	29510	PC-TP|stARD2	RGD:3276|Ensembl:ENSRNOG00000002425	10	10q26	phosphatidylcholine transfer protein		GO:0005829(cytosol)	GO:0008525(phosphatidylcholine transporter activity)//GO:0031210(phosphatidylcholine binding)	GO:0008203(cholesterol metabolic process)//GO:0015914(phospholipid transport)
Litaf	ENSRNOG00000002520	protein_coding	+	chr10:3548078-3589969	16.7664	7.46894	2.24482	1.1666	5e-05	0.00423313	up	14.5863	14.8316	20.8814	8.6125	6.88837	6.90593	65161	EET-1|Pig7	RGD:69294|Ensembl:ENSRNOG00000002520	10	10q11	lipopolysaccharide-induced TNF factor	rno04142(Lysosome)	GO:0005886(plasma membrane)//GO:0005576(extracellular region)//GO:0005794(Golgi apparatus)//GO:0005765(lysosomal membrane)//GO:0043231(intracellular membrane-bounded organelle)//GO:0005654(nucleoplasm)//GO:0005737(cytoplasm)	GO:0004871(signal transducer activity)//GO:0050699(WW domain binding)	GO:0042347(negative regulation of NF-kappaB import into nucleus)//GO:0007568(aging)//GO:0001817(regulation of cytokine production)//GO:0043123(positive regulation of I-kappaB kinase/NF-kappaB signaling)//GO:0006351(transcription, DNA-templated)//GO:0032496(response to lipopolysaccharide)//GO:0071222(cellular response to lipopolysaccharide)//GO:0006915(apoptotic process)//GO:0006355(regulation of …
Ptgs2	ENSRNOG00000002525	protein_coding	+	chr13:72316369-72323056	6.84314	3.29248	2.07841	1.05548	0.0002	0.0130879	up	6.39252	5.00517	9.13172	3.63347	3.42307	2.82091	29527	COX-2|Cox2	RGD:620349|Ensembl:ENSRNOG00000002525	13	13q21	prostaglandin-endoperoxide synthase 2	rno00590(Arachidonic acid metabolism)//rno01100(Metabolic pathways)//rno04064(NF-kappa B signaling pathway)//rno04370(VEGF signaling pathway)//rno04668(TNF signaling pathway)//rno04723(Retrograde endocannabinoid signaling)//rno04726(Serotonergic synapse)//rno04913(Ovarian steroidogenesis)//rno04921(Oxytocin signaling pathway)//rno04923(Regulation of lipolysis in adipocytes)//rno05140(Leishmaniasi…	GO:0005901(caveola)//GO:0043005(neuron projection)//GO:0043234(protein complex)//GO:0005789(endoplasmic reticulum membrane)//GO:0005783(endoplasmic reticulum)//GO:0005634(nucleus)//GO:0005737(cytoplasm)	GO:0004601(peroxidase activity)//GO:0042803(protein homodimerization activity)//GO:0020037(heme binding)//GO:0019899(enzyme binding)//GO:0008289(lipid binding)//GO:0016702(oxidoreductase activity, acting on single donors with incorporation of molecular oxygen, incorporation of two atoms of oxygen)//GO:0004666(prostaglandin-endoperoxide synthase activity)//GO:0046872(metal ion binding)//GO:0005515…	GO:0055114(oxidation-reduction process)//GO:0001516(prostaglandin biosynthetic process)//GO:0006979(response to oxidative stress)//GO:0045907(positive regulation of vasoconstriction)//GO:0010942(positive regulation of cell death)//GO:0051968(positive regulation of synaptic transmission, glutamatergic)//GO:0031622(positive regulation of fever generation)//GO:0071318(cellular response to ATP)//GO:0…
Smim14	ENSRNOG00000002553	protein_coding	+	chr14:44233123-44276792	32.4784	18.5157	1.75411	0.810736	0.00025	0.0151861	up	36.9277	30.8579	29.6497	19.1238	25.0754	11.3478	364154	RGD1311122	RGD:1311122|Ensembl:ENSRNOG00000002553	14	14p11	small integral membrane protein 14		GO:0005783(endoplasmic reticulum)//GO:0016021(integral component of membrane)//GO:0005789(endoplasmic reticulum membrane)
Rlim	ENSRNOG00000002824	protein_coding	-	chrX:74567729-74583626	21.1526	0.91466	23.1263	4.53146	5e-05	0.00423313	up	34.4049	27.7995	1.25355	0.994661	1.01912	0.730198	317241	Rnf12	RGD:1559832|Ensembl:ENSRNOG00000045695	X	Xq31	ring finger protein, LIM domain interacting		GO:0005654(nucleoplasm)//GO:0005634(nucleus)//GO:0005737(cytoplasm)	GO:0004842(ubiquitin-protein transferase activity)//GO:0008270(zinc ion binding)//GO:0061630(ubiquitin protein ligase activity)	GO:0060816(random inactivation of X chromosome)//GO:0016567(protein ubiquitination)//GO:0006511(ubiquitin-dependent protein catabolic process)//GO:0000122(negative regulation of transcription from RNA polymerase II promoter)//GO:1900095(regulation of dosage compensation by inactivation of X chromosome)//GO:0043161(proteasome-mediated ubiquitin-dependent protein catabolic process)//GO:0043433(nega…
Fam86a	ENSRNOG00000002876	protein_coding	+	chr10:9300228-9320002	2.97665	1.22289	2.4341	1.28339	0.03405	0.2951	up	2.81934	3.36354	2.74707	1.35545	1.22201	1.09122
Gfap	ENSRNOG00000002919	protein_coding	-	chr10:90763148-90771847	35.503	8.99778	3.94575	1.9803	5e-05	0.00423313	up	39.0506	36.4557	31.0027	10.1383	7.27801	9.57699	24387	-	RGD:2679|Ensembl:ENSRNOG00000002919	10	10q32.1	glial fibrillary acidic protein	rno04630(Jak-STAT signaling pathway)	GO:0043209(myelin sheath)//GO:0098574(cytoplasmic side of lysosomal membrane)//GO:0097450(astrocyte end-foot)//GO:0016020(membrane)//GO:0042995(cell projection)//GO:0045111(intermediate filament cytoskeleton)//GO:0005882(intermediate filament)//GO:0097449(astrocyte projection)//GO:0097386(glial cell projection)//GO:0005622(intracellular)//GO:0044297(cell body)//GO:0005737(cytoplasm)	GO:0019900(kinase binding)//GO:0005198(structural molecule activity)//GO:0001948(glycoprotein binding)//GO:0005200(structural constituent of cytoskeleton)//GO:0005178(integrin binding)	GO:0014002(astrocyte development)//GO:0010625(positive regulation of Schwann cell proliferation)//GO:0045109(intermediate filament organization)//GO:0030198(extracellular matrix organization)//GO:0010977(negative regulation of neuron projection development)//GO:1904714(regulation of chaperone-mediated autophagy)//GO:0009611(response to wounding)//GO:0060252(positive regulation of glial cell proli…
Dpt	ENSRNOG00000002947	protein_coding	+	chr13:87954463-87983316	3.02228	0.269608	11.2099	3.4867	0.00915	0.156497	up	2.15063	0.973974	5.94223	0.260969	0.310289	0.237565	289178	-	RGD:1307176|Ensembl:ENSRNOG00000002947|Vega:OTTRNOG00000001147	13	13q23	dermatopontin		GO:0031012(extracellular matrix)//GO:0070062(extracellular exosome)//GO:0005615(extracellular space)		GO:0008285(negative regulation of cell proliferation)//GO:0030199(collagen fibril organization)
Plcd3	ENSRNOG00000003033	protein_coding	-	chr10:90937142-90957990	83.3721	51.1763	1.62912	0.70409	5e-05	0.00423313	up	66.8555	93.0148	90.246	56.0828	47.6266	49.8194	287745	-	RGD:1310903|Ensembl:ENSRNOG00000003033	10	10q32.1	phospholipase C, delta 3	rno00562(Inositol phosphate metabolism)//rno01100(Metabolic pathways)//rno04020(Calcium signaling pathway)//rno04070(Phosphatidylinositol signaling system)//rno04919(Thyroid hormone signaling pathway)//rno04933(AGE-RAGE signaling pathway in diabetic complications)	GO:0016020(membrane)//GO:0005829(cytosol)	GO:0004871(signal transducer activity)//GO:0003674(molecular_function)//GO:0004435(phosphatidylinositol phospholipase C activity)	GO:0016042(lipid catabolic process)//GO:0042127(regulation of cell proliferation)//GO:0060716(labyrinthine layer blood vessel development)//GO:0008150(biological_process)//GO:0035556(intracellular signal transduction)//GO:0001525(angiogenesis)
Fgfbp1	ENSRNOG00000003095	protein_coding	+	chr14:71679815-71680896	2.66082	0.691051	3.85038	1.945	0.0423	0.325196	up	1.0584	5.42474	1.49931	0	0.711983	1.36117	64535	-	RGD:621211|Ensembl:ENSRNOG00000003095	14	14q21	fibroblast growth factor binding protein 1		GO:0005886(plasma membrane)//GO:0005576(extracellular region)//GO:0005615(extracellular space)//GO:0009986(cell surface)	GO:0019838(growth factor binding)//GO:0017134(fibroblast growth factor binding)	GO:0008284(positive regulation of cell proliferation)//GO:0098792(xenophagy)//GO:0007267(cell-cell signaling)//GO:0098779(mitophagy in response to mitochondrial depolarization)//GO:0002230(positive regulation of defense response to virus by host)//GO:0045743(positive regulation of fibroblast growth factor receptor signaling pathway)
Mpc2	ENSRNOG00000003150	protein_coding	+	chr13:88560643-88579857	58.1707	36.3318	1.60109	0.679058	0.00255	0.0757507	up	44.515	60.5088	69.4883	44.9632	39.734	24.2983	100359982	Brp44|RGD1563422	RGD:1563422|Ensembl:ENSRNOG00000003150	13	13q23	mitochondrial pyruvate carrier 2		GO:0005743(mitochondrial inner membrane)//GO:0005623(cell)//GO:0016021(integral component of membrane)//GO:0005739(mitochondrion)//GO:0005622(intracellular)//GO:0005634(nucleus)	GO:0050833(pyruvate transmembrane transporter activity)	GO:1902361(mitochondrial pyruvate transmembrane transport)//GO:0061732(mitochondrial acetyl-CoA biosynthetic process from pyruvate)//GO:0035774(positive regulation of insulin secretion involved in cellular response to glucose stimulus)
Armcx5	ENSRNOG00000003187	protein_coding	-	chrX:106865065-106866769	13.4845	7.74	1.74219	0.800899	0.0018	0.0602044	up	10.4308	18.2762	11.7466	7.65431	7.03335	8.53235	100361182	-	RGD:2320679	X	-	armadillo repeat containing, X-linked 5
Pycr2	ENSRNOG00000003267	protein_coding	+	chr13:104182939-104186733	21.5134	12.133	1.77314	0.826304	0.0003	0.0177459	up	21.6224	19.3622	23.5556	14.1639	12.9212	9.31378	364064	-	RGD:1310074|Ensembl:ENSRNOG00000003267	13	13q26	pyrroline-5-carboxylate reductase family, member 2	rno00330(Arginine and proline metabolism)//rno01100(Metabolic pathways)//rno01230(Biosynthesis of amino acids)	GO:0005739(mitochondrion)	GO:0004735(pyrroline-5-carboxylate reductase activity)	GO:0055114(oxidation-reduction process)//GO:0006561(proline biosynthetic process)//GO:0034599(cellular response to oxidative stress)//GO:0055129(L-proline biosynthetic process)
Map3k14	ENSRNOG00000003278	protein_coding	-	chr10:91074395-91121436	5.11224	3.29279	1.55256	0.634648	0.0074	0.138837	up	5.31777	4.2609	5.75806	4.62551	3.16143	2.09142	360640	-	RGD:1310487|Ensembl:ENSRNOG00000003278	10	10q32.1	mitogen-activated protein kinase kinase kinase 14	rno04010(MAPK signaling pathway)//rno04064(NF-kappa B signaling pathway)//rno04210(Apoptosis)//rno04380(Osteoclast differentiation)//rno04660(T cell receptor signaling pathway)//rno04668(TNF signaling pathway)//rno04672(Intestinal immune network for IgA production)//rno05166(HTLV-I infection)//rno05169(Epstein-Barr virus infection)	GO:0005737(cytoplasm)	GO:0004672(protein kinase activity)//GO:0005524(ATP binding)//GO:0004674(protein serine/threonine kinase activity)//GO:0004704(NF-kappaB-inducing kinase activity)//GO:0004702(receptor signaling protein serine/threonine kinase activity)	GO:0007249(I-kappaB kinase/NF-kappaB signaling)//GO:0043123(positive regulation of I-kappaB kinase/NF-kappaB signaling)//GO:0006468(protein phosphorylation)//GO:0071260(cellular response to mechanical stimulus)//GO:0006955(immune response)//GO:0038061(NIK/NF-kappaB signaling)//GO:0023014(signal transduction by protein phosphorylation)
Btg2	ENSRNOG00000003300	protein_coding	-	chr13:55814295-56069777	64.4411	42.547	1.51459	0.598926	0.0048	0.112298	up	41.77	46.4672	105.086	47.2571	38.7165	41.6673	29619	Agl|An|Pc3|Tis21|an-1	RGD:2225|Ensembl:ENSRNOG00000003300	13	13q13-q31	BTG family, member 2	rno03018(RNA degradation)	GO:0005575(cellular_component)//GO:0070062(extracellular exosome)	GO:0005515(protein binding)//GO:0001078(transcriptional repressor activity, RNA polymerase II core promoter proximal region sequence-specific binding)	GO:0000122(negative regulation of transcription from RNA polymerase II promoter)//GO:0008285(negative regulation of cell proliferation)//GO:0043066(negative regulation of apoptotic process)//GO:0021954(central nervous system neuron development)//GO:0030182(neuron differentiation)//GO:0043434(response to peptide hormone)//GO:0006974(cellular response to DNA damage stimulus)//GO:0006351(transcripti…
Adprm	ENSRNOG00000003397	protein_coding	-	chr10:53334312-53346792	11.6583	7.46459	1.56181	0.643221	0.02555	0.256371	up	11.7695	8.05792	15.1475	8.14374	7.152	7.09804	287406	ADPRibase-Mn|MDS006|RGD1309906	RGD:1309906|Ensembl:ENSRNOG00000003397	10	10q24	ADP-ribose/CDP-alcohol diphosphatase, manganese-dependent	rno00230(Purine metabolism)//rno00564(Glycerophospholipid metabolism)		GO:0047631(ADP-ribose diphosphatase activity)//GO:0047734(CDP-glycerol diphosphatase activity)//GO:0046872(metal ion binding)
Tbx2	ENSRNOG00000003517	protein_coding	+	chr10:73184217-73192261	53.4303	32.0361	1.66781	0.737958	5e-05	0.00423313	up	36.619	57.832	65.8398	31.9629	33.8012	30.3442	303398	-	RGD:1311014|Ensembl:ENSRNOG00000003517	10	10q26	T-box 2		GO:0005667(transcription factor complex)//GO:0005634(nucleus)	GO:0003700(transcription factor activity, sequence-specific DNA binding)//GO:0043565(sequence-specific DNA binding)//GO:0000978(RNA polymerase II core promoter proximal region sequence-specific DNA binding)//GO:0003677(DNA binding)//GO:0001078(transcriptional repressor activity, RNA polymerase II core promoter proximal region sequence-specific binding)	GO:0060021(palate development)//GO:1901208(negative regulation of heart looping)//GO:0048738(cardiac muscle tissue development)//GO:0006351(transcription, DNA-templated)//GO:0003256(regulation of transcription from RNA polymerase II promoter involved in myocardial precursor cell differentiation)//GO:0090398(cellular senescence)//GO:0048596(embryonic camera-type eye morphogenesis)//GO:0000122(nega…
Adamts4	ENSRNOG00000003538	protein_coding	+	chr13:94249861-94259351	2.62025	0.821219	3.19067	1.67386	0.00065	0.0306791	up	3.09735	1.33833	3.42507	1.70704	0.615247	0.141366	66015	-	RGD:621242|Ensembl:ENSRNOG00000003538	13	13q24	ADAM metallopeptidase with thrombospondin type 1 motif, 4		GO:0005578(proteinaceous extracellular matrix)//GO:0031012(extracellular matrix)//GO:0005615(extracellular space)	GO:0008237(metallopeptidase activity)//GO:0008270(zinc ion binding)//GO:0002020(protease binding)//GO:0004222(metalloendopeptidase activity)	GO:0006508(proteolysis)//GO:0044691(tooth eruption)//GO:0042742(defense response to bacterium)
Tnfrsf12a	ENSRNOG00000003546	protein_coding	-	chr10:12818948-12820979	13.8743	5.12026	2.70969	1.43813	0.00035	0.0199206	up	15.6806	7.72635	18.2159	6.14571	2.2187	6.99636	302965	Fn14	RGD:631329|Ensembl:ENSRNOG00000003546	10	10q12	tumor necrosis factor receptor superfamily, member 12a	rno04060(Cytokine-cytokine receptor interaction)	GO:0005886(plasma membrane)//GO:0001726(ruffle)//GO:0009986(cell surface)//GO:0016021(integral component of membrane)		GO:0045765(regulation of angiogenesis)//GO:2001238(positive regulation of extrinsic apoptotic signaling pathway)//GO:0043065(positive regulation of apoptotic process)//GO:0061041(regulation of wound healing)//GO:0006931(substrate-dependent cell migration, cell attachment to substrate)//GO:0007155(cell adhesion)//GO:0097191(extrinsic apoptotic signaling pathway)//GO:0045773(positive regulation of …
Atpaf2	ENSRNOG00000003719	protein_coding	-	chr10:46523865-46539216	19.8171	11.7829	1.68185	0.75005	0.0014	0.051394	up	21.8609	19.3708	18.2194	12.6078	11.529	11.2118	303190	-	RGD:1305161|Ensembl:ENSRNOG00000003719	10	10q22	ATP synthase mitochondrial F1 complex assembly factor 2		GO:0005739(mitochondrion)//GO:0005575(cellular_component)//GO:0016607(nuclear speck)//GO:0005737(cytoplasm)	GO:0003674(molecular_function)	GO:0043461(proton-transporting ATP synthase complex assembly)//GO:0008150(biological_process)
Atf3	ENSRNOG00000003745	protein_coding	-	chr13:114411694-114443438	17.5356	9.94339	1.76354	0.818477	0.0003	0.0177459	up	2.77476	3.823	46.009	8.17547	15.2071	6.44761	25389	LRF-1|LRFI	RGD:2165|Ensembl:ENSRNOG00000003745	13	13q27	activating transcription factor 3	rno05166(HTLV-I infection)	GO:0005730(nucleolus)//GO:1990622(CHOP-ATF3 complex)//GO:0005634(nucleus)	GO:0044212(transcription regulatory region DNA binding)//GO:0046982(protein heterodimerization activity)//GO:0042802(identical protein binding)//GO:0003700(transcription factor activity, sequence-specific DNA binding)//GO:0000978(RNA polymerase II core promoter proximal region sequence-specific DNA binding)//GO:0000977(RNA polymerase II regulatory region sequence-specific DNA binding)//GO:0001078…	GO:0008284(positive regulation of cell proliferation)//GO:0034198(cellular response to amino acid starvation)//GO:0001709(cell fate determination)//GO:0006094(gluconeogenesis)//GO:0030968(endoplasmic reticulum unfolded protein response)//GO:0006351(transcription, DNA-templated)//GO:1903984(positive regulation of TRAIL-activated apoptotic signaling pathway)//GO:1990440(positive regulation of trans…
LOC317456	ENSRNOG00000003883	protein_coding	+	chrX:44183613-44184572	21.1309	13.9357	1.51632	0.600572	0.03775	0.309167	up	19.4974	17.7563	26.1389	20.9176	10.8989	9.99047	317456	LRRGT00013	RGD:1549733|Ensembl:ENSRNOG00000003883	X	Xq22	hypothetical LOC317456		GO:0016021(integral component of membrane)//GO:0005575(cellular_component)	GO:0003674(molecular_function)	GO:0008150(biological_process)
Ccnjl	ENSRNOG00000003893	protein_coding	+	chr10:28961986-29020105	3.95973	2.38342	1.66136	0.732367	0.0164	0.208792	up	4.74375	3.78773	3.3477	3.47748	3.27282	0.399972	303059	-	RGD:1561384|Ensembl:ENSRNOG00000003893	10	10q21	cyclin J-like		GO:0005634(nucleus)
Adcy3	ENSRNOG00000003999	protein_coding	+	chr6:38378059-38454925	4.07719	2.71197	1.50341	0.588235	0.0152	0.201073	up	3.34101	3.94676	4.94379	2.98742	2.6046	2.54388	64508	-	RGD:71009|Ensembl:ENSRNOG00000003999	6	6q14	adenylate cyclase 3	rno00230(Purine metabolism)//rno04015(Rap1 signaling pathway)//rno04020(Calcium signaling pathway)//rno04022(cGMP-PKG signaling pathway)//rno04024(cAMP signaling pathway)//rno04062(Chemokine signaling pathway)//rno04072(Phospholipase D signaling pathway)//rno04114(Oocyte meiosis)//rno04211(Longevity regulating pathway - mammal)//rno04213(Longevity regulating pathway - multiple species)//rno04261(…	GO:0005886(plasma membrane)//GO:0005929(cilium)//GO:0016020(membrane)//GO:0005794(Golgi apparatus)//GO:0016021(integral component of membrane)//GO:0045121(membrane raft)//GO:0005634(nucleus)//GO:0005737(cytoplasm)	GO:0008294(calcium- and calmodulin-responsive adenylate cyclase activity)//GO:0005524(ATP binding)//GO:0005516(calmodulin binding)//GO:0000166(nucleotide binding)//GO:0004016(adenylate cyclase activity)//GO:0046872(metal ion binding)	GO:0007338(single fertilization)//GO:0030317(sperm motility)//GO:0019933(cAMP-mediated signaling)//GO:0006171(cAMP biosynthetic process)//GO:0007340(acrosome reaction)//GO:0007143(female meiotic division)//GO:0008355(olfactory learning)//GO:0007193(adenylate cyclase-inhibiting G-protein coupled receptor signaling pathway)//GO:0007608(sensory perception of smell)//GO:0007189(adenylate cyclase-acti…
Eno3	ENSRNOG00000004078	protein_coding	+	chr10:57023887-57029247	9.04042	5.24382	1.72401	0.78577	0.0101	0.163654	up	7.73639	11.1468	8.23802	4.51641	6.35334	4.86172	25438	BBE|MSE	RGD:2555|Ensembl:ENSRNOG00000004078	10	10q24	enolase 3	rno00010(Glycolysis / Gluconeogenesis)//rno01100(Metabolic pathways)//rno01200(Carbon metabolism)//rno01230(Biosynthesis of amino acids)//rno03018(RNA degradation)//rno04066(HIF-1 signaling pathway)	GO:0005886(plasma membrane)//GO:0070062(extracellular exosome)//GO:0000015(phosphopyruvate hydratase complex)//GO:0016020(membrane)//GO:0005615(extracellular space)//GO:0005737(cytoplasm)	GO:0004634(phosphopyruvate hydratase activity)//GO:0046982(protein heterodimerization activity)//GO:0000287(magnesium ion binding)//GO:0005515(protein binding)//GO:0042803(protein homodimerization activity)	GO:0006096(glycolytic process)//GO:0021762(substantia nigra development)//GO:0007568(aging)//GO:0042493(response to drug)//GO:0043403(skeletal muscle tissue regeneration)
Trib1	ENSRNOG00000004100	protein_coding	+	chr7:100534390-100540925	15.6314	8.58898	1.81993	0.863886	0.0001	0.00761011	up	11.5749	14.5802	20.739	9.6528	8.81249	7.30166	78969	Gig2	RGD:621596|Ensembl:ENSRNOG00000004100	7	7q33	tribbles pseudokinase 1		GO:0005634(nucleus)//GO:0005737(cytoplasm)	GO:0004860(protein kinase inhibitor activity)//GO:0031625(ubiquitin protein ligase binding)//GO:0055106(ubiquitin-protein transferase regulator activity)//GO:0004672(protein kinase activity)//GO:0005524(ATP binding)//GO:0008134(transcription factor binding)//GO:0031434(mitogen-activated protein kinase kinase binding)	GO:0045659(negative regulation of neutrophil differentiation)//GO:0045645(positive regulation of eosinophil differentiation)//GO:0050790(regulation of catalytic activity)//GO:0043405(regulation of MAP kinase activity)//GO:0032436(positive regulation of proteasomal ubiquitin-dependent protein catabolic process)//GO:0014912(negative regulation of smooth muscle cell migration)//GO:1904030(negative r…
Irak3	ENSRNOG00000004226	protein_coding	-	chr7:65142552-65201088	2.44052	1.37226	1.77847	0.830635	0.0266	0.260915	up	2.93603	2.56918	1.81634	2.50369	1.29894	0.314149	314870	-	RGD:1308846|Ensembl:ENSRNOG00000004226	7	7q22	interleukin-1 receptor-associated kinase 3	rno04210(Apoptosis)//rno04722(Neurotrophin signaling pathway)	GO:0005634(nucleus)//GO:0005575(cellular_component)//GO:0005737(cytoplasm)	GO:0003674(molecular_function)//GO:0004674(protein serine/threonine kinase activity)//GO:0042803(protein homodimerization activity)//GO:0004672(protein kinase activity)//GO:0046982(protein heterodimerization activity)//GO:0000287(magnesium ion binding)//GO:0005524(ATP binding)	GO:0043407(negative regulation of MAP kinase activity)//GO:0042177(negative regulation of protein catabolic process)//GO:0032494(response to peptidoglycan)//GO:0008150(biological_process)//GO:0043330(response to exogenous dsRNA)//GO:0032695(negative regulation of interleukin-12 production)//GO:0045824(negative regulation of innate immune response)//GO:0032496(response to lipopolysaccharide)//GO:0…
Ddx39a	ENSRNOG00000004373	protein_coding	+	chr19:35825684-35834039	7.02472	4.36766	1.60835	0.685579	0.03125	0.282963	up	6.06925	7.69046	7.31445	4.38173	5.64364	3.07762	89827	Ddx39|Ddxl	RGD:619920|Ensembl:ENSRNOG00000004373	19	19q11	DEAD-box helicase 39A		GO:0016020(membrane)//GO:0005634(nucleus)//GO:0005737(cytoplasm)//GO:0005681(spliceosomal complex)	GO:0005524(ATP binding)//GO:0044822(poly(A) RNA binding)//GO:0004004(ATP-dependent RNA helicase activity)//GO:0016887(ATPase activity)	GO:0006406(mRNA export from nucleus)//GO:0000398(mRNA splicing, via spliceosome)//GO:0010501(RNA secondary structure unwinding)//GO:0010468(regulation of gene expression)//GO:0006974(cellular response to DNA damage stimulus)
Wif1	ENSRNOG00000004476	protein_coding	+	chr7:63077687-63147645	2.1736	0.992116	2.19086	1.1315	0.02185	0.241578	up	1.0211	3.50758	1.99211	1.63822	0.885918	0.452206	114557	-	RGD:619774|Ensembl:ENSRNOG00000004476	7	7q22	Wnt inhibitory factor 1	rno04310(Wnt signaling pathway)	GO:0005575(cellular_component)//GO:0005576(extracellular region)	GO:0003674(molecular_function)	GO:0016055(Wnt signaling pathway)//GO:0007275(multicellular organism development)//GO:0008150(biological_process)//GO:0045600(positive regulation of fat cell differentiation)
Myc	ENSRNOG00000004500	protein_coding	+	chr7:103157451-103162376	4.83334	0.328619	14.7081	3.87854	0.0007	0.0321431	up	3.12034	2.80898	8.57071	0.711167	0.274689	0	24577	RNCMYC|c-myc|mMyc	RGD:3130|Ensembl:ENSRNOG00000004500	7	7q33	myelocytomatosis oncogene	rno04010(MAPK signaling pathway)//rno04012(ErbB signaling pathway)//rno04110(Cell cycle)//rno04151(PI3K-Akt signaling pathway)//rno04310(Wnt signaling pathway)//rno04350(TGF-beta signaling pathway)//rno04390(Hippo signaling pathway)//rno04550(Signaling pathways regulating pluripotency of stem cells)//rno04630(Jak-STAT signaling pathway)//rno04919(Thyroid hormone signaling pathway)//rno05161(Hepat…	GO:0048471(perinuclear region of cytoplasm)//GO:0043234(protein complex)//GO:0030424(axon)//GO:0005719(nuclear euchromatin)//GO:0005819(spindle)//GO:0005739(mitochondrion)//GO:0016604(nuclear body)//GO:0005730(nucleolus)//GO:0005654(nucleoplasm)//GO:0005634(nucleus)//GO:0005737(cytoplasm)	GO:0031625(ubiquitin protein ligase binding)//GO:0046982(protein heterodimerization activity)//GO:0000987(core promoter proximal region sequence-specific DNA binding)//GO:0032403(protein complex binding)//GO:0003700(transcription factor activity, sequence-specific DNA binding)//GO:0043565(sequence-specific DNA binding)//GO:0000979(RNA polymerase II core promoter sequence-specific DNA binding)//GO…	GO:0044336(canonical Wnt signaling pathway involved in negative regulation of apoptotic process)//GO:2001022(positive regulation of response to DNA damage stimulus)//GO:0009611(response to wounding)//GO:0006848(pyruvate transport)//GO:0071322(cellular response to carbohydrate stimulus)//GO:0006006(glucose metabolic process)//GO:0010629(negative regulation of gene expression)//GO:0030728(ovulation…
Dcn	ENSRNOG00000004554	protein_coding	+	chr7:38783713-38823738	31.3317	16.5434	1.89391	0.921364	5e-05	0.00423313	up	18.2906	46.4933	29.2111	8.01716	4.67711	36.936	29139	-	RGD:61895|Ensembl:ENSRNOG00000004554	7	7q13	decorin	rno04350(TGF-beta signaling pathway)//rno05205(Proteoglycans in cancer)	GO:0005578(proteinaceous extracellular matrix)//GO:0005589(collagen type VI trimer)//GO:0005615(extracellular space)//GO:0005737(cytoplasm)//GO:0031012(extracellular matrix)	GO:0004860(protein kinase inhibitor activity)//GO:0005518(collagen binding)//GO:0047485(protein N-terminus binding)//GO:0050840(extracellular matrix binding)//GO:0044822(poly(A) RNA binding)//GO:0005539(glycosaminoglycan binding)	GO:0016525(negative regulation of angiogenesis)//GO:0010508(positive regulation of autophagy)//GO:0007568(aging)//GO:0046426(negative regulation of JAK-STAT cascade)//GO:0019221(cytokine-mediated signaling pathway)//GO:1900747(negative regulation of vascular endothelial growth factor signaling pathway)//GO:0019800(peptide cross-linking via chondroitin 4-sulfate glycosaminoglycan)//GO:0016239(posi…
Ofd1	ENSRNOG00000004574	protein_coding	+	chrX:29955455-29996219	10.4518	5.22817	1.99914	0.999379	0.00275	0.0795972	up	11.9855	10.9591	8.41092	5.07201	6.53015	4.08235	302661	RGD1562231	RGD:1562231|Ensembl:ENSRNOG00000004574	X	Xq21	OFD1, centriole and centriolar satellite protein		GO:0005929(cilium)//GO:0034451(centriolar satellite)//GO:0016020(membrane)//GO:0005813(centrosome)//GO:0005814(centriole)//GO:0015630(microtubule cytoskeleton)//GO:0036064(ciliary basal body)	GO:0043015(gamma-tubulin binding)//GO:0043014(alpha-tubulin binding)//GO:0042802(identical protein binding)	GO:0007099(centriole replication)//GO:0060271(cilium morphogenesis)//GO:0090307(mitotic spindle assembly)//GO:0010172(embryonic body morphogenesis)//GO:0007067(mitotic nuclear division)//GO:2000314(negative regulation of fibroblast growth factor receptor signaling pathway involved in neural plate anterior/posterior pattern formation)//GO:0060287(epithelial cilium movement involved in determinatio…
Begain	ENSRNOG00000004650	protein_coding	-	chr6:142107880-142129457	18.912	12.434	1.52099	0.605009	0.00055	0.0276963	up	17.5116	18.2083	21.0161	13.5355	10.7007	13.0658	79146	-	RGD:708347|Ensembl:ENSRNOG00000004650	6	6q32	brain-enriched guanylate kinase-associated		GO:0016020(membrane)//GO:0030425(dendrite)//GO:0005737(cytoplasm)//GO:0043025(neuronal cell body)	GO:0005515(protein binding)//GO:0042803(protein homodimerization activity)
Thbd	ENSRNOG00000004687	protein_coding	-	chr3:149161660-149163394	3.33668	1.46037	2.28484	1.19209	0.01025	0.16451	up	3.08327	3.47598	3.45079	2.01798	1.16952	1.1936	83580	-	RGD:621299|Ensembl:ENSRNOG00000004687	3	3q41	thrombomodulin	rno04610(Complement and coagulation cascades)//rno04933(AGE-RAGE signaling pathway in diabetic complications)	GO:0005886(plasma membrane)//GO:0005887(integral component of plasma membrane)//GO:0009986(cell surface)//GO:0005774(vacuolar membrane)//GO:0016327(apicolateral plasma membrane)//GO:0005615(extracellular space)	GO:0003674(molecular_function)//GO:0005509(calcium ion binding)//GO:0004888(transmembrane signaling receptor activity)	GO:0007565(female pregnancy)//GO:0051591(response to cAMP)//GO:0032496(response to lipopolysaccharide)//GO:0030195(negative regulation of blood coagulation)//GO:0010165(response to X-ray)//GO:0007165(signal transduction)
Baalc	ENSRNOG00000004697	protein_coding	-	chr7:78416266-78489775	9.49635	5.49009	1.72973	0.790544	0.0058	0.123922	up	10.6346	8.44543	9.40903	5.70237	5.95274	4.81515	140720	-	RGD:628703|Ensembl:ENSRNOG00000004697	7	7q22	brain and acute leukemia, cytoplasmic		GO:0016020(membrane)//GO:0005737(cytoplasm)
Nup37	ENSRNOG00000004727	protein_coding	+	chr7:28825301-28853301	11.4903	5.26903	2.18073	1.12481	0.00075	0.0334194	up	11.6758	11.1202	11.675	6.9727	4.32385	4.51053	299706	-	RGD:1307774|Ensembl:ENSRNOG00000004727	7	7q13	nucleoporin 37	rno03013(RNA transport)	GO:0000776(kinetochore)//GO:0005575(cellular_component)//GO:0031080(nuclear pore outer ring)//GO:0046930(pore complex)//GO:0005654(nucleoplasm)//GO:0005634(nucleus)	GO:0015288(porin activity)//GO:0003674(molecular_function)	GO:0055085(transmembrane transport)//GO:0008150(biological_process)
Cdcp1	ENSRNOG00000004743	protein_coding	-	chr8:131412947-131449580	2.92716	1.86148	1.57249	0.65305	0.01345	0.189588	up	3.48245	1.31258	3.98645	2.99126	1.3284	1.26478	301082	RGD1305578	RGD:1305578|Ensembl:ENSRNOG00000004743	8	8q32	CUB domain containing protein 1		GO:0016021(integral component of membrane)
Tceb2	ENSRNOG00000004814	protein_coding	-	chr10:12983020-12988206	58.1489	35.5275	1.63673	0.710816	0.04265	0.326959	up	64.7709	50.298	59.3777	44.7003	30.004	31.8782	81807	-	RGD:621200|Ensembl:ENSRNOG00000004814	10	10q12	transcription elongation factor B subunit 2	rno04066(HIF-1 signaling pathway)//rno04120(Ubiquitin mediated proteolysis)//rno05200(Pathways in cancer)//rno05211(Renal cell carcinoma)	GO:0070062(extracellular exosome)//GO:0070449(elongin complex)//GO:0005667(transcription factor complex)//GO:0030891(VCB complex)//GO:0031462(Cul2-RING ubiquitin ligase complex)//GO:0031466(Cul5-RING ubiquitin ligase complex)	GO:0004842(ubiquitin-protein transferase activity)//GO:0031625(ubiquitin protein ligase binding)//GO:0032403(protein complex binding)//GO:0003713(transcription coactivator activity)	GO:0006368(transcription elongation from RNA polymerase II promoter)//GO:0045944(positive regulation of transcription from RNA polymerase II promoter)//GO:0016567(protein ubiquitination)
LOC100911319	ENSRNOG00000005067	protein_coding	-	chr6:7357986-7362018	29.4979	8.71202	3.38588	1.75953	5e-05	0.00423313	up	25.2311	35.4854	36.2332	27.294	27.0409	19.8871	100911319	-	RGD:6493373|Ensembl:ENSRNOG00000050108	7	-	zinc finger protein 36, C3H1 type-like 2-like			GO:0046872(metal ion binding)
Top3a	ENSRNOG00000005099	protein_coding	-	chr10:46754951-46790713	5.10178	2.98477	1.70927	0.773379	0.00625	0.128666	up	3.77631	5.86157	5.66745	3.28875	2.89455	2.77101	303194	-	RGD:1309320|Ensembl:ENSRNOG00000005099	10	10q22	topoisomerase (DNA) III alpha	rno03440(Homologous recombination)//rno03460(Fanconi anemia pathway)	GO:0005694(chromosome)//GO:0016605(PML body)	GO:0008270(zinc ion binding)//GO:0003917(DNA topoisomerase type I activity)//GO:0003677(DNA binding)	GO:0006265(DNA topological change)
Rbm3	ENSRNOG00000005387	protein_coding	+	chrX:15882042-15885501	113.237	30.7899	3.67774	1.87882	5e-05	0.00423312	up	119.198	125.393	95.1208	35.4796	26.5646	30.3256	114488	-	RGD:620145|Ensembl:ENSRNOG00000005387	X	Xq13	RNA binding motif (RNP1, RRM) protein 3		GO:0015934(large ribosomal subunit)//GO:0030425(dendrite)//GO:0005730(nucleolus)//GO:0005654(nucleoplasm)//GO:0005634(nucleus)//GO:0005737(cytoplasm)	GO:0003676(nucleic acid binding)//GO:0003723(RNA binding)//GO:0043023(ribosomal large subunit binding)//GO:0000166(nucleotide binding)//GO:0044822(poly(A) RNA binding)//GO:0005515(protein binding)	GO:0006412(translation)//GO:0006417(regulation of translation)//GO:0035196(production of miRNAs involved in gene silencing by miRNA)//GO:0045727(positive regulation of translation)//GO:0009409(response to cold)
Pno1	ENSRNOG00000005524	protein_coding	+	chr14:100166647-100175214	18.8346	12.4293	1.51534	0.599638	0.0067	0.132494	up	17.5883	19.8411	19.0744	14.8537	12.0078	10.4264	289809	-	RGD:727882|Ensembl:ENSRNOG00000005524|Vega:OTTRNOG00000001396	14	14q22	partner of NOB1 homolog		GO:0005634(nucleus)//GO:0005575(cellular_component)//GO:0005730(nucleolus)	GO:0044822(poly(A) RNA binding)//GO:0003723(RNA binding)//GO:0003674(molecular_function)	GO:0008150(biological_process)
Mgp	ENSRNOG00000005695	protein_coding	-	chr4:235113771-235117160	59.0635	30.571	1.93201	0.950102	0.00035	0.0199206	up	50.5292	43.2965	83.3647	37.2208	28.0817	26.4105	25333	Mglap	RGD:3088|Ensembl:ENSRNOG00000005695	4	4q43	matrix Gla protein		GO:0005783(endoplasmic reticulum)//GO:0031012(extracellular matrix)//GO:0043234(protein complex)//GO:0005615(extracellular space)//GO:0070062(extracellular exosome)	GO:0005201(extracellular matrix structural constituent)//GO:0048306(calcium-dependent protein binding)//GO:0005509(calcium ion binding)	GO:0051216(cartilage development)//GO:0030500(regulation of bone mineralization)//GO:0030154(cell differentiation)//GO:0051384(response to glucocorticoid)//GO:0001503(ossification)//GO:0048754(branching morphogenesis of an epithelial tube)//GO:0009725(response to hormone)//GO:0030324(lung development)//GO:0007584(response to nutrient)//GO:0051592(response to calcium ion)//GO:0006461(protein compl…
Lyc2	ENSRNOG00000005825	protein_coding	-	chr7:60337950-60343246	21.973	14.0107	1.5683	0.649199	0.0064	0.128818	up	0.496067	0	0	3.98125e-07	0	3.92386e-07	688047	Lyz2	RGD:1593616|Ensembl:ENSRNOG00000034139	7	-	lysozyme C type 2		GO:0005576(extracellular region)	GO:0003796(lysozyme activity)	GO:0019835(cytolysis)//GO:0042742(defense response to bacterium)
Nr4a3	ENSRNOG00000005964	protein_coding	+	chr5:68298771-68339859	2.23778	0.770245	2.90529	1.53868	0.0001	0.00761011	up	0.466493	0.484491	5.76234	0.544341	0.840641	0.925754	58853	NOR-2	RGD:61882|Ensembl:ENSRNOG00000005964	5	5q22	nuclear receptor subfamily 4, group A, member 3	rno05202(Transcriptional misregulation in cancer)	GO:0005634(nucleus)//GO:0005667(transcription factor complex)//GO:0005575(cellular_component)//GO:0042629(mast cell granule)	GO:0001223(transcription coactivator binding)//GO:0004879(RNA polymerase II transcription factor activity, ligand-activated sequence-specific DNA binding)//GO:0042803(protein homodimerization activity)//GO:0019901(protein kinase binding)//GO:0043565(sequence-specific DNA binding)//GO:0003707(steroid hormone receptor activity)//GO:0000978(RNA polymerase II core promoter proximal region sequence-sp…	GO:0032765(positive regulation of mast cell cytokine production)//GO:0045333(cellular respiration)//GO:0048752(semicircular canal morphogenesis)//GO:0043066(negative regulation of apoptotic process)//GO:0071870(cellular response to catecholamine stimulus)//GO:0035726(common myeloid progenitor cell proliferation)//GO:2000505(regulation of energy homeostasis)//GO:0038097(positive regulation of mast…
Spon2	ENSRNOG00000006033	protein_coding	+	chr14:83504275-83510364	4.22292	1.33578	3.16137	1.66055	0.0005	0.0258511	up	1.08319	2.17424	0.458577	0	0	0	171569	-	RGD:708584|Ensembl:ENSRNOG00000006033	14	14q21	spondin 2		GO:0005578(proteinaceous extracellular matrix)//GO:0031012(extracellular matrix)//GO:0070062(extracellular exosome)//GO:0005615(extracellular space)	GO:0005102(receptor binding)//GO:0046872(metal ion binding)//GO:0003823(antigen binding)//GO:0001530(lipopolysaccharide binding)	GO:0051607(defense response to virus)//GO:0045087(innate immune response)//GO:0008228(opsonization)//GO:0007155(cell adhesion)//GO:0043152(induction of bacterial agglutination)//GO:0032496(response to lipopolysaccharide)//GO:0071222(cellular response to lipopolysaccharide)//GO:0060907(positive regulation of macrophage cytokine production)//GO:0032755(positive regulation of interleukin-6 productio…
Matn2	ENSRNOG00000006060	protein_coding	+	chr7:73174201-73376715	2.2554	0.93463	2.41315	1.27092	0.008	0.14546	up	1.2948	2.52203	2.94937	0.565933	0.145707	2.09225	299996	-	RGD:1305353|Ensembl:ENSRNOG00000006060	7	7q22	matrilin 2		GO:0005578(proteinaceous extracellular matrix)//GO:0005604(basement membrane)//GO:0031012(extracellular matrix)	GO:0005509(calcium ion binding)	GO:0031175(neuron projection development)//GO:0007411(axon guidance)//GO:0031104(dendrite regeneration)//GO:0048678(response to axon injury)//GO:0008347(glial cell migration)//GO:0001764(neuron migration)
Cd44	ENSRNOG00000006094	protein_coding	-	chr3:99339454-99426032	40.324	26.1476	1.54217	0.62496	5e-05	0.00423313	up	46.2788	38.0948	36.5983	26.5118	26.7674	25.1636	25406	CD44A|METAA|RHAMM	RGD:2307|Ensembl:ENSRNOG00000006094	3	3q31	CD44 molecule (Indian blood group)	rno04512(ECM-receptor interaction)//rno04640(Hematopoietic cell lineage)//rno05169(Epstein-Barr virus infection)//rno05205(Proteoglycans in cancer)//rno05206(MicroRNAs in cancer)	GO:0009897(external side of plasma membrane)//GO:0070062(extracellular exosome)//GO:0009986(cell surface)//GO:0043234(protein complex)//GO:0005794(Golgi apparatus)//GO:0005886(plasma membrane)//GO:0016323(basolateral plasma membrane)//GO:0035692(macrophage migration inhibitory factor receptor complex)//GO:0005737(cytoplasm)//GO:0016021(integral component of membrane)//GO:0005634(nucleus)//GO:0016…	GO:0004896(cytokine receptor activity)//GO:0019901(protein kinase binding)//GO:0005515(protein binding)//GO:0005114(type II transforming growth factor beta receptor binding)//GO:0051219(phosphoprotein binding)//GO:0004415(hyalurononglucosaminidase activity)//GO:0019955(cytokine binding)//GO:0005540(hyaluronic acid binding)//GO:0005154(epidermal growth factor receptor binding)	GO:1900625(positive regulation of monocyte aggregation)//GO:0030214(hyaluronan catabolic process)//GO:0034238(macrophage fusion)//GO:0033031(positive regulation of neutrophil apoptotic process)//GO:0016477(cell migration)//GO:1902166(negative regulation of intrinsic apoptotic signaling pathway in response to DNA damage by p53 class mediator)//GO:0043066(negative regulation of apoptotic process)//…
Klf10	ENSRNOG00000006118	protein_coding	-	chr7:77258949-77265321	7.60043	2.96225	2.56577	1.35939	5e-05	0.00423313	up	3.83641	5.51801	13.4469	3.16999	3.12212	2.59464	81813	Tieg	RGD:621652|Ensembl:ENSRNOG00000006118	7	7q22	Kruppel-like factor 10		GO:0005634(nucleus)	GO:0001046(core promoter sequence-specific DNA binding)//GO:0046872(metal ion binding)//GO:0003676(nucleic acid binding)	GO:0042752(regulation of circadian rhythm)//GO:0006351(transcription, DNA-templated)//GO:1901653(cellular response to peptide)//GO:0045672(positive regulation of osteoclast differentiation)//GO:0045892(negative regulation of transcription, DNA-templated)//GO:0035019(somatic stem cell population maintenance)//GO:0009267(cellular response to starvation)//GO:0007623(circadian rhythm)//GO:0030282(bon…
Slc30a3	ENSRNOG00000006204	protein_coding	+	chr6:36457850-36464874	5.45771	2.99637	1.82144	0.865079	0.01555	0.203517	up	5.07879	4.88612	6.40822	2.88655	2.32848	3.77409	366568	ZnT3	RGD:1359689|Ensembl:ENSRNOG00000006204	6	6q14	solute carrier family 30 member 3		GO:0005886(plasma membrane)//GO:0031902(late endosome membrane)//GO:0043005(neuron projection)//GO:0005770(late endosome)//GO:0005765(lysosomal membrane)//GO:0030054(cell junction)//GO:0005737(cytoplasm)//GO:0016021(integral component of membrane)//GO:0030672(synaptic vesicle membrane)//GO:0016023(cytoplasmic, membrane-bounded vesicle)	GO:0005385(zinc ion transmembrane transporter activity)	GO:0051050(positive regulation of transport)//GO:0061088(regulation of sequestering of zinc ion)//GO:0071577(zinc II ion transmembrane transport)//GO:0010043(response to zinc ion)
Gclc	ENSRNOG00000006302	protein_coding	+	chr8:84627767-84666185	22.5626	14.5692	1.54866	0.631016	0.0005	0.0258511	up	23.9993	21.5487	22.1399	13.2997	15.3888	15.019	25283	Glclc	RGD:619868|Ensembl:ENSRNOG00000006302	8	8q31	glutamate-cysteine ligase, catalytic subunit	rno00270(Cysteine and methionine metabolism)//rno00480(Glutathione metabolism)//rno01100(Metabolic pathways)	GO:0017109(glutamate-cysteine ligase complex)//GO:0005829(cytosol)	GO:0050662(coenzyme binding)//GO:0004357(glutamate-cysteine ligase activity)//GO:0005524(ATP binding)//GO:0046982(protein heterodimerization activity)//GO:0000287(magnesium ion binding)//GO:0043531(ADP binding)//GO:0016595(glutamate binding)	GO:0006750(glutathione biosynthetic process)//GO:0006979(response to oxidative stress)//GO:0009410(response to xenobiotic stimulus)//GO:0006534(cysteine metabolic process)//GO:0043066(negative regulation of apoptotic process)//GO:0045454(cell redox homeostasis)//GO:0006536(glutamate metabolic process)//GO:0046686(response to cadmium ion)//GO:2001237(negative regulation of extrinsic apoptotic sign…
Trpc6	ENSRNOG00000006324	protein_coding	+	chr8:6799563-6904624	2.46477	1.39664	1.76479	0.819493	0.02925	0.273633	up	1.66516	3.14873	2.58043	1.91297	0.899404	1.37755	89823	Trrp6	RGD:619788|Ensembl:ENSRNOG00000006324	8	8q11	transient receptor potential cation channel, subfamily C, member 6	rno04022(cGMP-PKG signaling pathway)	GO:0005886(plasma membrane)//GO:0005887(integral component of plasma membrane)//GO:0016020(membrane)//GO:0016021(integral component of membrane)//GO:0005829(cytosol)//GO:0036057(slit diaphragm)//GO:0005737(cytoplasm)	GO:0070679(inositol 1,4,5 trisphosphate binding)//GO:0003779(actin binding)//GO:0042805(actinin binding)//GO:0005261(cation channel activity)//GO:0005216(ion channel activity)//GO:0015279(store-operated calcium channel activity)//GO:0005262(calcium channel activity)//GO:0005515(protein binding)//GO:0030276(clathrin binding)//GO:0051117(ATPase binding)	GO:0007568(aging)//GO:0045666(positive regulation of neuron differentiation)//GO:0007338(single fertilization)//GO:0051928(positive regulation of calcium ion transport)//GO:0070588(calcium ion transmembrane transport)//GO:0070301(cellular response to hydrogen peroxide)//GO:0007204(positive regulation of cytosolic calcium ion concentration)//GO:0010800(positive regulation of peptidyl-threonine pho…
Atraid	ENSRNOG00000006326	protein_coding	-	chr6:36495620-36500202	24.7173	15.1156	1.63522	0.709483	0.00605	0.126667	up	28.6297	24.341	21.1812	17.3615	9.07164	18.9136	298841	RGD1311605	RGD:1311605|Ensembl:ENSRNOG00000006326	6	6q14	all-trans retinoic acid-induced differentiation factor		GO:0005765(lysosomal membrane)//GO:0016021(integral component of membrane)//GO:0048471(perinuclear region of cytoplasm)//GO:0005635(nuclear envelope)		GO:0045669(positive regulation of osteoblast differentiation)//GO:0030501(positive regulation of bone mineralization)//GO:2000599(negative regulation of cyclin catabolic process)//GO:0010468(regulation of gene expression)//GO:0033689(negative regulation of osteoblast proliferation)
Hspa2	ENSRNOG00000006472	protein_coding	+	chr6:108843799-108846300	9.23335	4.379	2.10855	1.07625	5e-05	0.00423313	up	8.42217	9.4029	9.87499	4.99014	5.51536	2.63149	60460	Hspt70|Hst70	RGD:620664|Ensembl:ENSRNOG00000006472	6	6q24	heat shock protein family A member 2	rno03040(Spliceosome)//rno04010(MAPK signaling pathway)//rno04141(Protein processing in endoplasmic reticulum)//rno04144(Endocytosis)//rno04213(Longevity regulating pathway - multiple species)//rno04612(Antigen processing and presentation)//rno04915(Estrogen signaling pathway)//rno05134(Legionellosis)//rno05145(Toxoplasmosis)//rno05162(Measles)//rno05164(Influenza A)//rno05169(Epstein-Barr virus …	GO:0000795(synaptonemal complex)//GO:0009986(cell surface)//GO:0001673(male germ cell nucleus)//GO:0016020(membrane)//GO:0072687(meiotic spindle)//GO:0036128(CatSper complex)//GO:0005829(cytosol)//GO:0005739(mitochondrion)//GO:0070062(extracellular exosome)//GO:0005634(nucleus)//GO:0072562(blood microparticle)//GO:0043209(myelin sheath)	GO:0005524(ATP binding)//GO:0019899(enzyme binding)//GO:0005515(protein binding)//GO:0051082(unfolded protein binding)//GO:0051861(glycolipid binding)	GO:0007140(male meiosis)//GO:0009408(response to heat)//GO:0007286(spermatid development)//GO:0070194(synaptonemal complex disassembly)//GO:1901896(positive regulation of calcium-transporting ATPase activity)//GO:0007283(spermatogenesis)//GO:0042026(protein refolding)//GO:0031662(positive regulation of cyclin-dependent protein serine/threonine kinase activity involved in G2/M transition of mitoti…
Frmd3	ENSRNOG00000006503	protein_coding	-	chr5:94097584-94202350	13.3188	8.82812	1.50868	0.593284	0.0237	0.248676	up	11.367	11.4828	17.1066	12.2415	8.72516	5.51774	298141	-	RGD:1304802|Ensembl:ENSRNOG00000006503	5	5q31	FERM domain containing 3		GO:0016021(integral component of membrane)//GO:0005856(cytoskeleton)
Klhl15	ENSRNOG00000006515	protein_coding	+	chrX:63938771-64014311	9.48745	5.04664	1.87995	0.910697	0.00595	0.125739	up	10.4361	9.53626	8.48998	5.88774	5.01735	4.23482	314111	RGD1563101	RGD:1563101|Ensembl:ENSRNOG00000006515|Vega:OTTRNOG00000000355	X	Xq31	kelch-like family member 15		GO:0031463(Cul3-RING ubiquitin ligase complex)	GO:0004842(ubiquitin-protein transferase activity)	GO:0042787(protein ubiquitination involved in ubiquitin-dependent protein catabolic process)//GO:0016567(protein ubiquitination)
Dcaf15	ENSRNOG00000006551	protein_coding	-	chr19:36189602-36197003	8.50102	5.56665	1.52713	0.610826	0.0132	0.188416	up	7.90241	8.15727	9.4434	5.16378	6.30236	5.23382	304653	RGD1304881	RGD:1304881|Ensembl:ENSRNOG00000006551	19	19q11	DDB1 and CUL4 associated factor 15
Cry1	ENSRNOG00000006622	protein_coding	+	chr7:24683889-24784328	25.3872	15.6543	1.62174	0.697546	5e-05	0.00423313	up	19.8451	27.2812	29.0355	16.2149	17.3199	13.428	299691	-	RGD:735083|Ensembl:ENSRNOG00000006622	7	7q13	cryptochrome circadian clock 1	rno04710(Circadian rhythm)	GO:0005739(mitochondrion)//GO:0005634(nucleus)	GO:0000989(transcription factor activity, transcription factor binding)//GO:0019900(kinase binding)//GO:0042826(histone deacetylase binding)//GO:0019902(phosphatase binding)//GO:0003914(DNA (6-4) photolyase activity)//GO:0019901(protein kinase binding)//GO:0043130(ubiquitin binding)//GO:0001047(core promoter binding)//GO:0000166(nucleotide binding)//GO:0008134(transcription factor binding)//GO:00…	GO:2000850(negative regulation of glucocorticoid secretion)//GO:0045892(negative regulation of transcription, DNA-templated)//GO:0032922(circadian regulation of gene expression)//GO:0019915(lipid storage)//GO:0006975(DNA damage induced protein phosphorylation)//GO:0043153(entrainment of circadian clock by photoperiod)//GO:0042754(negative regulation of circadian rhythm)//GO:0006094(gluconeogenesi…
Rbck1	ENSRNOG00000006695	protein_coding	-	chr3:154141157-154157799	22.0148	13.6436	1.61356	0.690249	0.00025	0.0151861	up	26.6353	21.3489	18.0602	17.7254	12.0819	11.1235	60383	HOIL-1|Pkcbpb15	RGD:708404|Ensembl:ENSRNOG00000006695	3	3q41	RANBP2-type and C3HC4-type zinc finger containing 1		GO:0071797(LUBAC complex)	GO:0008270(zinc ion binding)//GO:0005080(protein kinase C binding)//GO:0043130(ubiquitin binding)//GO:0004842(ubiquitin-protein transferase activity)//GO:0016301(kinase activity)//GO:0016874(ligase activity)//GO:0005515(protein binding)//GO:0003690(double-stranded DNA binding)	GO:0032088(negative regulation of NF-kappaB transcription factor activity)//GO:0043123(positive regulation of I-kappaB kinase/NF-kappaB signaling)//GO:2001238(positive regulation of extrinsic apoptotic signaling pathway)//GO:0016310(phosphorylation)//GO:0043065(positive regulation of apoptotic process)//GO:0050852(T cell receptor signaling pathway)//GO:0060546(negative regulation of necroptotic p…
Tmem198b	ENSRNOG00000006827	protein_coding	-	chr7:3196402-3200737	4.13991	2.45712	1.68487	0.752633	0.01665	0.210393	up	4.02575	4.34922	4.04475	3.19318	2.1582	2.01998	500762	RGD1562342	RGD:1562342|Ensembl:ENSRNOG00000006827	7	7q11	transmembrane protein 198b		GO:0016021(integral component of membrane)
Mrps16	ENSRNOG00000006898	protein_coding	+	chr15:8452789-8455192	36.8537	22.6842	1.62465	0.700125	0.01755	0.21612	up	36.3208	33.2551	40.9853	30.7026	17.7362	19.6137	688912	-	RGD:1582995|Ensembl:ENSRNOG00000006898	15	15p16	mitochondrial ribosomal protein S16	rno03010(Ribosome)	GO:0005763(mitochondrial small ribosomal subunit)//GO:0005739(mitochondrion)//GO:0005737(cytoplasm)	GO:0003735(structural constituent of ribosome)	GO:0032543(mitochondrial translation)
Acvr1b	ENSRNOG00000006934	protein_coding	+	chr7:140617641-140659124	34.3141	20.1588	1.70219	0.767396	5e-05	0.00423313	up	27.5084	39.7114	35.7226	23.8058	21.656	15.0145	29381	Skr2	RGD:735207|Ensembl:ENSRNOG00000006934|Vega:OTTRNOG00000001626	7	7q35	activin A receptor type 1B	rno04060(Cytokine-cytokine receptor interaction)//rno04350(TGF-beta signaling pathway)//rno04550(Signaling pathways regulating pluripotency of stem cells)	GO:0048179(activin receptor complex)//GO:0005887(integral component of plasma membrane)//GO:0043235(receptor complex)//GO:0009986(cell surface)//GO:0070062(extracellular exosome)	GO:0046872(metal ion binding)//GO:0004674(protein serine/threonine kinase activity)//GO:0016361(activin receptor activity, type I)//GO:0005524(ATP binding)//GO:0004702(receptor signaling protein serine/threonine kinase activity)//GO:0019838(growth factor binding)//GO:0034711(inhibin binding)//GO:0004675(transmembrane receptor protein serine/threonine kinase activity)//GO:0048185(activin binding)/…	GO:0010628(positive regulation of gene expression)//GO:0009966(regulation of signal transduction)//GO:1901165(positive regulation of trophoblast cell migration)//GO:0018107(peptidyl-threonine phosphorylation)//GO:0045648(positive regulation of erythrocyte differentiation)//GO:0010629(negative regulation of gene expression)//GO:0010862(positive regulation of pathway-restricted SMAD protein phospho…
Adamtsl1	ENSRNOG00000006956	protein_coding	+	chr5:108500764-108737201	5.23129	3.09069	1.69259	0.759235	0.0224	0.244111	up	3.28984	4.64901	7.75501	3.51795	3.87076	1.88337	362539	-	RGD:1306439	5	5q32	ADAMTS-like 1		GO:0005578(proteinaceous extracellular matrix)//GO:0005575(cellular_component)	GO:0008233(peptidase activity)//GO:0003674(molecular_function)//GO:0008270(zinc ion binding)//GO:0004222(metalloendopeptidase activity)	GO:0006508(proteolysis)//GO:0008150(biological_process)
Snrpb	ENSRNOG00000006961	protein_coding	-	chr3:129196989-129204596	88.257	58.2088	1.51621	0.600474	0.0003	0.0177459	up	66.8363	97.9222	100.013	55.6594	60.2641	58.7029	171365	-	RGD:621301|Ensembl:ENSRNOG00000006961	3	3q36	small nuclear ribonucleoprotein polypeptides B and B1	rno03040(Spliceosome)//rno05322(Systemic lupus erythematosus)	GO:0046540(U4/U6 x U5 tri-snRNP complex)//GO:0005682(U5 snRNP)//GO:0005685(U1 snRNP)//GO:0034709(methylosome)//GO:0071004(U2-type prespliceosome)//GO:0005687(U4 snRNP)//GO:0005686(U2 snRNP)//GO:0005829(cytosol)//GO:0005697(telomerase holoenzyme complex)//GO:0005689(U12-type spliceosomal complex)//GO:0034719(SMN-Sm protein complex)//GO:0071204(histone pre-mRNA 3'end processing complex)//GO:0070062…	GO:0070034(telomerase RNA binding)//GO:0030620(U2 snRNA binding)//GO:0003723(RNA binding)//GO:0071208(histone pre-mRNA DCP binding)//GO:0044822(poly(A) RNA binding)//GO:1990446(U1 snRNP binding)//GO:1990447(U2 snRNP binding)	GO:0098792(xenophagy)//GO:0007420(brain development)//GO:0000398(mRNA splicing, via spliceosome)//GO:0000387(spliceosomal snRNP assembly)//GO:0098779(mitophagy in response to mitochondrial depolarization)//GO:0002230(positive regulation of defense response to virus by host)//GO:0006479(protein methylation)
Mapk11	ENSRNOG00000006984	protein_coding	-	chr7:129807475-129814393	4.39022	2.8034	1.56604	0.647117	0.0387	0.312228	up	4.832	4.2134	4.12526	3.81962	2.71769	1.87287	689314	p38beta	RGD:1309340|Ensembl:ENSRNOG00000006984	7	7q34	mitogen-activated protein kinase 11	rno04010(MAPK signaling pathway)//rno04015(Rap1 signaling pathway)//rno04068(FoxO signaling pathway)//rno04071(Sphingolipid signaling pathway)//rno04261(Adrenergic signaling in cardiomyocytes)//rno04370(VEGF signaling pathway)//rno04380(Osteoclast differentiation)//rno04550(Signaling pathways regulating pluripotency of stem cells)//rno04611(Platelet activation)//rno04620(Toll-like receptor signal…	GO:0005622(intracellular)	GO:0005524(ATP binding)//GO:0004707(MAP kinase activity)//GO:0004674(protein serine/threonine kinase activity)	GO:0060043(regulation of cardiac muscle cell proliferation)//GO:0010628(positive regulation of gene expression)//GO:0000165(MAPK cascade)//GO:0045648(positive regulation of erythrocyte differentiation)//GO:2001184(positive regulation of interleukin-12 secretion)//GO:0035556(intracellular signal transduction)//GO:0060044(negative regulation of cardiac muscle cell proliferation)//GO:0006468(protein…
Lif	ENSRNOG00000007002	protein_coding	+	chr14:85177765-85180540	4.68654	0	inf	inf	5e-05	0.00423313	up	0	2.95055	11.1091	0	0	0	60584	-	RGD:620865|Ensembl:ENSRNOG00000007002	14	14q21	leukemia inhibitory factor	rno04060(Cytokine-cytokine receptor interaction)//rno04550(Signaling pathways regulating pluripotency of stem cells)//rno04630(Jak-STAT signaling pathway)//rno04668(TNF signaling pathway)	GO:0005576(extracellular region)//GO:0005615(extracellular space)//GO:0005737(cytoplasm)	GO:0005102(receptor binding)//GO:0005146(leukemia inhibitory factor receptor binding)//GO:0008083(growth factor activity)//GO:0005125(cytokine activity)//GO:0001135(transcription factor activity, RNA polymerase II transcription factor recruiting)	GO:0010976(positive regulation of neuron projection development)//GO:0048711(positive regulation of astrocyte differentiation)//GO:0001974(blood vessel remodeling)//GO:0046697(decidualization)//GO:0048644(muscle organ morphogenesis)//GO:0060708(spongiotrophoblast differentiation)//GO:0008285(negative regulation of cell proliferation)//GO:0072108(positive regulation of mesenchymal to epithelial tr…
Ttc18	ENSRNOG00000007046	protein_coding	+	chr15:8389846-8452066	2.63936	1.61769	1.63156	0.706254	0.0261	0.258749	up	2.47988	3.01625	2.42194	1.72608	1.61507	1.5119
Plin2	ENSRNOG00000007060	protein_coding	-	chr5:108985562-108999161	9.77721	6.51669	1.50033	0.585284	0.02105	0.238215	up	11.3516	7.2221	10.758	7.14493	6.68391	5.72122	298199	Adfp|Adrp	RGD:728889|Ensembl:ENSRNOG00000007060	5	5q32	perilipin 2		GO:0005886(plasma membrane)//GO:0005811(lipid particle)//GO:0005829(cytosol)//GO:0043231(intracellular membrane-bounded organelle)//GO:0005634(nucleus)//GO:0005737(cytoplasm)	GO:0003674(molecular_function)	GO:0015909(long-chain fatty acid transport)//GO:0042493(response to drug)//GO:0019915(lipid storage)//GO:0014070(response to organic cyclic compound)
Gpr19	ENSRNOG00000007126	protein_coding	-	chr4:232913211-232929837	10.3706	6.33913	1.63597	0.710143	0.0118	0.17659	up	9.7418	8.62842	12.7416	6.43507	8.55082	4.03149	312787	-	RGD:71045|Ensembl:ENSRNOG00000007126	4	4q43	G protein-coupled receptor 19		GO:0005887(integral component of plasma membrane)	GO:0004930(G-protein coupled receptor activity)	GO:0007186(G-protein coupled receptor signaling pathway)//GO:0007166(cell surface receptor signaling pathway)
Ccl2	ENSRNOG00000007159	protein_coding	+	chr10:69047090-69048889	10.4883	0.722093	14.5248	3.86045	0.01515	0.200608	up	4.57394	0.76519	26.1257	0.848788	0	1.31749	24770	MCP-1|Scya2|Sigje	RGD:3645|Ensembl:ENSRNOG00000007159	10	10q26	C-C motif chemokine ligand 2	rno04060(Cytokine-cytokine receptor interaction)//rno04062(Chemokine signaling pathway)//rno04621(NOD-like receptor signaling pathway)//rno04668(TNF signaling pathway)//rno04933(AGE-RAGE signaling pathway in diabetic complications)//rno05142(Chagas disease (American trypanosomiasis))//rno05144(Malaria)//rno05164(Influenza A)//rno05168(Herpes simplex infection)//rno05323(Rheumatoid arthritis)	GO:0043679(axon terminus)//GO:0030139(endocytic vesicle)//GO:0005576(extracellular region)//GO:0043204(perikaryon)//GO:0005791(rough endoplasmic reticulum)//GO:0030425(dendrite)//GO:0048471(perinuclear region of cytoplasm)//GO:0044299(C-fiber)//GO:0045202(synapse)//GO:0005615(extracellular space)//GO:0005737(cytoplasm)//GO:0043025(neuronal cell body)	GO:0001664(G-protein coupled receptor binding)//GO:0008201(heparin binding)//GO:0031727(CCR2 chemokine receptor binding)//GO:0008009(chemokine activity)//GO:0005125(cytokine activity)	GO:0090314(positive regulation of protein targeting to membrane)//GO:0050870(positive regulation of T cell activation)//GO:0051770(positive regulation of nitric-oxide synthase biosynthetic process)//GO:2000502(negative regulation of natural killer cell chemotaxis)//GO:0090280(positive regulation of calcium ion import)//GO:0009611(response to wounding)//GO:0002693(positive regulation of cellular e…
Rapgef3	ENSRNOG00000007199	protein_coding	-	chr7:139423979-139445473	2.22261	1.16195	1.91282	0.935704	0.01515	0.200608	up	2.26629	2.54246	1.85907	1.69869	1.22447	0.562698	59326	Epac	RGD:621869|Ensembl:ENSRNOG00000059961	7	7q36	Rap guanine nucleotide exchange factor 3	rno04015(Rap1 signaling pathway)//rno04024(cAMP signaling pathway)//rno04072(Phospholipase D signaling pathway)//rno04261(Adrenergic signaling in cardiomyocytes)//rno04670(Leukocyte transendothelial migration)//rno04720(Long-term potentiation)//rno04726(Serotonergic synapse)	GO:0043679(axon terminus)//GO:0097470(ribbon synapse)//GO:0005886(plasma membrane)//GO:0048471(perinuclear region of cytoplasm)//GO:0045177(apical part of cell)//GO:1990794(basolateral part of cell)//GO:0030027(lamellipodium)//GO:1990796(photoreceptor cell terminal bouton)//GO:0071944(cell periphery)//GO:0009925(basal plasma membrane)//GO:0030864(cortical actin cytoskeleton)//GO:0030175(filopodiu…	GO:0019904(protein domain specific binding)//GO:0044325(ion channel binding)//GO:0005085(guanyl-nucleotide exchange factor activity)//GO:0017034(Rap guanyl-nucleotide exchange factor activity)//GO:0005515(protein binding)//GO:0030552(cAMP binding)	GO:1904474(cellular response to L-dopa)//GO:2000615(regulation of histone H3-K9 acetylation)//GO:1990791(dorsal root ganglion development)//GO:0046827(positive regulation of protein export from nucleus)//GO:0032486(Rap protein signal transduction)//GO:0061028(establishment of endothelial barrier)//GO:1904453(positive regulation of hydrogen:potassium-exchanging ATPase activity)//GO:0014911(positiv…
Tp53rk	ENSRNOG00000007285	protein_coding	+	chr3:169715188-169718619	3.6755	1.62674	2.25943	1.17596	0.00775	0.142832	up	2.63762	3.28904	5.09985	2.89461	1.30466	0.68096	362272	Trp53rk	RGD:1304911|Ensembl:ENSRNOG00000007285	3	3q42	TP53 regulating kinase		GO:0016020(membrane)//GO:0005634(nucleus)//GO:0000408(EKC/KEOPS complex)//GO:0005829(cytosol)	GO:0005524(ATP binding)//GO:0004674(protein serine/threonine kinase activity)	GO:0006468(protein phosphorylation)//GO:0070525(tRNA threonylcarbamoyladenosine metabolic process)
Matn3	ENSRNOG00000007388	protein_coding	+	chr6:43852754-43870024	4.0401	1.45041	2.78549	1.47793	0.00555	0.121259	up	1.83795	4.6053	5.67706	0.515154	1.7032	2.13287	313954	-	RGD:1305085|Ensembl:ENSRNOG00000056141	6	6q14	matrilin 3		GO:0005578(proteinaceous extracellular matrix)//GO:0005575(cellular_component)	GO:0003674(molecular_function)//GO:0005509(calcium ion binding)	GO:0008150(biological_process)
Angptl4	ENSRNOG00000007545	protein_coding	-	chr7:18805415-18811643	2.81995	1.28977	2.1864	1.12856	0.019	0.224389	up	4.29648	0.956726	3.20664	2.14309	1.44892	0.277289	362850	-	RGD:735058|Ensembl:ENSRNOG00000007545	7	7q12	angiopoietin-like 4	rno03320(PPAR signaling pathway)	GO:0005578(proteinaceous extracellular matrix)//GO:0072562(blood microparticle)//GO:0005576(extracellular region)//GO:0005615(extracellular space)	GO:0042802(identical protein binding)//GO:0004857(enzyme inhibitor activity)	GO:0019216(regulation of lipid metabolic process)//GO:0043086(negative regulation of catalytic activity)//GO:0051260(protein homooligomerization)//GO:0070328(triglyceride homeostasis)//GO:0001666(response to hypoxia)//GO:0051005(negative regulation of lipoprotein lipase activity)//GO:0030154(cell differentiation)//GO:0051259(protein oligomerization)//GO:0043066(negative regulation of apoptotic pr…
Zfp706	ENSRNOG00000007560	protein_coding	-	chr7:75948334-75948499	57.3773	0	inf	inf	0.02255	0.244761	up	116.396	0	55.7358	0	0	0	500855	Znf706	RGD:1563959	7	7q22	zinc finger protein 706		GO:0005634(nucleus)//GO:0005575(cellular_component)//GO:0005737(cytoplasm)	GO:0003674(molecular_function)	GO:0045892(negative regulation of transcription, DNA-templated)//GO:0008150(biological_process)//GO:1902455(negative regulation of stem cell population maintenance)
Nr4a1	ENSRNOG00000007607	protein_coding	+	chr7:140713175-140721070	21.7309	10.8188	2.00863	1.00621	5e-05	0.00423313	up	10.2752	15.1654	39.7521	10.8315	7.36388	14.261	79240	HMR|Ngfi-b|Nur77	RGD:620029|Ensembl:ENSRNOG00000007607|Vega:OTTRNOG00000001632	7	7q36	nuclear receptor subfamily 4, group A, member 1	rno04010(MAPK signaling pathway)//rno04151(PI3K-Akt signaling pathway)//rno04925(Aldosterone synthesis and secretion)	GO:0031965(nuclear membrane)//GO:0005667(transcription factor complex)//GO:0005634(nucleus)//GO:0005737(cytoplasm)	GO:0008270(zinc ion binding)//GO:0042803(protein homodimerization activity)//GO:0043565(sequence-specific DNA binding)//GO:0003707(steroid hormone receptor activity)//GO:0004879(RNA polymerase II transcription factor activity, ligand-activated sequence-specific DNA binding)//GO:0008134(transcription factor binding)//GO:0001077(transcriptional activator activity, RNA polymerase II core promoter pr…	GO:0061469(regulation of type B pancreatic cell proliferation)//GO:0035924(cellular response to vascular endothelial growth factor stimulus)//GO:0045944(positive regulation of transcription from RNA polymerase II promoter)//GO:0030522(intracellular receptor signaling pathway)//GO:0043065(positive regulation of apoptotic process)//GO:0045786(negative regulation of cell cycle)//GO:0071310(cellular …
Prdm13	ENSRNOG00000007683	protein_coding	-	chr5:40480621-40488351	8.01009	5.24981	1.52579	0.609555	0.0157	0.2041	up	5.73923	8.13412	10.1569	5.34567	5.19577	5.20798	689695	-	RGD:1589883|Ensembl:ENSRNOG00000007683	5	5q21	PR domain 13		GO:0005634(nucleus)	GO:0003676(nucleic acid binding)//GO:0003682(chromatin binding)//GO:0042054(histone methyltransferase activity)//GO:0046872(metal ion binding)	GO:0022008(neurogenesis)//GO:0016571(histone methylation)//GO:0000122(negative regulation of transcription from RNA polymerase II promoter)
Galnt14	ENSRNOG00000007951	protein_coding	-	chr6:34618798-34832960	10.938	6.83572	1.60013	0.678186	0.00375	0.0982544	up	10.4616	9.96879	12.3837	6.89363	7.34266	6.27088	313878	-	RGD:1310068|Ensembl:ENSRNOG00000007951	6	6q13	polypeptide N-acetylgalactosaminyltransferase 14	rno00512(Mucin type O-Glycan biosynthesis)//rno01100(Metabolic pathways)	GO:0016021(integral component of membrane)//GO:0000139(Golgi membrane)	GO:0030246(carbohydrate binding)//GO:0016757(transferase activity, transferring glycosyl groups)	GO:0006486(protein glycosylation)
Fos	ENSRNOG00000008015	protein_coding	-	chr6:116249741-116252608	39.1976	4.57633	8.56528	3.0985	5e-05	0.00423313	up	12.0007	15.177	90.415	5.76803	4.47826	3.4827	314322	c-fos	RGD:2626|Ensembl:ENSRNOG00000008015	6	6q31	FBJ osteosarcoma oncogene	rno04010(MAPK signaling pathway)//rno04024(cAMP signaling pathway)//rno04380(Osteoclast differentiation)//rno04620(Toll-like receptor signaling pathway)//rno04660(T cell receptor signaling pathway)//rno04662(B cell receptor signaling pathway)//rno04668(TNF signaling pathway)//rno04713(Circadian entrainment)//rno04725(Cholinergic synapse)//rno04728(Dopaminergic synapse)//rno04915(Estrogen signalin…	GO:0043005(neuron projection)//GO:0016020(membrane)//GO:0005829(cytosol)//GO:0005667(transcription factor complex)//GO:0005783(endoplasmic reticulum)//GO:0005654(nucleoplasm)//GO:0005634(nucleus)	GO:0003682(chromatin binding)//GO:0003700(transcription factor activity, sequence-specific DNA binding)//GO:0043565(sequence-specific DNA binding)//GO:0000979(RNA polymerase II core promoter sequence-specific DNA binding)//GO:0000978(RNA polymerase II core promoter proximal region sequence-specific DNA binding)//GO:0044212(transcription regulatory region DNA binding)//GO:0070412(R-SMAD binding)//…	GO:0034614(cellular response to reactive oxygen species)//GO:0051591(response to cAMP)//GO:1902895(positive regulation of pri-miRNA transcription from RNA polymerase II promoter)//GO:0009409(response to cold)//GO:0007179(transforming growth factor beta receptor signaling pathway)//GO:0035994(response to muscle stretch)//GO:0042493(response to drug)//GO:0051412(response to corticosterone)//GO:0006…
Khk	ENSRNOG00000008047	protein_coding	-	chr6:36626193-36636426	6.71162	4.07218	1.64816	0.720859	0.0468	0.340286	up	8.14764	6.00858	5.97864	4.1955	3.02724	4.99381	25659	KETHPRO	RGD:2966|Ensembl:ENSRNOG00000008047	6	6q14	ketohexokinase	rno00051(Fructose and mannose metabolism)//rno01100(Metabolic pathways)	GO:0005634(nucleus)//GO:0005575(cellular_component)//GO:0005737(cytoplasm)//GO:0070062(extracellular exosome)	GO:0004454(ketohexokinase activity)//GO:0005524(ATP binding)	GO:0046835(carbohydrate phosphorylation)//GO:0016052(carbohydrate catabolic process)//GO:0009749(response to glucose)//GO:0070873(regulation of glycogen metabolic process)//GO:0010043(response to zinc ion)//GO:0032868(response to insulin)//GO:0006000(fructose metabolic process)//GO:0009744(response to sucrose)//GO:0009750(response to fructose)
Ankrd9	ENSRNOG00000008056	protein_coding	+	chr6:145000297-145002580	3.51872	1.75896	2.00046	1.00033	0.03185	0.285722	up	2.39673	4.48422	3.67523	2.50744	2.58405	0.185381	314457	-	RGD:1307662|Ensembl:ENSRNOG00000008056	6	6q32	ankyrin repeat domain 9
Ubr7	ENSRNOG00000008108	protein_coding	+	chr6:135842579-135862537	19.4051	11.5645	1.67799	0.746731	5e-05	0.00423313	up	20.2171	19.2776	18.7204	14.2364	13.5263	6.93079	314399	RGD1359144	RGD:1359144|Ensembl:ENSRNOG00000008108	6	6q32	ubiquitin protein ligase E3 component n-recognin 7 (putative)		GO:0005575(cellular_component)	GO:0003674(molecular_function)//GO:0008270(zinc ion binding)//GO:0016874(ligase activity)	GO:0008150(biological_process)
Irf1	ENSRNOG00000008144	protein_coding	+	chr10:38891467-38898469	11.6996	7.65126	1.5291	0.612687	0.00755	0.140484	up	12.4023	10.621	12.0754	8.33105	7.72382	6.89889	24508	-	RGD:2920|Ensembl:ENSRNOG00000008144	10	10q22	interferon regulatory factor 1	rno04917(Prolactin signaling pathway)//rno05133(Pertussis)//rno05160(Hepatitis C)	GO:0005634(nucleus)//GO:0005737(cytoplasm)//GO:0000790(nuclear chromatin)	GO:0003700(transcription factor activity, sequence-specific DNA binding)//GO:0043565(sequence-specific DNA binding)//GO:0000978(RNA polymerase II core promoter proximal region sequence-specific DNA binding)//GO:0001077(transcriptional activator activity, RNA polymerase II core promoter proximal region sequence-specific binding)//GO:0000975(regulatory region DNA binding)//GO:0005515(protein bindin…	GO:0007249(I-kappaB kinase/NF-kappaB signaling)//GO:0060416(response to growth hormone)//GO:0010942(positive regulation of cell death)//GO:0071356(cellular response to tumor necrosis factor)//GO:0032728(positive regulation of interferon-beta production)//GO:0008285(negative regulation of cell proliferation)//GO:0045893(positive regulation of transcription, DNA-templated)//GO:0045084(positive regu…
Brms1l	ENSRNOG00000008249	protein_coding	+	chr6:86207466-86240310	14.9805	8.95611	1.67266	0.742144	0.0175	0.215701	up	16.7797	17.2766	10.8853	7.07824	10.2671	9.52301	299053	-	RGD:1306006	6	6q23	breast cancer metastasis-suppressor 1-like		GO:0070822(Sin3-type complex)	GO:0042826(histone deacetylase binding)//GO:0004407(histone deacetylase activity)	GO:0016575(histone deacetylation)//GO:0000122(negative regulation of transcription from RNA polymerase II promoter)
Tagln2	ENSRNOG00000008301	protein_coding	+	chr13:95407051-95418495	19.8272	10.4577	1.89594	0.922915	0.0001	0.00761011	up	21.8496	16.0441	21.5881	13.296	8.90266	9.17452	304983	-	RGD:1310840|Ensembl:ENSRNOG00000008301	13	13q24	transgelin 2		GO:0070062(extracellular exosome)//GO:0031982(vesicle)		GO:0030855(epithelial cell differentiation)
Pcgf1	ENSRNOG00000008360	protein_coding	+	chr4:178596100-178598690	31.1794	19.9053	1.56639	0.647444	0.0099	0.162552	up	27.9841	37.1018	28.4523	23.8237	22.1954	13.6967	312480	Nspc1	RGD:1549782|Ensembl:ENSRNOG00000008360	4	4q34	polycomb group ring finger 1	rno04550(Signaling pathways regulating pluripotency of stem cells)	GO:0005634(nucleus)//GO:0031519(PcG protein complex)//GO:0005575(cellular_component)	GO:0003674(molecular_function)//GO:0008270(zinc ion binding)//GO:0008022(protein C-terminus binding)	GO:0035518(histone H2A monoubiquitination)//GO:0007568(aging)//GO:0006351(transcription, DNA-templated)//GO:0006355(regulation of transcription, DNA-templated)
Sec23b	ENSRNOG00000008411	protein_coding	+	chr3:145145483-145186894	12.3473	8.18763	1.50804	0.592673	0.00535	0.118805	up	16.2468	9.86426	10.9307	9.03505	7.89306	7.63477	362226	-	RGD:1310699|Ensembl:ENSRNOG00000008411	3	3q41	Sec23 homolog B, coat complex II component	rno04141(Protein processing in endoplasmic reticulum)	GO:0043231(intracellular membrane-bounded organelle)//GO:0012505(endomembrane system)//GO:0030127(COPII vesicle coat)//GO:0048471(perinuclear region of cytoplasm)	GO:0008270(zinc ion binding)	GO:0006886(intracellular protein transport)//GO:0006888(ER to Golgi vesicle-mediated transport)
Nab2	ENSRNOG00000008415	protein_coding	-	chr7:71135885-71142278	3.9703	2.50358	1.58585	0.665257	0.0195	0.227708	up	2.07684	3.73848	6.09559	2.3012	3.59809	1.61145	314910	-	RGD:1311712|Ensembl:ENSRNOG00000008415	7	7q22	Ngfi-A binding protein 2		GO:0005634(nucleus)	GO:0000989(transcription factor activity, transcription factor binding)//GO:0008134(transcription factor binding)	GO:0016480(negative regulation of transcription from RNA polymerase III promoter)//GO:0014037(Schwann cell differentiation)//GO:0001958(endochondral ossification)//GO:0045682(regulation of epidermis development)//GO:0042552(myelination)//GO:0007399(nervous system development)//GO:0006355(regulation of transcription, DNA-templated)
Smdt1	ENSRNOG00000008461	protein_coding	+	chr7:123563596-123565558	70.5755	36.0684	1.95671	0.968431	0.0292	0.273543	up	97.7764	71.5953	42.3546	41.8858	30.6537	35.6658	315166	RGD1311310	RGD:1311310	7	7q34	single-pass membrane protein with aspartate-rich tail 1		GO:1990246(uniplex complex)//GO:0005739(mitochondrion)//GO:0005634(nucleus)//GO:0031305(integral component of mitochondrial inner membrane)		GO:0036444(calcium ion transmembrane import into mitochondrion)//GO:0051560(mitochondrial calcium ion homeostasis)//GO:0006851(mitochondrial calcium ion transport)
Kcnab3	ENSRNOG00000008480	protein_coding	+	chr10:55669297-55675728	8.41374	5.45493	1.54241	0.625186	0.01595	0.20577	up	8.54647	8.35908	8.33567	6.3979	5.35472	4.61218	58981	-	RGD:61830|Ensembl:ENSRNOG00000008480	10	10q24	potassium voltage-gated channel subfamily A regulatory beta subunit 3		GO:0016021(integral component of membrane)//GO:0005737(cytoplasm)	GO:0005249(voltage-gated potassium channel activity)	GO:0034765(regulation of ion transmembrane transport)//GO:0071805(potassium ion transmembrane transport)
Tmem222	ENSRNOG00000008564	protein_coding	-	chr5:155127136-155138924	42.6098	26.0505	1.63566	0.709875	0.00015	0.0104737	up	41.2271	45.4228	41.1796	28.7876	22.9834	26.3805	313021	RGD1304793	RGD:1304793|Ensembl:ENSRNOG00000008564	5	5q36	transmembrane protein 222		GO:0016021(integral component of membrane)
RGD1304595	ENSRNOG00000008712	protein_coding	+	chr5:83497714-83521432	5.71184	2.92654	1.95174	0.964761	0.0002	0.0130879	up	4.75378	6.08405	6.29769	3.3264	2.19426	3.25895	298104	-	RGD:1304595|Ensembl:ENSRNOG00000008712	5	5q24	similar to RIKEN cDNA 6330416G13 gene		GO:0016021(integral component of membrane)
Ap1b1	ENSRNOG00000008786	protein_coding	+	chr14:85927662-85959251	62.9322	39.1236	1.60855	0.685757	5e-05	0.00423313	up	57.4593	64.2256	67.1117	39.3916	34.4233	43.556	29663	Adtb1	RGD:2064|Ensembl:ENSRNOG00000008786	14	14q21	adaptor-related protein complex 1, beta 1 subunit	rno04142(Lysosome)	GO:0030131(clathrin adaptor complex)//GO:0005794(Golgi apparatus)//GO:0030118(clathrin coat)//GO:0030665(clathrin-coated vesicle membrane)	GO:0019901(protein kinase binding)//GO:0008565(protein transporter activity)//GO:0030276(clathrin binding)	GO:0016192(vesicle-mediated transport)//GO:0048268(clathrin coat assembly)//GO:0007507(heart development)//GO:0006886(intracellular protein transport)//GO:0007368(determination of left/right symmetry)
Gpnmb	ENSRNOG00000008816	protein_coding	+	chr4:143383025-143404102	25.1167	11.7953	2.12937	1.09043	5e-05	0.00423313	up	16.8229	30.393	28.134	8.98343	5.02536	21.3771	113955	-	RGD:71008|Ensembl:ENSRNOG00000008816	4	4q24	glycoprotein nmb		GO:0005887(integral component of plasma membrane)//GO:0042470(melanosome)//GO:0016023(cytoplasmic, membrane-bounded vesicle)	GO:0008201(heparin binding)//GO:0005178(integrin binding)	GO:0001649(osteoblast differentiation)//GO:0030282(bone mineralization)//GO:0007155(cell adhesion)//GO:0032720(negative regulation of tumor necrosis factor production)
Prima1	ENSRNOG00000008915	protein_coding	-	chr6:136279360-136330943	10.941	6.9426	1.57593	0.656201	0.04995	0.350038	up	10.1132	15.0366	7.67326	6.79176	8.503	5.53304	690195	PRiMA|Prima1l	RGD:1583978|Ensembl:ENSRNOG00000008915	6	6q32	proline rich membrane anchor 1		GO:0005886(plasma membrane)//GO:0031226(intrinsic component of plasma membrane)//GO:0005623(cell)//GO:0016021(integral component of membrane)//GO:0045202(synapse)//GO:0030054(cell junction)	GO:0019899(enzyme binding)//GO:0043495(protein anchor)	GO:0042135(neurotransmitter catabolic process)//GO:0051649(establishment of localization in cell)
Map3k6	ENSRNOG00000008936	protein_coding	+	chr5:155101636-155113501	2.68069	0.914895	2.93004	1.55092	5e-05	0.00423313	up	1.98858	3.70866	2.34482	1.07983	0.972861	0.69199	313022	-	RGD:1304625|Ensembl:ENSRNOG00000008936	5	5q36	mitogen-activated protein kinase kinase kinase 6	rno04010(MAPK signaling pathway)	GO:0005622(intracellular)	GO:0005524(ATP binding)//GO:0004709(MAP kinase kinase kinase activity)//GO:0000287(magnesium ion binding)	GO:0000165(MAPK cascade)//GO:0000186(activation of MAPKK activity)//GO:0006468(protein phosphorylation)
Csrp1	ENSRNOG00000008937	protein_coding	+	chr13:57601913-57623352	25.2673	14.962	1.68876	0.755966	0.0002	0.0130879	up	19.0482	27.8632	28.8906	12.7461	10.4098	21.7302	29276	Csrp	RGD:62053|Ensembl:ENSRNOG00000008937	13	13q13	cysteine and glycine-rich protein 1		GO:0005634(nucleus)//GO:0005925(focal adhesion)//GO:0070062(extracellular exosome)	GO:0044822(poly(A) RNA binding)//GO:0008270(zinc ion binding)	GO:0007399(nervous system development)//GO:0070527(platelet aggregation)
Lad1	ENSRNOG00000009144	protein_coding	+	chr13:57693624-57707987	12.0299	5.29865	2.27036	1.18292	5e-05	0.00423313	up	10.7156	14.9916	10.3823	5.42094	6.54705	3.92796	313325	-	RGD:1310652|Ensembl:ENSRNOG00000009144	13	13q13	ladinin 1		GO:0070062(extracellular exosome)	GO:0005198(structural molecule activity)
Hmx1	ENSRNOG00000009154	protein_coding	-	chr14:80166744-80170010	19.9852	13.1149	1.52386	0.607731	0.0215	0.240495	up	20.0032	13.6374	26.3151	14.0253	12.9208	12.3985	360960	-	RGD:1304928|Ensembl:ENSRNOG00000009154|Vega:OTTRNOG00000000478	14	14q21	H6 family homeobox 1		GO:0005634(nucleus)	GO:0001227(transcriptional repressor activity, RNA polymerase II transcription regulatory region sequence-specific binding)//GO:0000977(RNA polymerase II regulatory region sequence-specific DNA binding)//GO:0003677(DNA binding)	GO:0045892(negative regulation of transcription, DNA-templated)//GO:0000122(negative regulation of transcription from RNA polymerase II promoter)
Smad6	ENSRNOG00000009173	protein_coding	-	chr8:68608916-68676631	3.1732	1.20854	2.62566	1.39268	0.02155	0.240656	up	0.256523	4.45699	4.8061	1.72466	1.90095	0	367100	-	RGD:1305069|Ensembl:ENSRNOG00000009173	8	8q24	SMAD family member 6	rno04350(TGF-beta signaling pathway)	GO:0043234(protein complex)//GO:0005634(nucleus)//GO:0005667(transcription factor complex)//GO:0005575(cellular_component)//GO:0005737(cytoplasm)	GO:0003674(molecular_function)//GO:0003682(chromatin binding)//GO:0031625(ubiquitin protein ligase binding)//GO:0003700(transcription factor activity, sequence-specific DNA binding)//GO:0070411(I-SMAD binding)//GO:0000978(RNA polymerase II core promoter proximal region sequence-specific DNA binding)//GO:0030617(transforming growth factor beta receptor, inhibitory cytoplasmic mediator activity)//G…	GO:0003170(heart valve development)//GO:0030514(negative regulation of BMP signaling pathway)//GO:0035904(aorta development)//GO:1902895(positive regulation of pri-miRNA transcription from RNA polymerase II promoter)//GO:0008285(negative regulation of cell proliferation)//GO:0043066(negative regulation of apoptotic process)//GO:0006955(immune response)//GO:0007179(transforming growth factor beta …
Epha2	ENSRNOG00000009222	protein_coding	+	chr5:163558778-163586206	3.59587	1.48248	2.42558	1.27833	0.00025	0.0151861	up	2.05644	2.37664	6.35453	2.66843	1.65624	0.122769	366492	-	RGD:1307204|Ensembl:ENSRNOG00000009222	5	5q36	Eph receptor A2	rno04014(Ras signaling pathway)//rno04015(Rap1 signaling pathway)//rno04151(PI3K-Akt signaling pathway)//rno04360(Axon guidance)	GO:0005886(plasma membrane)//GO:0005887(integral component of plasma membrane)//GO:0031256(leading edge membrane)//GO:0009986(cell surface)//GO:0005622(intracellular)//GO:0005925(focal adhesion)	GO:0005003(ephrin receptor activity)//GO:0005524(ATP binding)//GO:0004714(transmembrane receptor protein tyrosine kinase activity)	GO:0045765(regulation of angiogenesis)//GO:1904238(pericyte cell differentiation)//GO:0048013(ephrin receptor signaling pathway)//GO:0021915(neural tube development)//GO:0016477(cell migration)//GO:0050830(defense response to Gram-positive bacterium)//GO:0001818(negative regulation of cytokine production)//GO:0043535(regulation of blood vessel endothelial cell migration)//GO:0016525(negative regu…
Oaf	ENSRNOG00000009243	protein_coding	-	chr8:45980601-45998572	14.584	8.79417	1.65837	0.72977	0.00245	0.0735869	up	13.4882	16.5649	13.699	8.60441	7.48976	10.2883	315594	RGD1305890	RGD:1305890|Ensembl:ENSRNOG00000009243	8	8q22	out at first homolog		GO:0070062(extracellular exosome)
Cdk6	ENSRNOG00000009258	protein_coding	-	chr4:27688960-27869534	8.79035	3.36013	2.61607	1.3874	0.00035	0.0199206	up	10.3901	5.55399	10.4269	5.69487	2.95654	1.42898	114483	-	RGD:621121|Ensembl:ENSRNOG00000009258	4	4q13	cyclin-dependent kinase 6	rno04110(Cell cycle)//rno04115(p53 signaling pathway)//rno04151(PI3K-Akt signaling pathway)//rno05161(Hepatitis B)//rno05162(Measles)//rno05200(Pathways in cancer)//rno05203(Viral carcinogenesis)//rno05206(MicroRNAs in cancer)//rno05212(Pancreatic cancer)//rno05214(Glioma)//rno05218(Melanoma)//rno05220(Chronic myeloid leukemia)//rno05222(Small cell lung cancer)//rno05223(Non-small cell lung cance…	GO:0000307(cyclin-dependent protein kinase holoenzyme complex)//GO:0097132(cyclin D2-CDK6 complex)//GO:0001726(ruffle)//GO:0005813(centrosome)//GO:0005654(nucleoplasm)//GO:0005737(cytoplasm)	GO:0005524(ATP binding)//GO:0030332(cyclin binding)//GO:0004693(cyclin-dependent protein serine/threonine kinase activity)//GO:0016301(kinase activity)	GO:0043697(cell dedifferentiation)//GO:0001954(positive regulation of cell-matrix adhesion)//GO:2000773(negative regulation of cellular senescence)//GO:0048146(positive regulation of fibroblast proliferation)//GO:0010628(positive regulation of gene expression)//GO:0006468(protein phosphorylation)//GO:0033077(T cell differentiation in thymus)//GO:0002244(hematopoietic progenitor cell differentiati…
Fstl3	ENSRNOG00000009311	protein_coding	-	chr7:12975138-12980781	2.2628	0.653099	3.46472	1.79274	0.00885	0.154687	up	3.13336	1.27914	2.37591	1.30256	0.117417	0.539317	114031	Flrg	RGD:621811|Ensembl:ENSRNOG00000009311	7	7q11	follistatin like 3		GO:0044306(neuron projection terminus)//GO:0005794(Golgi apparatus)//GO:0005654(nucleoplasm)//GO:0005634(nucleus)//GO:0005615(extracellular space)//GO:0030141(secretory granule)	GO:0001968(fibronectin binding)//GO:0048185(activin binding)	GO:0030514(negative regulation of BMP signaling pathway)//GO:0008584(male gonad development)//GO:0032926(negative regulation of activin receptor signaling pathway)//GO:0022409(positive regulation of cell-cell adhesion)//GO:0006351(transcription, DNA-templated)//GO:0002244(hematopoietic progenitor cell differentiation)//GO:0007283(spermatogenesis)//GO:0001503(ossification)//GO:0030325(adrenal glan…
Kbtbd4	ENSRNOG00000009397	protein_coding	+	chr3:86430805-86452749	6.79769	3.17466	2.14123	1.09844	0.0447	0.333275	up	7.56075	6.38899	6.44333	3.98963	3.2975	2.23684	311185	-	RGD:1310234|Ensembl:ENSRNOG00000009397	3	3q24	kelch repeat and BTB domain containing 4
Hmgcl	ENSRNOG00000009422	protein_coding	+	chr5:158059687-158073434	31.9382	20.8616	1.53096	0.614434	0.0016	0.0558598	up	31.231	31.978	32.6057	24.6497	21.3805	16.5546	79238	-	RGD:620554|Ensembl:ENSRNOG00000009422	5	5q36	3-hydroxymethyl-3-methylglutaryl-CoA lyase	rno00072(Synthesis and degradation of ketone bodies)//rno00280(Valine, leucine and isoleucine degradation)//rno00650(Butanoate metabolism)//rno01100(Metabolic pathways)//rno04146(Peroxisome)	GO:0005743(mitochondrial inner membrane)//GO:0005739(mitochondrion)//GO:0005777(peroxisome)	GO:0042803(protein homodimerization activity)//GO:0005102(receptor binding)//GO:0000287(magnesium ion binding)//GO:0004419(hydroxymethylglutaryl-CoA lyase activity)//GO:0000062(fatty-acyl-CoA binding)//GO:0030145(manganese ion binding)//GO:0046872(metal ion binding)//GO:0031406(carboxylic acid binding)	GO:0042594(response to starvation)//GO:0046951(ketone body biosynthetic process)//GO:0070542(response to fatty acid)//GO:0001889(liver development)//GO:0051262(protein tetramerization)//GO:0007005(mitochondrion organization)//GO:0007584(response to nutrient)//GO:0006637(acyl-CoA metabolic process)
Pou4f1	ENSRNOG00000009669	protein_coding	-	chr15:92116229-92118075	7.00482	3.71085	1.88766	0.916598	0.0229	0.245174	up	7.46707	7.48756	6.05983	5.31561	3.19716	2.61978	114503	Brn3a|brn-3A	RGD:620074	15	15q22	POU class 4 homeobox 1		GO:0043005(neuron projection)//GO:0005634(nucleus)//GO:0005575(cellular_component)//GO:0000790(nuclear chromatin)	GO:0003700(transcription factor activity, sequence-specific DNA binding)//GO:0001205(transcriptional activator activity, RNA polymerase II distal enhancer sequence-specific binding)//GO:0003705(transcription factor activity, RNA polymerase II distal enhancer sequence-specific binding)//GO:0001077(transcriptional activator activity, RNA polymerase II core promoter proximal region sequence-specific…	GO:0051355(proprioception involved in equilibrioception)//GO:0021953(central nervous system neuron differentiation)//GO:0048935(peripheral nervous system neuron development)//GO:0007283(spermatogenesis)//GO:0021559(trigeminal nerve development)//GO:0043066(negative regulation of apoptotic process)//GO:0030182(neuron differentiation)//GO:0071158(positive regulation of cell cycle arrest)//GO:004306…
Tmod1	ENSRNOG00000009761	protein_coding	+	chr5:66173405-66250472	12.1506	7.43067	1.6352	0.709468	0.01005	0.163654	up	12.7339	12.633	11.0849	7.03794	7.01019	8.24388	25566	E-Tmod|Tmod	RGD:3874|Ensembl:ENSRNOG00000009761	5	5q22	tropomodulin 1		GO:0030863(cortical cytoskeleton)//GO:0016020(membrane)//GO:0005865(striated muscle thin filament)//GO:0030016(myofibril)//GO:0030017(sarcomere)//GO:0008180(COP9 signalosome)//GO:0005634(nucleus)//GO:0005737(cytoplasm)	GO:0005523(tropomyosin binding)//GO:0051015(actin filament binding)	GO:0070307(lens fiber cell development)//GO:0030241(skeletal muscle myosin thick filament assembly)//GO:0007015(actin filament organization)//GO:0051694(pointed-end actin filament capping)//GO:0006936(muscle contraction)//GO:0008344(adult locomotory behavior)//GO:0030239(myofibril assembly)
Gpr180	ENSRNOG00000009766	protein_coding	+	chr15:106783001-106806561	23.7081	14.7516	1.60715	0.684505	0.00855	0.152192	up	24.6058	24.1203	22.3981	20.1073	10.7096	13.438	306165	-	RGD:1359193|Ensembl:ENSRNOG00000009766|Vega:OTTRNOG00000000752	15	15q24	G protein-coupled receptor 180		GO:0016021(integral component of membrane)//GO:0070062(extracellular exosome)		GO:0019236(response to pheromone)//GO:0007186(G-protein coupled receptor signaling pathway)
Lamc3	ENSRNOG00000009769	protein_coding	-	chr3:14627438-14686842	2.71057	1.46867	1.84559	0.884085	0.00375	0.0982544	up	1.66308	2.09746	4.37115	1.80165	1.45664	1.14772	311862	-	RGD:1309399|Ensembl:ENSRNOG00000059507	3	3p12-p11	laminin subunit gamma 3	rno04151(PI3K-Akt signaling pathway)//rno04510(Focal adhesion)//rno04512(ECM-receptor interaction)//rno05145(Toxoplasmosis)//rno05146(Amoebiasis)//rno05200(Pathways in cancer)//rno05222(Small cell lung cancer)	GO:0005604(basement membrane)		GO:0014002(astrocyte development)//GO:0000904(cell morphogenesis involved in differentiation)//GO:0060041(retina development in camera-type eye)//GO:0007601(visual perception)
Krt8	ENSRNOG00000009779	protein_coding	-	chr7:141393011-141400521	9.14195	4.15096	2.20237	1.13906	0.0006	0.029236	up	8.74463	6.75083	11.9304	5.95931	2.88279	3.61078	25626	CYKER|Krt2-8	RGD:2984|Ensembl:ENSRNOG00000009779|Vega:OTTRNOG00000001600	7	7q36	keratin 8		GO:0030018(Z disc)//GO:0070062(extracellular exosome)//GO:0043034(costamere)//GO:0045095(keratin filament)//GO:0016363(nuclear matrix)//GO:0005882(intermediate filament)//GO:0005737(cytoplasm)//GO:0016010(dystrophin-associated glycoprotein complex)//GO:0005654(nucleoplasm)//GO:0005634(nucleus)//GO:0071944(cell periphery)//GO:0005911(cell-cell junction)//GO:0042383(sarcolemma)	GO:0005198(structural molecule activity)//GO:0005515(protein binding)//GO:0032403(protein complex binding)//GO:0097110(scaffold protein binding)	GO:0051599(response to hydrostatic pressure)//GO:0051707(response to other organism)//GO:0097191(extrinsic apoptotic signaling pathway)//GO:0045214(sarcomere organization)//GO:0060706(cell differentiation involved in embryonic placenta development)//GO:0097284(hepatocyte apoptotic process)//GO:0033209(tumor necrosis factor-mediated signaling pathway)
LOC679811	ENSRNOG00000009837	protein_coding	-	chr2:202310348-202443572	2.77626	1.72173	1.61248	0.689285	0.04205	0.324749	up	3.34812	2.28905	2.69162	2.0968	1.69754	1.37086	679811	RGD1305449	RGD:1583677|Ensembl:ENSRNOG00000009837	2	2q34	similar to RIKEN cDNA D930015E06		GO:0005886(plasma membrane)//GO:0005737(cytoplasm)		GO:0033088(negative regulation of immature T cell proliferation in thymus)//GO:0090090(negative regulation of canonical Wnt signaling pathway)
Pla2g12a	ENSRNOG00000009864	protein_coding	-	chr2:74606741-74622974	7.91481	4.67431	1.69326	0.7598	0.02345	0.247973	up	4.78563	7.64003	11.3188	4.76575	4.11895	5.13825	362039	-	RGD:1304662|Ensembl:ENSRNOG00000057470	2	2q43	phospholipase A2, group XIIA	rno00564(Glycerophospholipid metabolism)//rno00565(Ether lipid metabolism)//rno00590(Arachidonic acid metabolism)//rno00591(Linoleic acid metabolism)//rno00592(alpha-Linolenic acid metabolism)//rno01100(Metabolic pathways)//rno04014(Ras signaling pathway)//rno04270(Vascular smooth muscle contraction)//rno04972(Pancreatic secretion)//rno04975(Fat digestion and absorption)	GO:0005783(endoplasmic reticulum)//GO:0005622(intracellular)//GO:0005794(Golgi apparatus)//GO:0005576(extracellular region)	GO:0004623(phospholipase A2 activity)//GO:0005509(calcium ion binding)	GO:0016042(lipid catabolic process)
Gar1	ENSRNOG00000009877	protein_coding	+	chr2:74665989-74673267	7.74387	4.62407	1.67469	0.743892	0.02455	0.252126	up	8.40306	7.89685	6.9317	4.51125	6.72177	2.63918	499709	Nola1	RGD:1563995|Ensembl:ENSRNOG00000061146	2	2q43	GAR1 ribonucleoprotein	rno03008(Ribosome biogenesis in eukaryotes)	GO:0031429(box H/ACA snoRNP complex)//GO:0090661(box H/ACA telomerase RNP complex)//GO:0000784(nuclear chromosome, telomeric region)//GO:0015030(Cajal body)//GO:0005730(nucleolus)//GO:0005634(nucleus)	GO:0044822(poly(A) RNA binding)//GO:0034513(box H/ACA snoRNA binding)//GO:0070034(telomerase RNA binding)//GO:0005515(protein binding)	GO:0000454(snoRNA guided rRNA pseudouridine synthesis)
Ldlr	ENSRNOG00000009946	protein_coding	+	chr8:22804324-22827199	6.85736	4.54625	1.50836	0.592978	0.0125	0.18207	up	3.63942	8.64147	8.29121	5.45465	4.02767	4.15642	300438	LDLRA	RGD:2998|Ensembl:ENSRNOG00000009946	8	8q13	low density lipoprotein receptor	rno04144(Endocytosis)//rno04913(Ovarian steroidogenesis)//rno04925(Aldosterone synthesis and secretion)//rno04976(Bile secretion)//rno05145(Toxoplasmosis)//rno05160(Hepatitis C)	GO:0005768(endosome)//GO:0005886(plasma membrane)//GO:0045177(apical part of cell)//GO:0009986(cell surface)//GO:0005901(caveola)//GO:0009897(external side of plasma membrane)//GO:0016020(membrane)//GO:0043235(receptor complex)//GO:0005794(Golgi apparatus)//GO:0005764(lysosome)//GO:0005770(late endosome)//GO:0016323(basolateral plasma membrane)//GO:0034362(low-density lipoprotein particle)//GO:00…	GO:0002020(protease binding)//GO:0005041(low-density lipoprotein receptor activity)//GO:0030229(very-low-density lipoprotein particle receptor activity)//GO:0030169(low-density lipoprotein particle binding)//GO:0042802(identical protein binding)//GO:0005515(protein binding)//GO:0001948(glycoprotein binding)//GO:0005509(calcium ion binding)	GO:0010899(regulation of phosphatidylcholine catabolic process)//GO:0010628(positive regulation of gene expression)//GO:0010629(negative regulation of gene expression)//GO:0034383(low-density lipoprotein particle clearance)//GO:2000188(regulation of cholesterol homeostasis)//GO:0070508(cholesterol import)//GO:0006629(lipid metabolic process)//GO:0071398(cellular response to fatty acid)//GO:000689…
Kremen1	ENSRNOG00000009947	protein_coding	-	chr14:86114542-86175895	16.1055	9.15313	1.75957	0.81522	0.00015	0.0104737	up	13.0631	18.888	16.3654	10.6428	9.25869	7.55786	114107	Kremen	RGD:620789|Ensembl:ENSRNOG00000051487	14	14q21	kringle containing transmembrane protein 1		GO:0016020(membrane)//GO:0016021(integral component of membrane)	GO:0003674(molecular_function)	GO:0007399(nervous system development)//GO:0007517(muscle organ development)//GO:0007154(cell communication)//GO:0016055(Wnt signaling pathway)
Slc7a11	ENSRNOG00000010210	protein_coding	-	chr2:158930293-159004611	21.1767	13.1368	1.61201	0.688863	5e-05	0.00423313	up	25.6698	18.2998	19.5606	15.5367	11.4226	12.4512	310392	-	RGD:1309275|Ensembl:ENSRNOG00000010210	2	2q26	solute carrier family 7 member 11		GO:0005886(plasma membrane)//GO:0005887(integral component of plasma membrane)//GO:0009986(cell surface)//GO:0005791(rough endoplasmic reticulum)//GO:0043231(intracellular membrane-bounded organelle)//GO:0005856(cytoskeleton)	GO:0015327(cystine:glutamate antiporter activity)//GO:0003674(molecular_function)	GO:0006979(response to oxidative stress)//GO:0007420(brain development)//GO:0009636(response to toxic substance)//GO:0089711(L-glutamate transmembrane transport)//GO:0035094(response to nicotine)//GO:0070527(platelet aggregation)//GO:0070306(lens fiber cell differentiation)
Col20a1	ENSRNOG00000010326	protein_coding	+	chr3:180204603-180234584	3.05964	1.94257	1.57504	0.655393	0.02445	0.251671	up	3.49193	4.12728	1.5597	2.85119	1.07036	1.90617	311716	RGD1563901	RGD:1563901|Ensembl:ENSRNOG00000010326	3	3q43	collagen type XX alpha 1 chain		GO:0005615(extracellular space)
Mrps23	ENSRNOG00000010363	protein_coding	-	chr10:74570149-74577912	9.32769	6.05407	1.54073	0.623615	0.04035	0.319451	up	9.95297	9.79278	8.23733	6.19343	5.7721	6.19669	360594	-	RGD:1306963|Ensembl:ENSRNOG00000010363	10	10q26	mitochondrial ribosomal protein S23		GO:0031965(nuclear membrane)//GO:0005739(mitochondrion)//GO:0005840(ribosome)//GO:0045111(intermediate filament cytoskeleton)	GO:0044822(poly(A) RNA binding)//GO:0003735(structural constituent of ribosome)	GO:0006412(translation)
Mknk1	ENSRNOG00000010381	protein_coding	+	chr5:138476360-138513933	5.32417	2.56369	2.07677	1.05434	0.0047	0.111499	up	3.27048	6.0942	6.60784	4.2506	1.97385	1.46661	500526	-	RGD:1559603|Ensembl:ENSRNOG00000010381	5	5q36	MAP kinase-interacting serine/threonine kinase 1	rno04010(MAPK signaling pathway)//rno04066(HIF-1 signaling pathway)//rno04910(Insulin signaling pathway)	GO:0005654(nucleoplasm)//GO:0005634(nucleus)//GO:0005737(cytoplasm)//GO:0005829(cytosol)	GO:0005524(ATP binding)//GO:0005516(calmodulin binding)//GO:0004674(protein serine/threonine kinase activity)//GO:0004683(calmodulin-dependent protein kinase activity)//GO:0009931(calcium-dependent protein serine/threonine kinase activity)	GO:0009651(response to salt stress)//GO:0006446(regulation of translational initiation)//GO:0006468(protein phosphorylation)//GO:0046777(protein autophosphorylation)//GO:0097192(extrinsic apoptotic signaling pathway in absence of ligand)//GO:0035556(intracellular signal transduction)//GO:0018105(peptidyl-serine phosphorylation)
Nol6	ENSRNOG00000010409	protein_coding	-	chr5:61976170-61985722	60.3214	39.0074	1.54641	0.628922	0.0002	0.0130879	up	49.0517	66.5223	65.3903	40.8047	37.3504	38.8672	313167	-	RGD:1308033|Ensembl:ENSRNOG00000010409|Vega:OTTRNOG00000000933	5	5q22	nucleolar protein 6	rno03008(Ribosome biogenesis in eukaryotes)	GO:0000794(condensed nuclear chromosome)//GO:0005730(nucleolus)//GO:0005634(nucleus)//GO:0005739(mitochondrion)	GO:0044822(poly(A) RNA binding)
Serpina3n	ENSRNOG00000010527	protein_coding	+	chr6:137283363-137292168	24.2986	2.74273	8.85928	3.14719	5e-05	0.00423313	up	24.2366	26.9336	21.7257	2.60495	1.79127	3.83197	24795	CPi-26|SPI3|Spi-2.2|Spin2c|Spin3	RGD:3747|Ensembl:ENSRNOG00000010478	6	6q32	serine (or cysteine) peptidase inhibitor, clade A, member 3N		GO:0005576(extracellular region)//GO:0005615(extracellular space)	GO:0004867(serine-type endopeptidase inhibitor activity)	GO:0034516(response to vitamin B6)//GO:0071347(cellular response to interleukin-1)//GO:0071320(cellular response to cAMP)//GO:0006954(inflammatory response)//GO:0032496(response to lipopolysaccharide)//GO:0071385(cellular response to glucocorticoid stimulus)//GO:0034097(response to cytokine)//GO:0071354(cellular response to interleukin-6)//GO:0071346(cellular response to interferon-gamma)//GO:001…
LOC500124	ENSRNOG00000010594	protein_coding	-	chr4:145004417-145038535	2.7111	1.31939	2.05482	1.03901	0.02185	0.241578	up	3.77394	2.95936	1.4	1.59647	1.21764	1.14406	500124	-	RGD:1563788|Ensembl:ENSRNOG00000010594	4	4q24	similar to RIKEN cDNA 4921507P07		GO:0005813(centrosome)//GO:0005737(cytoplasm)
Ndc1	ENSRNOG00000010620	protein_coding	+	chr5:130824419-130868755	9.25731	4.32197	2.14191	1.0989	5e-05	0.00423313	up	12.4631	8.96382	6.34504	4.84758	4.77302	3.34531	362557	Tmem48	RGD:1560173|Ensembl:ENSRNOG00000010620	5	5q34-q35	NDC1 transmembrane nucleoporin	rno03013(RNA transport)	GO:0005886(plasma membrane)//GO:0070762(nuclear pore transmembrane ring)//GO:0031965(nuclear membrane)//GO:0016020(membrane)//GO:0015629(actin cytoskeleton)//GO:0016021(integral component of membrane)//GO:0005643(nuclear pore)//GO:0005737(cytoplasm)	GO:0017056(structural constituent of nuclear pore)	GO:0051028(mRNA transport)//GO:0007283(spermatogenesis)//GO:0051292(nuclear pore complex assembly)//GO:0071790(establishment of spindle pole body localization to nuclear envelope)//GO:0031081(nuclear pore distribution)//GO:0007129(synapsis)//GO:0030474(spindle pole body duplication)//GO:0015031(protein transport)//GO:0006999(nuclear pore organization)
Prcp	ENSRNOG00000010630	protein_coding	+	chr1:163944734-163993907	5.89497	3.79031	1.55527	0.637167	0.02295	0.245174	up	5.3456	7.31914	5.02017	3.8031	4.14909	3.41874	293118	-	RGD:1307842|Ensembl:ENSRNOG00000010630	1	1q32	prolylcarboxypeptidase	rno04614(Renin-angiotensin system)//rno04974(Protein digestion and absorption)	GO:0005575(cellular_component)//GO:0070062(extracellular exosome)//GO:0045178(basal part of cell)	GO:0003674(molecular_function)//GO:0008239(dipeptidyl-peptidase activity)//GO:0004185(serine-type carboxypeptidase activity)	GO:0043535(regulation of blood vessel endothelial cell migration)//GO:0003085(negative regulation of systemic arterial blood pressure)//GO:0042593(glucose homeostasis)//GO:0097009(energy homeostasis)//GO:0002353(plasma kallikrein-kinin cascade)//GO:2000377(regulation of reactive oxygen species metabolic process)//GO:0008150(biological_process)//GO:0006508(proteolysis)//GO:0060055(angiogenesis inv…
Megf11	ENSRNOG00000010634	protein_coding	+	chr8:69722315-69888354	5.53924	3.50083	1.58227	0.661993	0.01205	0.178198	up	4.1697	5.0289	7.41912	4.63709	2.73419	3.1312	691517	-	RGD:1582797|Ensembl:ENSRNOG00000010634	8	8q24	multiple EGF-like-domains 11		GO:0016021(integral component of membrane)		GO:0010842(retina layer formation)//GO:0034109(homotypic cell-cell adhesion)
Lgals3	ENSRNOG00000010645	protein_coding	+	chr15:28094061-28106276	9.61616	1.33559	7.19992	2.84798	0.0003	0.0177459	up	6.84325	9.34657	12.6587	2.88704	0.200317	0.91942	83781	AGE-R3|CBP30|L-34|gal-3	RGD:69356|Ensembl:ENSRNOG00000010645	15	15p14	lectin, galactoside-binding, soluble, 3		GO:0001772(immunological synapse)//GO:0005743(mitochondrial inner membrane)//GO:0070062(extracellular exosome)//GO:0009986(cell surface)//GO:0009897(external side of plasma membrane)//GO:0016020(membrane)//GO:0005886(plasma membrane)//GO:0005737(cytoplasm)//GO:0005578(proteinaceous extracellular matrix)//GO:0031012(extracellular matrix)//GO:0005634(nucleus)//GO:0005615(extracellular space)//GO:00…	GO:0043236(laminin binding)//GO:0048030(disaccharide binding)//GO:0034988(Fc-gamma receptor I complex binding)//GO:0048029(monosaccharide binding)//GO:0050785(advanced glycation end-product receptor activity)//GO:0030246(carbohydrate binding)//GO:0044822(poly(A) RNA binding)//GO:0019863(IgE binding)//GO:0042056(chemoattractant activity)	GO:0008380(RNA splicing)//GO:0042129(regulation of T cell proliferation)//GO:0090280(positive regulation of calcium ion import)//GO:0050918(positive chemotaxis)//GO:0048246(macrophage chemotaxis)//GO:0043066(negative regulation of apoptotic process)//GO:0014064(positive regulation of serotonin secretion)//GO:0006397(mRNA processing)//GO:0048245(eosinophil chemotaxis)//GO:2001237(negative regulati…
Tp53	ENSRNOG00000010756	protein_coding	+	chr10:55932657-55944086	19.7265	13.0903	1.50695	0.591632	0.0038	0.0991807	up	15.7644	21.0632	22.3517	13.3552	12.6802	13.2356	24842	Trp53|p53	RGD:3889|Ensembl:ENSRNOG00000010756	10	10q24	tumor protein p53	rno04010(MAPK signaling pathway)//rno04071(Sphingolipid signaling pathway)//rno04110(Cell cycle)//rno04115(p53 signaling pathway)//rno04151(PI3K-Akt signaling pathway)//rno04210(Apoptosis)//rno04211(Longevity regulating pathway - mammal)//rno04310(Wnt signaling pathway)//rno04722(Neurotrophin signaling pathway)//rno04919(Thyroid hormone signaling pathway)//rno05014(Amyotrophic lateral sclerosis (…	GO:0043234(protein complex)//GO:0035861(site of double-strand break)//GO:0005669(transcription factor TFIID complex)//GO:0005737(cytoplasm)//GO:0000790(nuclear chromatin)//GO:0005759(mitochondrial matrix)//GO:0016604(nuclear body)//GO:0005829(cytosol)//GO:0016363(nuclear matrix)//GO:0005667(transcription factor complex)//GO:0005739(mitochondrion)//GO:0005730(nucleolus)//GO:0016605(PML body)//GO:0…	GO:0003700(transcription factor activity, sequence-specific DNA binding)//GO:0047485(protein N-terminus binding)//GO:0003684(damaged DNA binding)//GO:0001085(RNA polymerase II transcription factor binding)//GO:0008134(transcription factor binding)//GO:0001228(transcriptional activator activity, RNA polymerase II transcription regulatory region sequence-specific binding)//GO:0001046(core promoter …	GO:2000269(regulation of fibroblast apoptotic process)//GO:0042149(cellular response to glucose starvation)//GO:0035794(positive regulation of mitochondrial membrane permeability)//GO:0090399(replicative senescence)//GO:0034614(cellular response to reactive oxygen species)//GO:0051726(regulation of cell cycle)//GO:0010629(negative regulation of gene expression)//GO:0007369(gastrulation)//GO:00614…
Ccrn4l	ENSRNOG00000010799	protein_coding	+	chr2:159759665-159779874	11.0998	6.64073	1.67147	0.741119	0.0012	0.0461795	up	7.78941	11.2848	14.2252	6.46344	7.60447	5.85429
Nek6	ENSRNOG00000010897	protein_coding	+	chr3:28080321-28113347	10.462	6.00317	1.74275	0.801368	0.00895	0.155233	up	11.3023	10.0122	10.0716	7.85305	6.90517	3.25128	360161	-	RGD:727779|Ensembl:ENSRNOG00000010897	3	3q11	NIMA-related kinase 6		GO:0005815(microtubule organizing center)//GO:0043231(intracellular membrane-bounded organelle)//GO:0016607(nuclear speck)//GO:0005654(nucleoplasm)//GO:0005634(nucleus)//GO:0005737(cytoplasm)//GO:0000922(spindle pole)	GO:0004674(protein serine/threonine kinase activity)//GO:0019894(kinesin binding)//GO:0005524(ATP binding)//GO:0004871(signal transducer activity)//GO:0000287(magnesium ion binding)//GO:0019901(protein kinase binding)	GO:0007067(mitotic nuclear division)//GO:0043123(positive regulation of I-kappaB kinase/NF-kappaB signaling)//GO:0006468(protein phosphorylation)//GO:0051301(cell division)//GO:0030071(regulation of mitotic metaphase/anaphase transition)//GO:0046777(protein autophosphorylation)//GO:0006915(apoptotic process)//GO:0018105(peptidyl-serine phosphorylation)//GO:0007059(chromosome segregation)//GO:0007…
RGD1563222	ENSRNOG00000010963	protein_coding	+	chr3:100675068-100677051	3.75986	1.13724	3.30615	1.72515	0.0411	0.321444	up	4.26611	2.4975	4.51598	1.9807	1.43101	0	362175	-	RGD:1563222|Ensembl:ENSRNOG00000010963	3	3q32	similar to RIKEN cDNA A930018P22
Ednrb	ENSRNOG00000010997	protein_coding	-	chr15:91502601-91531979	11.7638	7.83094	1.50222	0.587097	0.01175	0.17659	up	7.83432	12.974	14.4831	9.65038	7.26723	6.5752	50672	Ednra|Etb	RGD:2536|Ensembl:ENSRNOG00000010997	15	15q21-q22	endothelin receptor type B	rno04020(Calcium signaling pathway)//rno04022(cGMP-PKG signaling pathway)//rno04080(Neuroactive ligand-receptor interaction)//rno04916(Melanogenesis)//rno05200(Pathways in cancer)	GO:0031965(nuclear membrane)//GO:0016020(membrane)//GO:0005886(plasma membrane)//GO:0045121(membrane raft)//GO:0016021(integral component of membrane)	GO:0004872(receptor activity)//GO:0017046(peptide hormone binding)//GO:0004930(G-protein coupled receptor activity)//GO:0004962(endothelin receptor activity)//GO:0031702(type 1 angiotensin receptor binding)	GO:0035645(enteric smooth muscle cell differentiation)//GO:0043066(negative regulation of apoptotic process)//GO:0042311(vasodilation)//GO:0048066(developmental pigmentation)//GO:0007204(positive regulation of cytosolic calcium ion concentration)//GO:0086100(endothelin receptor signaling pathway)//GO:0030318(melanocyte differentiation)//GO:0014043(negative regulation of neuron maturation)//GO:000…
Eif3l	ENSRNOG00000011020	protein_coding	+	chr7:120314743-120325674	43.329	27.9785	1.54865	0.631015	0.0008	0.0350706	up	47.8576	41.8526	40.2767	33.0837	27.812	23.0398	300069	Eif3s6ip	RGD:1308230|Ensembl:ENSRNOG00000011020	7	7q34	eukaryotic translation initiation factor 3, subunit L		GO:0016020(membrane)//GO:0005575(cellular_component)//GO:0001650(fibrillar center)//GO:0005852(eukaryotic translation initiation factor 3 complex)//GO:0005730(nucleolus)//GO:0005654(nucleoplasm)	GO:0044822(poly(A) RNA binding)//GO:0003674(molecular_function)//GO:0003743(translation initiation factor activity)	GO:0006413(translational initiation)//GO:0008150(biological_process)//GO:0075525(viral translational termination-reinitiation)
Srm	ENSRNOG00000011078	protein_coding	+	chr5:169061722-169064921	3.70983	1.62311	2.28563	1.19259	0.02645	0.260008	up	8.63952	1.3038	1.18617	0.832392	0.375375	3.66157	84596	-	RGD:620796|Ensembl:ENSRNOG00000011078	5	5q36	spermidine synthase	rno00270(Cysteine and methionine metabolism)//rno00330(Arginine and proline metabolism)//rno00410(beta-Alanine metabolism)//rno00480(Glutathione metabolism)//rno01100(Metabolic pathways)		GO:0004766(spermidine synthase activity)//GO:0042803(protein homodimerization activity)	GO:0008295(spermidine biosynthetic process)
Acy1	ENSRNOG00000011189	protein_coding	-	chr8:114498900-114503595	12.2901	8.10074	1.51716	0.601369	0.0264	0.259894	up	14.3707	12.9828	9.51683	6.75792	10.7553	6.78896	300981	Acy1a|Acy1b	RGD:2030|Ensembl:ENSRNOG00000011189	8	8q32	aminoacylase 1	rno00220(Arginine biosynthesis)//rno01100(Metabolic pathways)//rno01210(2-Oxocarboxylic acid metabolism)//rno01230(Biosynthesis of amino acids)	GO:0070062(extracellular exosome)//GO:0005737(cytoplasm)	GO:0008237(metallopeptidase activity)//GO:0004046(aminoacylase activity)//GO:0046872(metal ion binding)	GO:0006508(proteolysis)//GO:0030163(protein catabolic process)//GO:0006520(cellular amino acid metabolic process)
Chrna4	ENSRNOG00000011202	protein_coding	-	chr3:180243037-180258028	15.8545	10.4852	1.51208	0.596539	0.0026	0.0765643	up	12.228	19.3288	16.0066	9.76744	12.104	9.58404	25590	NARAC	RGD:2346|Ensembl:ENSRNOG00000011202	3	3q43	cholinergic receptor nicotinic alpha 4 subunit	rno04080(Neuroactive ligand-receptor interaction)//rno04725(Cholinergic synapse)//rno05033(Nicotine addiction)	GO:0005892(acetylcholine-gated channel complex)//GO:0005886(plasma membrane)//GO:0009897(external side of plasma membrane)//GO:0016020(membrane)//GO:0030425(dendrite)//GO:0016021(integral component of membrane)//GO:0030054(cell junction)//GO:0045211(postsynaptic membrane)//GO:0043025(neuronal cell body)	GO:0015464(acetylcholine receptor activity)//GO:0046982(protein heterodimerization activity)//GO:0005216(ion channel activity)//GO:0042166(acetylcholine binding)//GO:0004889(acetylcholine-activated cation-selective channel activity)//GO:0008144(drug binding)//GO:0005515(protein binding)	GO:0095500(acetylcholine receptor signaling pathway)//GO:0006979(response to oxidative stress)//GO:0099565(chemical synaptic transmission, postsynaptic)//GO:0033603(positive regulation of dopamine secretion)//GO:0007271(synaptic transmission, cholinergic)//GO:0042113(B cell activation)//GO:0050890(cognition)//GO:1903048(regulation of acetylcholine-gated cation channel activity)//GO:0050877(neurol…
Mcc	ENSRNOG00000011271	protein_coding	-	chr18:35348807-35448391	6.62438	3.35754	1.97299	0.98038	0.00075	0.0334194	up	9.2553	6.26044	4.35739	3.1111	3.92509	3.03643	307449	RGD1561988	RGD:1561988|Ensembl:ENSRNOG00000011271|Vega:OTTRNOG00000001716	18	-	mutated in colorectal cancers		GO:0005654(nucleoplasm)//GO:0005886(plasma membrane)//GO:0005737(cytoplasm)		GO:0090090(negative regulation of canonical Wnt signaling pathway)//GO:0010633(negative regulation of epithelial cell migration)//GO:0045184(establishment of protein localization)//GO:0050680(negative regulation of epithelial cell proliferation)
Lgi3	ENSRNOG00000011323	protein_coding	+	chr15:55944094-55951223	7.69357	4.14452	1.85632	0.892447	0.00035	0.0199206	up	6.51076	7.71569	8.85426	4.74254	3.77779	3.91324	306013	-	RGD:1311079|Ensembl:ENSRNOG00000011323	15	15p11	leucine-rich repeat LGI family, member 3		GO:0008021(synaptic vesicle)	GO:0003824(catalytic activity)	GO:0017157(regulation of exocytosis)
Ldb3	ENSRNOG00000011343	protein_coding	-	chr16:9203391-9266393	3.07143	1.13416	2.7081	1.43728	0.0001	0.00761011	up	2.60334	4.02532	2.58562	1.38389	0.794796	1.22381	498587	RGD1564875	RGD:1564875|Ensembl:ENSRNOG00000059166|Vega:OTTRNOG00000001792	16	16p16-p15	LIM domain binding 3		GO:0030018(Z disc)//GO:0005575(cellular_component)//GO:0005856(cytoskeleton)	GO:0003674(molecular_function)//GO:0008270(zinc ion binding)//GO:0008092(cytoskeletal protein binding)//GO:0005080(protein kinase C binding)//GO:0051371(muscle alpha-actinin binding)	GO:0008150(biological_process)//GO:0045214(sarcomere organization)
Kcns2	ENSRNOG00000011369	protein_coding	+	chr7:73763133-73765356	2.72011	1.19183	2.28229	1.19048	0.02615	0.258749	up	1.87226	2.91872	3.36937	1.86666	0.420741	1.2881	66022	-	RGD:621525|Ensembl:ENSRNOG00000011369	7	7q22	potassium voltage-gated channel, modifier subfamily S, member 2		GO:0005886(plasma membrane)//GO:0048471(perinuclear region of cytoplasm)//GO:0016021(integral component of membrane)//GO:0008076(voltage-gated potassium channel complex)	GO:0005251(delayed rectifier potassium channel activity)	GO:1902259(regulation of delayed rectifier potassium channel activity)//GO:0006813(potassium ion transport)//GO:0051260(protein homooligomerization)//GO:0071805(potassium ion transmembrane transport)
Cldn23	ENSRNOG00000011424	protein_coding	+	chr16:59664247-59665971	6.39741	3.09514	2.06693	1.04749	0.00345	0.0923591	up	4.07512	8.16743	6.94969	3.04807	3.53303	2.70431	290789	-	RGD:1309001|Ensembl:ENSRNOG00000011424	16	16q12.2	claudin 23	rno04514(Cell adhesion molecules (CAMs))//rno04530(Tight junction)//rno04670(Leukocyte transendothelial migration)//rno05160(Hepatitis C)	GO:0005923(bicellular tight junction)//GO:0005886(plasma membrane)//GO:0016021(integral component of membrane)	GO:0005198(structural molecule activity)
Dusp26	ENSRNOG00000011518	protein_coding	-	chr16:64455738-64463016	13.475	8.76572	1.53723	0.620337	0.00975	0.161065	up	13.8226	12.6452	13.9572	8.74498	8.17128	9.38088	306527	RGD1310090	RGD:1310090|Ensembl:ENSRNOG00000011518	16	16q12.3	dual specificity phosphatase 26 (putative)		GO:0005739(mitochondrion)//GO:0005634(nucleus)//GO:0005794(Golgi apparatus)//GO:0005737(cytoplasm)//GO:0070062(extracellular exosome)	GO:0008138(protein tyrosine/serine/threonine phosphatase activity)//GO:0001102(RNA polymerase II activating transcription factor binding)//GO:0004721(phosphoprotein phosphatase activity)//GO:0004647(phosphoserine phosphatase activity)//GO:0002039(p53 binding)//GO:0004725(protein tyrosine phosphatase activity)	GO:0044387(negative regulation of protein kinase activity by regulation of protein phosphorylation)//GO:0000122(negative regulation of transcription from RNA polymerase II promoter)//GO:1902310(positive regulation of peptidyl-serine dephosphorylation)//GO:0070373(negative regulation of ERK1 and ERK2 cascade)//GO:0006470(protein dephosphorylation)//GO:0045785(positive regulation of cell adhesion)/…
Apopt1	ENSRNOG00000011542	protein_coding	-	chr6:144205802-144230967	21.8026	13.3349	1.63501	0.709296	0.01345	0.189588	up	20.071	22.9697	22.3672	11.7722	15.238	12.9944	299341	APOP-1|Apop1|RGD1304719	RGD:1304719|Ensembl:ENSRNOG00000011542|Ensembl:ENSRNOG00000058920	6	6q32	apoptogenic 1, mitochondrial		GO:0005622(intracellular)//GO:0005739(mitochondrion)		GO:0043280(positive regulation of cysteine-type endopeptidase activity involved in apoptotic process)//GO:0090200(positive regulation of release of cytochrome c from mitochondria)//GO:0097193(intrinsic apoptotic signaling pathway)//GO:0034393(positive regulation of smooth muscle cell apoptotic process)
Hey1	ENSRNOG00000011593	protein_coding	+	chr2:115062449-115064660	12.1995	5.51173	2.21336	1.14624	0.0093	0.156884	up	7.93969	14.7157	13.9431	2.71792	4.91108	8.90618	155437	Herp2	RGD:621403	2	2q23	hes-related family bHLH transcription factor with YRPW motif 1		GO:0005634(nucleus)//GO:0005737(cytoplasm)	GO:0003674(molecular_function)//GO:0046982(protein heterodimerization activity)//GO:0042803(protein homodimerization activity)//GO:0043565(sequence-specific DNA binding)//GO:0003700(transcription factor activity, sequence-specific DNA binding)//GO:0000983(transcription factor activity, RNA polymerase II core promoter sequence-specific)//GO:0001078(transcriptional repressor activity, RNA polymeras…	GO:0090162(establishment of epithelial cell polarity)//GO:0060317(cardiac epithelial to mesenchymal transition)//GO:0060840(artery development)//GO:0009948(anterior/posterior axis specification)//GO:0060412(ventricular septum morphogenesis)//GO:0003199(endocardial cushion to mesenchymal transition involved in heart valve formation)//GO:0000122(negative regulation of transcription from RNA polymer…
Dguok	ENSRNOG00000011617	protein_coding	-	chr4:179770726-179798683	14.5281	9.031	1.60869	0.685889	0.0254	0.255813	up	18.5656	12.9423	12.0764	10.0048	12.2156	4.87262	297389	-	RGD:1304799|Ensembl:ENSRNOG00000011617	4	4q34	deoxyguanosine kinase	rno00230(Purine metabolism)//rno01100(Metabolic pathways)	GO:0005634(nucleus)//GO:0005575(cellular_component)//GO:0005739(mitochondrion)//GO:0005737(cytoplasm)//GO:0005829(cytosol)	GO:0005524(ATP binding)//GO:0003674(molecular_function)//GO:0004138(deoxyguanosine kinase activity)//GO:0019206(nucleoside kinase activity)	GO:0046122(purine deoxyribonucleoside metabolic process)//GO:0010977(negative regulation of neuron projection development)//GO:0006468(protein phosphorylation)//GO:0009157(deoxyribonucleoside monophosphate biosynthetic process)//GO:0016310(phosphorylation)//GO:0009165(nucleotide biosynthetic process)//GO:0046070(dGTP metabolic process)
S100a6	ENSRNOG00000011647	protein_coding	+	chr2:209441322-209442604	42.3985	17.5609	2.41436	1.27164	0.0031	0.0862271	up	40.4818	27.3359	59.3777	15.2922	4.28628	33.1043	85247	-	RGD:620264|Ensembl:ENSRNOG00000011647	2	2q34	S100 calcium binding protein A6		GO:0070062(extracellular exosome)//GO:0005635(nuclear envelope)//GO:0048471(perinuclear region of cytoplasm)//GO:0001726(ruffle)//GO:0005829(cytosol)//GO:0005634(nucleus)//GO:0031234(extrinsic component of cytoplasmic side of plasma membrane)//GO:0005737(cytoplasm)	GO:0008270(zinc ion binding)//GO:0048306(calcium-dependent protein binding)//GO:0042803(protein homodimerization activity)//GO:0005523(tropomyosin binding)//GO:0015075(ion transmembrane transporter activity)//GO:0005509(calcium ion binding)//GO:0044548(S100 protein binding)	GO:0034220(ion transmembrane transport)
Nudt18	ENSRNOG00000011831	protein_coding	+	chr15:55989071-55991602	10.5	6.81141	1.54153	0.624361	0.0275	0.265513	up	10.8498	7.75615	12.894	6.78623	7.98973	5.65827	361068	RGD1311802	RGD:1311802|Ensembl:ENSRNOG00000011831	15	15p11	nudix hydrolase 18			GO:0044715(8-oxo-dGDP phosphatase activity)//GO:0044717(8-hydroxy-dADP phosphatase activity)//GO:0000287(magnesium ion binding)//GO:0044716(8-oxo-GDP phosphatase activity)	GO:0046067(dGDP catabolic process)//GO:0046712(GDP catabolic process)//GO:0046057(dADP catabolic process)
LOC100910805	ENSRNOG00000011856	protein_coding	+	chr14:109244899-109274018	6.40219	2.73698	2.33914	1.22598	0.0256	0.256492	up	5.78799	3.16832	10.2503	3.5184	3.88343	0.809104
Aadat	ENSRNOG00000011861	protein_coding	-	chr16:32542519-32702406	13.7927	7.37976	1.86899	0.902257	0.0407	0.320164	up	17.9733	11.5168	11.8879	3.97904	7.79246	10.3678	29416	Kat2	RGD:2948|Ensembl:ENSRNOG00000011861	16	16p12	aminoadipate aminotransferase	rno00300(Lysine biosynthesis)//rno00310(Lysine degradation)//rno00380(Tryptophan metabolism)//rno01100(Metabolic pathways)//rno01210(2-Oxocarboxylic acid metabolism)//rno01230(Biosynthesis of amino acids)	GO:0005739(mitochondrion)	GO:0042803(protein homodimerization activity)//GO:0030170(pyridoxal phosphate binding)//GO:0016212(kynurenine-oxoglutarate transaminase activity)//GO:0047536(2-aminoadipate transaminase activity)//GO:0008483(transaminase activity)//GO:0003824(catalytic activity)	GO:0009058(biosynthetic process)//GO:0006103(2-oxoglutarate metabolic process)//GO:0033512(L-lysine catabolic process to acetyl-CoA via saccharopine)//GO:0070189(kynurenine metabolic process)//GO:0006536(glutamate metabolic process)//GO:0097052(L-kynurenine metabolic process)//GO:0019441(tryptophan catabolic process to kynurenine)
SAAL1	ENSRNOG00000011895	protein_coding	-	chr1:103793444-103816239	3.55797	2.06885	1.71978	0.782223	0.04195	0.324532	up	3.41019	2.51791	4.74581	2.01433	2.66321	1.52902	687992	-	RGD:1594860	1	-	serum amyloid A-like 1
Vat1l	ENSRNOG00000011989	protein_coding	+	chr19:57347971-57515078	75.5813	49.4028	1.5299	0.613435	5e-05	0.00423313	up	77.9287	75.8752	72.94	41.2646	55.0339	51.91	361414	-	RGD:1598315|Ensembl:ENSRNOG00000011989	19	19q12	vesicle amine transport 1-like			GO:0016491(oxidoreductase activity)//GO:0008270(zinc ion binding)	GO:0055114(oxidation-reduction process)
Adcyap1r1	ENSRNOG00000012098	protein_coding	+	chr4:150314845-150360099	5.35171	2.88377	1.85581	0.892046	0.00295	0.0830784	up	4.06781	6.28705	5.70028	4.05866	3.28495	1.30769	24167	PAC1-R|PACAP-R1|PACAP-R1A|PACAPR1|PACAPR1A	RGD:2038|Ensembl:ENSRNOG00000012098	4	4q24	adenylate cyclase activating polypeptide 1 receptor type 1	rno04024(cAMP signaling pathway)//rno04080(Neuroactive ligand-receptor interaction)//rno04713(Circadian entrainment)//rno04911(Insulin secretion)//rno04924(Renin secretion)	GO:0005923(bicellular tight junction)//GO:0005768(endosome)//GO:0016021(integral component of membrane)//GO:0009986(cell surface)//GO:0005901(caveola)//GO:0005791(rough endoplasmic reticulum)//GO:0043235(receptor complex)//GO:0043005(neuron projection)//GO:0000139(Golgi membrane)//GO:0005737(cytoplasm)	GO:0008179(adenylate cyclase binding)//GO:0042923(neuropeptide binding)//GO:0004999(vasoactive intestinal polypeptide receptor activity)//GO:0001634(pituitary adenylate cyclase-activating polypeptide receptor activity)//GO:0030306(ADP-ribosylation factor binding)	GO:0060732(positive regulation of inositol phosphate biosynthetic process)//GO:0042493(response to drug)//GO:0019933(cAMP-mediated signaling)//GO:0032355(response to estradiol)//GO:0046545(development of primary female sexual characteristics)//GO:0010524(positive regulation of calcium ion transport into cytosol)//GO:0007283(spermatogenesis)//GO:0007190(activation of adenylate cyclase activity)//G…
Depdc7	ENSRNOG00000012262	protein_coding	-	chr3:101290428-101311699	3.29784	1.09848	3.00218	1.58601	0.00485	0.113078	up	4.32977	3.55005	2.0137	1.47198	1.06164	0.761817	295971	RGD1309720	RGD:1309720|Ensembl:ENSRNOG00000012262	3	3q32	DEP domain containing 7		GO:0005622(intracellular)		GO:0035556(intracellular signal transduction)
Med26	ENSRNOG00000012270	protein_coding	+	chr16:18863764-18913578	9.0641	5.17551	1.75134	0.808461	0.0001	0.00761011	up	9.01529	8.97422	9.20277	7.19639	4.96167	3.36848	306328	Slc35e1	RGD:1309524|Ensembl:ENSRNOG00000012270	16	16p14	mediator complex subunit 26		GO:0016592(mediator complex)//GO:0005634(nucleus)//GO:0005575(cellular_component)	GO:0003674(molecular_function)//GO:0003677(DNA binding)//GO:0001104(RNA polymerase II transcription cofactor activity)//GO:0003713(transcription coactivator activity)	GO:0006357(regulation of transcription from RNA polymerase II promoter)//GO:0006367(transcription initiation from RNA polymerase II promoter)//GO:0006351(transcription, DNA-templated)//GO:0008150(biological_process)
Thrsp	ENSRNOG00000012404	protein_coding	-	chr1:168587725-168592099	22.6723	14.6103	1.55181	0.63395	0.00515	0.1155	up	24.9795	23.4472	19.5902	15.7173	13.7978	14.3156	25357	Lpgp|S14|SPOT14	RGD:3859|Ensembl:ENSRNOG00000012404	1	1q32	thyroid hormone responsive		GO:0005654(nucleoplasm)//GO:0005634(nucleus)//GO:0005829(cytosol)	GO:0042803(protein homodimerization activity)	GO:0006629(lipid metabolic process)//GO:0010866(regulation of triglyceride biosynthetic process)//GO:0006351(transcription, DNA-templated)//GO:0006355(regulation of transcription, DNA-templated)//GO:0046890(regulation of lipid biosynthetic process)
Dnajc16	ENSRNOG00000012503	protein_coding	-	chr5:164037420-164064397	15.4968	10.3182	1.50188	0.586772	0.0017	0.0578598	up	11.9725	16.9612	17.5566	10.6896	11.9192	8.3459	362652	-	RGD:1359395|Ensembl:ENSRNOG00000012503	5	5q36	DnaJ heat shock protein family (Hsp40) member C16		GO:0005623(cell)//GO:0016021(integral component of membrane)		GO:0045454(cell redox homeostasis)
Dlgap2	ENSRNOG00000012573	protein_coding	-	chr16:79447601-79750039	2.14552	1.09319	1.96262	0.97278	0.01345	0.189588	up	1.9705	2.09338	2.37266	0.87278	1.57281	0.833979	116681	DAP-2|SAPAP2	RGD:620224|Ensembl:ENSRNOG00000012573	16	16q12.5	DLG associated protein 2		GO:0014069(postsynaptic density)//GO:0005883(neurofilament)//GO:0030425(dendrite)//GO:0030054(cell junction)//GO:0045211(postsynaptic membrane)	GO:0005515(protein binding)//GO:0019904(protein domain specific binding)//GO:0004385(guanylate kinase activity)	GO:0046710(GDP metabolic process)//GO:0046037(GMP metabolic process)//GO:0007270(neuron-neuron synaptic transmission)
Pdlim3	ENSRNOG00000012658	protein_coding	-	chr16:49271216-49303147	3.59695	1.65492	2.17348	1.12001	0.0214	0.239971	up	2.41341	4.67674	3.70069	1.98378	1.30099	1.67999	114108	Actn2lp|Alp	RGD:620427|Ensembl:ENSRNOG00000012658	16	16q11	PDZ and LIM domain 3		GO:0030018(Z disc)//GO:0015629(actin cytoskeleton)//GO:0005737(cytoplasm)	GO:0008307(structural constituent of muscle)//GO:0042805(actinin binding)//GO:0008270(zinc ion binding)//GO:0008092(cytoskeletal protein binding)	GO:0007015(actin filament organization)//GO:0007507(heart development)//GO:0007519(skeletal muscle tissue development)//GO:0008150(biological_process)
Polr1e	ENSRNOG00000012664	protein_coding	+	chr5:65081628-65097153	6.79337	4.15927	1.63331	0.707798	0.0264	0.259894	up	7.29177	8.88399	4.20433	4.65005	3.18057	4.64718	313245	Praf1|RGD1565773	RGD:1565773|Ensembl:ENSRNOG00000012664	5	5q22	polymerase (RNA) I subunit E	rno00230(Purine metabolism)//rno00240(Pyrimidine metabolism)//rno01100(Metabolic pathways)//rno03020(RNA polymerase)	GO:0005634(nucleus)//GO:0005736(DNA-directed RNA polymerase I complex)//GO:0005575(cellular_component)//GO:0005730(nucleolus)	GO:0001054(RNA polymerase I activity)//GO:0003674(molecular_function)//GO:0001179(RNA polymerase I transcription factor binding)//GO:0003677(DNA binding)	GO:0001189(RNA polymerase I transcriptional preinitiation complex assembly at the promoter for the nuclear large rRNA transcript)//GO:0008150(biological_process)
Mfsd5	ENSRNOG00000012832	protein_coding	+	chr7:141678905-141681186	15.8428	9.21236	1.71973	0.78218	0.0013	0.0487806	up	14.4528	16.4787	16.5967	10.3782	10.3957	6.86319	315329	RGD1305138	RGD:1305138|Ensembl:ENSRNOG00000012832	7	7q36	major facilitator superfamily domain containing 5		GO:0016020(membrane)//GO:0016021(integral component of membrane)	GO:0015098(molybdate ion transmembrane transporter activity)	GO:0015689(molybdate ion transport)
Parp3	ENSRNOG00000012865	protein_coding	-	chr8:114537739-114543478	3.57403	1.7668	2.02288	1.01641	0.0098	0.161301	up	4.47511	2.16458	4.08239	1.61722	1.77002	1.91317	300985	Adprtl3	RGD:1305189|Ensembl:ENSRNOG00000012865	8	8q32	poly (ADP-ribose) polymerase family, member 3	rno03410(Base excision repair)	GO:0035861(site of double-strand break)//GO:0005737(cytoplasm)	GO:0003950(NAD+ ADP-ribosyltransferase activity)//GO:0003910(DNA ligase (ATP) activity)	GO:0000723(telomere maintenance)//GO:0006471(protein ADP-ribosylation)//GO:0051103(DNA ligation involved in DNA repair)//GO:0051106(positive regulation of DNA ligation)//GO:0006273(lagging strand elongation)//GO:0006302(double-strand break repair)//GO:1990166(protein localization to site of double-strand break)//GO:0060236(regulation of mitotic spindle organization)
Fgl2	ENSRNOG00000012881	protein_coding	-	chr4:10315674-10321309	2.54656	0.515135	4.94349	2.30553	0.00015	0.0104737	up	2.37151	2.40266	2.8655	1.10351	0.441894	0	84586	-	RGD:620170|Ensembl:ENSRNOG00000012881	4	4q11	fibrinogen-like 2		GO:0070062(extracellular exosome)	GO:0008233(peptidase activity)	GO:0006508(proteolysis)//GO:0007567(parturition)
Maff	ENSRNOG00000012886	protein_coding	+	chr7:120573572-120584925	5.32719	0.710857	7.49402	2.90574	0.0002	0.0130879	up	3.03247	2.02569	10.9234	1.00861	0.340938	0.783019	366960	-	RGD:1309531|Ensembl:ENSRNOG00000012886	7	7q34	MAF bZIP transcription factor F		GO:0005739(mitochondrion)//GO:0005634(nucleus)	GO:0043565(sequence-specific DNA binding)//GO:0001228(transcriptional activator activity, RNA polymerase II transcription regulatory region sequence-specific binding)	GO:0045604(regulation of epidermal cell differentiation)//GO:0006366(transcription from RNA polymerase II promoter)//GO:0045944(positive regulation of transcription from RNA polymerase II promoter)//GO:0006357(regulation of transcription from RNA polymerase II promoter)//GO:0001701(in utero embryonic development)//GO:0035914(skeletal muscle cell differentiation)
Epha8	ENSRNOG00000013036	protein_coding	-	chr5:159057428-159078493	7.93739	5.21685	1.52149	0.605485	0.0092	0.156759	up	6.00999	7.53424	10.2679	5.76752	4.48523	5.39781	60589	-	RGD:708543|Ensembl:ENSRNOG00000013036	5	5q36	Eph receptor A8	rno04360(Axon guidance)	GO:0043005(neuron projection)//GO:0031901(early endosome membrane)//GO:0005887(integral component of plasma membrane)	GO:0005524(ATP binding)//GO:0005004(GPI-linked ephrin receptor activity)	GO:0033628(regulation of cell adhesion mediated by integrin)//GO:0031175(neuron projection development)//GO:0007411(axon guidance)//GO:0030155(regulation of cell adhesion)//GO:0048013(ephrin receptor signaling pathway)//GO:0043552(positive regulation of phosphatidylinositol 3-kinase activity)//GO:0018108(peptidyl-tyrosine phosphorylation)//GO:0016322(neuron remodeling)//GO:0007155(cell adhesion)/…
Lnpep	ENSRNOG00000013082	protein_coding	+	chr1:69216789-69275904	10.5476	3.40426	3.09835	1.6315	5e-05	0.00423313	up	3.15335	4.78583	3.42905	5.29961	3.67826	4.29982	171105	IRAP|P-LAP|Vp165	RGD:621752|Ensembl:ENSRNOG00000055229	1	1q12	leucyl/cystinyl aminopeptidase	rno04614(Renin-angiotensin system)	GO:0005886(plasma membrane)//GO:0009986(cell surface)//GO:0048471(perinuclear region of cytoplasm)//GO:0016021(integral component of membrane)//GO:0043231(intracellular membrane-bounded organelle)//GO:0005737(cytoplasm)//GO:0032593(insulin-responsive compartment)//GO:0043229(intracellular organelle)//GO:0031982(vesicle)//GO:0043025(neuronal cell body)	GO:0008237(metallopeptidase activity)//GO:0070006(metalloaminopeptidase activity)//GO:0008270(zinc ion binding)//GO:0017046(peptide hormone binding)//GO:0001595(angiotensin receptor activity)//GO:0004177(aminopeptidase activity)	GO:0048169(regulation of long-term neuronal synaptic plasticity)//GO:0010813(neuropeptide catabolic process)//GO:0045777(positive regulation of blood pressure)//GO:0043171(peptide catabolic process)//GO:0009725(response to hormone)//GO:0038166(angiotensin-activated signaling pathway)//GO:0006508(proteolysis)
Gadd45g	ENSRNOG00000013090	protein_coding	-	chr17:15469300-15471060	37.5245	17.921	2.09388	1.06618	5e-05	0.00423313	up	24.5934	20.731	67.2491	14.8804	17.9816	20.9009	291005	-	RGD:1311796|Ensembl:ENSRNOG00000013090	17	17p14	growth arrest and DNA-damage-inducible, gamma	rno04010(MAPK signaling pathway)//rno04068(FoxO signaling pathway)//rno04110(Cell cycle)//rno04115(p53 signaling pathway)	GO:0005634(nucleus)//GO:0005737(cytoplasm)		GO:0007275(multicellular organism development)//GO:0043065(positive regulation of apoptotic process)//GO:0030154(cell differentiation)//GO:1900745(positive regulation of p38MAPK cascade)//GO:0046330(positive regulation of JNK cascade)//GO:0000186(activation of MAPKK activity)//GO:0006469(negative regulation of protein kinase activity)//GO:0006915(apoptotic process)//GO:0051726(regulation of cell …
Lonrf3	ENSRNOG00000013092	protein_coding	+	chrX:123088022-123121296	3.55643	2.17254	1.637	0.71105	0.0317	0.285132	up	3.099	4.13929	3.43101	1.46181	1.31732	3.73849	298322	RGD1565451	RGD:1565451|Ensembl:ENSRNOG00000013092	X	Xq12	LON peptidase N-terminal domain and ring finger 3			GO:0004176(ATP-dependent peptidase activity)//GO:0008270(zinc ion binding)	GO:0006508(proteolysis)
Bet1l	ENSRNOG00000013165	protein_coding	-	chr1:220528198-220530992	15.8926	10.1095	1.57204	0.65264	0.0073	0.138282	up	14.0567	17.079	16.542	11.0737	8.78114	10.4737	54400	Bet1|Gs15	RGD:71051|Ensembl:ENSRNOG00000013165	1	1q41	Bet1 golgi vesicular membrane trafficking protein-like	rno04130(SNARE interactions in vesicular transport)	GO:0005768(endosome)//GO:0016021(integral component of membrane)//GO:0016020(membrane)//GO:0005794(Golgi apparatus)//GO:0005829(cytosol)//GO:0030173(integral component of Golgi membrane)//GO:0000139(Golgi membrane)//GO:0005795(Golgi stack)	GO:0005484(SNAP receptor activity)	GO:0042147(retrograde transport, endosome to Golgi)//GO:0061025(membrane fusion)//GO:0015031(protein transport)//GO:2000156(regulation of retrograde vesicle-mediated transport, Golgi to ER)
Grm2	ENSRNOG00000013171	protein_coding	-	chr8:114705122-114718170	8.80333	5.39363	1.63217	0.706792	0.0005	0.0258511	up	5.37135	9.41979	11.6189	6.30921	5.90271	3.96898	24415	-	RGD:2743|Ensembl:ENSRNOG00000013171	8	8q32	glutamate metabotropic receptor 2	rno04072(Phospholipase D signaling pathway)//rno04080(Neuroactive ligand-receptor interaction)//rno04724(Glutamatergic synapse)//rno05030(Cocaine addiction)	GO:0005887(integral component of plasma membrane)//GO:0043005(neuron projection)//GO:0030425(dendrite)//GO:0030424(axon)//GO:0030054(cell junction)//GO:0005622(intracellular)//GO:0042734(presynaptic membrane)	GO:0001641(group II metabotropic glutamate receptor activity)//GO:0005515(protein binding)//GO:0005246(calcium channel regulator activity)	GO:0051966(regulation of synaptic transmission, glutamatergic)//GO:0014047(glutamate secretion)//GO:0007196(adenylate cyclase-inhibiting G-protein coupled glutamate receptor signaling pathway)//GO:0007268(chemical synaptic transmission)//GO:0046928(regulation of neurotransmitter secretion)
Map3k1	ENSRNOG00000013177	protein_coding	-	chr2:62375909-62439605	3.11664	1.69441	1.83937	0.879208	0.00125	0.04743	up	2.1051	4.52046	2.72438	1.53627	1.69156	1.8554	116667	Mekk1	RGD:620966|Ensembl:ENSRNOG00000013177	2	2q14	mitogen-activated protein kinase kinase kinase 1	rno04010(MAPK signaling pathway)//rno04120(Ubiquitin mediated proteolysis)//rno04622(RIG-I-like receptor signaling pathway)//rno04722(Neurotrophin signaling pathway)//rno04912(GnRH signaling pathway)//rno05161(Hepatitis B)//rno05166(HTLV-I infection)	GO:0016020(membrane)//GO:0031941(filamentous actin)//GO:0005856(cytoskeleton)//GO:0005737(cytoplasm)	GO:0008270(zinc ion binding)//GO:0004674(protein serine/threonine kinase activity)//GO:0019901(protein kinase binding)//GO:0004672(protein kinase activity)//GO:0031434(mitogen-activated protein kinase kinase binding)//GO:0004842(ubiquitin-protein transferase activity)//GO:0004709(MAP kinase kinase kinase activity)//GO:0004706(JUN kinase kinase kinase activity)//GO:0008432(JUN kinase binding)//GO:…	GO:0007256(activation of JNKK activity)//GO:0007257(activation of JUN kinase activity)//GO:0050434(positive regulation of viral transcription)//GO:0007179(transforming growth factor beta receptor signaling pathway)//GO:0042060(wound healing)//GO:0002011(morphogenesis of an epithelial sheet)//GO:0043507(positive regulation of JUN kinase activity)//GO:0032232(negative regulation of actin filament b…
Rps6ka2	ENSRNOG00000013194	protein_coding	+	chr1:54609624-54747731	47.5605	29.6094	1.60627	0.68371	5e-05	0.00423313	up	43.4358	55.3154	43.9302	26.3829	30.4901	31.955	117269	-	RGD:620676|Ensembl:ENSRNOG00000013194	1	1q11	ribosomal protein S6 kinase polypeptide 2	rno04010(MAPK signaling pathway)//rno04114(Oocyte meiosis)//rno04150(mTOR signaling pathway)//rno04720(Long-term potentiation)//rno04722(Neurotrophin signaling pathway)//rno04914(Progesterone-mediated oocyte maturation)//rno04931(Insulin resistance)	GO:0031965(nuclear membrane)//GO:0005819(spindle)//GO:0005654(nucleoplasm)//GO:0005634(nucleus)//GO:0005840(ribosome)//GO:0005737(cytoplasm)	GO:0004674(protein serine/threonine kinase activity)//GO:0004672(protein kinase activity)//GO:0000287(magnesium ion binding)//GO:0004712(protein serine/threonine/tyrosine kinase activity)//GO:0005524(ATP binding)//GO:0004711(ribosomal protein S6 kinase activity)	GO:0001556(oocyte maturation)//GO:0002035(brain renin-angiotensin system)//GO:0060047(heart contraction)//GO:0007507(heart development)//GO:0010628(positive regulation of gene expression)//GO:0006468(protein phosphorylation)//GO:0070613(regulation of protein processing)//GO:0045835(negative regulation of meiotic nuclear division)//GO:0008285(negative regulation of cell proliferation)//GO:0071322(…
Vax2	ENSRNOG00000013261	protein_coding	+	chr4:179975805-180001477	39.7414	25.9165	1.53344	0.616772	0.00485	0.113078	up	47.4825	34.3015	37.4403	15.8915	29.3322	32.5259	64572	-	RGD:621133|Ensembl:ENSRNOG00000013261	4	4q34	ventral anterior homeobox 2		GO:0005634(nucleus)//GO:0005737(cytoplasm)	GO:0031490(chromatin DNA binding)//GO:0003700(transcription factor activity, sequence-specific DNA binding)//GO:0001227(transcriptional repressor activity, RNA polymerase II transcription regulatory region sequence-specific binding)//GO:0043565(sequence-specific DNA binding)//GO:0001162(RNA polymerase II intronic transcription regulatory region sequence-specific DNA binding)	GO:0007409(axonogenesis)//GO:0060041(retina development in camera-type eye)//GO:0016055(Wnt signaling pathway)//GO:0006351(transcription, DNA-templated)//GO:0009950(dorsal/ventral axis specification)//GO:0030900(forebrain development)//GO:0007601(visual perception)//GO:0000122(negative regulation of transcription from RNA polymerase II promoter)//GO:0006357(regulation of transcription from RNA po…
Eps15l1	ENSRNOG00000013502	protein_coding	+	chr16:18988726-19064343	17.1793	11.4227	1.50396	0.588764	0.03655	0.304306	up	15.1285	17.1082	19.3013	10.9814	14.6838	8.60301	361120	-	RGD:1565708|Ensembl:ENSRNOG00000013502	16	16p14	epidermal growth factor receptor pathway substrate 15-like 1	rno04144(Endocytosis)	GO:0016020(membrane)//GO:0030132(clathrin coat of coated pit)	GO:0005509(calcium ion binding)
Rassf4	ENSRNOG00000013526	protein_coding	-	chr4:214707826-214742088	19.7138	11.427	1.72519	0.786757	0.0001	0.00761011	up	20.0035	20.6077	18.5301	11.1625	10.8542	12.2643	362423	-	RGD:1307785|Ensembl:ENSRNOG00000013526	4	4q42	Ras association domain family member 4				GO:0007165(signal transduction)
Cxcl12	ENSRNOG00000013589	protein_coding	+	chr4:215195688-215203554	50.9233	31.1747	1.63348	0.70795	0.02795	0.268138	up	40.4902	53.9519	58.3279	33.5466	30.3557	29.6219	24772	Sdf1	RGD:3651|Ensembl:ENSRNOG00000013589	4	4q42.1	C-X-C motif chemokine ligand 12	rno04060(Cytokine-cytokine receptor interaction)//rno04062(Chemokine signaling pathway)//rno04064(NF-kappa B signaling pathway)//rno04360(Axon guidance)//rno04670(Leukocyte transendothelial migration)//rno04672(Intestinal immune network for IgA production)//rno05200(Pathways in cancer)//rno05323(Rheumatoid arthritis)	GO:0009897(external side of plasma membrane)//GO:0005886(plasma membrane)//GO:0070062(extracellular exosome)//GO:0005615(extracellular space)	GO:0042379(chemokine receptor binding)//GO:0045236(CXCR chemokine receptor binding)//GO:0008009(chemokine activity)//GO:0042056(chemoattractant activity)	GO:0033603(positive regulation of dopamine secretion)//GO:0016477(cell migration)//GO:0050918(positive chemotaxis)//GO:0001667(ameboidal-type cell migration)//GO:0048842(positive regulation of axon extension involved in axon guidance)//GO:0006955(immune response)//GO:1901741(positive regulation of myoblast fusion)//GO:0043434(response to peptide hormone)//GO:1903237(negative regulation of leukocy…
Myd88	ENSRNOG00000013634	protein_coding	-	chr8:127229272-127233342	3.855	1.36096	2.83257	1.50211	0.0016	0.0558598	up	3.42349	4.07628	4.06524	1.44867	0.903947	1.73025	301059	-	RGD:735043|Ensembl:ENSRNOG00000013634	8	8q32	myeloid differentiation primary response 88	rno04064(NF-kappa B signaling pathway)//rno04210(Apoptosis)//rno04620(Toll-like receptor signaling pathway)//rno05132(Salmonella infection)//rno05133(Pertussis)//rno05134(Legionellosis)//rno05140(Leishmaniasis)//rno05142(Chagas disease (American trypanosomiasis))//rno05143(African trypanosomiasis)//rno05144(Malaria)//rno05145(Toxoplasmosis)//rno05152(Tuberculosis)//rno05161(Hepatitis B)//rno05162…	GO:0014069(postsynaptic density)//GO:0005886(plasma membrane)//GO:0043234(protein complex)//GO:0005829(cytosol)	GO:0005121(Toll binding)//GO:0005102(receptor binding)//GO:0042802(identical protein binding)//GO:0005149(interleukin-1 receptor binding)//GO:0070976(TIR domain binding)//GO:0005515(protein binding)	GO:0043123(positive regulation of I-kappaB kinase/NF-kappaB signaling)//GO:0045080(positive regulation of chemokine biosynthetic process)//GO:0032675(regulation of interleukin-6 production)//GO:0050727(regulation of inflammatory response)//GO:0032755(positive regulation of interleukin-6 production)//GO:0032494(response to peptidoglycan)//GO:0043066(negative regulation of apoptotic process)//GO:00…
Megf10	ENSRNOG00000013674	protein_coding	+	chr18:51448630-51551513	15.0892	9.26949	1.62784	0.702955	5e-05	0.00423313	up	12.9836	15.7627	16.5213	10.0117	10.0667	7.73003	291445	-	RGD:735084|Ensembl:ENSRNOG00000013674	18	18q12.1	multiple EGF-like domains 10		GO:0001891(phagocytic cup)//GO:0016021(integral component of membrane)		GO:0014719(skeletal muscle satellite cell activation)//GO:0014841(skeletal muscle satellite cell proliferation)//GO:0048641(regulation of skeletal muscle tissue development)//GO:0051147(regulation of muscle cell differentiation)//GO:0042552(myelination)//GO:0055001(muscle cell development)//GO:0034109(homotypic cell-cell adhesion)//GO:0014816(skeletal muscle satellite cell differentiation)//GO:00…
Aebp1	ENSRNOG00000013720	protein_coding	+	chr14:86792972-86802766	3.00842	1.46971	2.04696	1.03348	0.00195	0.0639581	up	1.66525	3.97126	3.38875	2.08078	0.48208	1.84627	305494	-	RGD:1306922|Ensembl:ENSRNOG00000013720	14	14q21	AE binding protein 1		GO:0031012(extracellular matrix)//GO:0070062(extracellular exosome)//GO:0005615(extracellular space)	GO:0008270(zinc ion binding)//GO:0001227(transcriptional repressor activity, RNA polymerase II transcription regulatory region sequence-specific binding)//GO:0004185(serine-type carboxypeptidase activity)//GO:0005516(calmodulin binding)//GO:0000977(RNA polymerase II regulatory region sequence-specific DNA binding)//GO:0004181(metallocarboxypeptidase activity)//GO:0003714(transcription corepressor…	GO:0006351(transcription, DNA-templated)//GO:0006518(peptide metabolic process)//GO:0000122(negative regulation of transcription from RNA polymerase II promoter)//GO:0016485(protein processing)//GO:0006508(proteolysis)//GO:0006355(regulation of transcription, DNA-templated)
Tnip2	ENSRNOG00000013805	protein_coding	+	chr14:82175495-82192493	24.9062	15.6677	1.58965	0.668707	0.00015	0.0104737	up	26.599	26.8546	21.2649	13.8468	14.4403	18.716	305451	-	RGD:1307717|Ensembl:ENSRNOG00000013805	14	14q21	TNFAIP3 interacting protein 2		GO:0005654(nucleoplasm)//GO:0005634(nucleus)//GO:0005737(cytoplasm)	GO:0019901(protein kinase binding)//GO:0031593(polyubiquitin binding)	GO:0050871(positive regulation of B cell activation)//GO:0007249(I-kappaB kinase/NF-kappaB signaling)//GO:0034138(toll-like receptor 3 signaling pathway)//GO:0034162(toll-like receptor 9 signaling pathway)//GO:0071222(cellular response to lipopolysaccharide)//GO:0070498(interleukin-1-mediated signaling pathway)//GO:0023035(CD40 signaling pathway)//GO:0050821(protein stabilization)//GO:0034134(tol…
Spry4	ENSRNOG00000013851	protein_coding	+	chr18:32272759-32287666	4.47201	2.24343	1.99338	0.99522	0.00015	0.0104737	up	3.48106	4.93907	4.9959	2.51748	1.84802	2.36478	291610	-	RGD:1305324|Ensembl:ENSRNOG00000013851	18	18p11	sprouty RTK signaling antagonist 4		GO:0016020(membrane)//GO:0005794(Golgi apparatus)//GO:0005925(focal adhesion)//GO:0005737(cytoplasm)		GO:0070373(negative regulation of ERK1 and ERK2 cascade)//GO:0007275(multicellular organism development)//GO:0043407(negative regulation of MAP kinase activity)
Zc3hav1l	ENSRNOG00000013944	protein_coding	-	chr4:65805739-65816897	4.08323	1.09811	3.71845	1.8947	0.02035	0.233019	up	2.28041	6.10089	3.8684	2.37533	0.918989	0	362341	RGD1309236	RGD:1309236|Ensembl:ENSRNOG00000013944	4	4q22	zinc finger CCCH-type containing, antiviral 1 like			GO:0046872(metal ion binding)
Itpkc	ENSRNOG00000013945	protein_coding	-	chr1:85229797-85251619	8.73352	5.77852	1.51137	0.595861	0.00455	0.109475	up	7.95473	7.93919	10.3066	6.41188	6.87487	4.04882	308451	-	RGD:631336|Ensembl:ENSRNOG00000013945	1	1q21	inositol-trisphosphate 3-kinase C	rno00562(Inositol phosphate metabolism)//rno01100(Metabolic pathways)//rno04020(Calcium signaling pathway)//rno04070(Phosphatidylinositol signaling system)	GO:0005654(nucleoplasm)//GO:0005737(cytoplasm)	GO:0005524(ATP binding)//GO:0016301(kinase activity)//GO:0005516(calmodulin binding)//GO:0008440(inositol-1,4,5-trisphosphate 3-kinase activity)	GO:0016310(phosphorylation)//GO:0002230(positive regulation of defense response to virus by host)//GO:0098779(mitophagy in response to mitochondrial depolarization)//GO:0098792(xenophagy)
Zc3hav1	ENSRNOG00000013948	protein_coding	-	chr4:65836587-65876491	2.96037	1.85057	1.59971	0.677813	0.0367	0.304993	up	3.13546	2.27853	3.46713	2.83393	1.9307	0.787064	252832	ARTD13|Zap	RGD:628694|Ensembl:ENSRNOG00000013948	4	4q22	zinc finger CCCH-type containing, antiviral 1		GO:0005764(lysosome)//GO:0005634(nucleus)//GO:0005794(Golgi apparatus)//GO:0005770(late endosome)//GO:0005737(cytoplasm)	GO:0044822(poly(A) RNA binding)//GO:0003723(RNA binding)//GO:0046872(metal ion binding)//GO:0005515(protein binding)//GO:0003950(NAD+ ADP-ribosyltransferase activity)	GO:0045071(negative regulation of viral genome replication)//GO:0043123(positive regulation of I-kappaB kinase/NF-kappaB signaling)//GO:0045087(innate immune response)//GO:0061014(positive regulation of mRNA catabolic process)//GO:0071360(cellular response to exogenous dsRNA)//GO:0039507(suppression by virus of host molecular function)//GO:0050691(regulation of defense response to virus by host)/…
Lcn2	ENSRNOG00000013973	protein_coding	-	chr3:16763058-16766466	38.3133	10.0605	3.80831	1.92915	5e-05	0.00423313	up	44.5581	35.8745	34.5073	14.4907	4.35993	11.3307	170496	Sip24	RGD:69408|Ensembl:ENSRNOG00000013973	3	3p11	lipocalin 2		GO:0070062(extracellular exosome)//GO:0005576(extracellular region)//GO:0005615(extracellular space)//GO:0005829(cytosol)	GO:0005506(iron ion binding)//GO:0042803(protein homodimerization activity)//GO:0002020(protease binding)//GO:0005215(transporter activity)//GO:0036094(small molecule binding)	GO:0015891(siderophore transport)//GO:0097192(extrinsic apoptotic signaling pathway in absence of ligand)//GO:0042493(response to drug)//GO:0045087(innate immune response)//GO:0006979(response to oxidative stress)//GO:0010046(response to mycotoxin)//GO:0070207(protein homotrimerization)//GO:0070301(cellular response to hydrogen peroxide)//GO:0031667(response to nutrient levels)//GO:0071356(cellul…
Sbno2	ENSRNOG00000013987	protein_coding	+	chr7:12641926-12685802	11.9334	6.3121	1.89057	0.918819	5e-05	0.00423313	up	10.8939	11.1966	13.7099	5.9212	7.36067	5.65442	314619	RGD1307194|Stno	RGD:1307194|Ensembl:ENSRNOG00000013987	7	7q11	strawberry notch homolog 2 (Drosophila)				GO:0002281(macrophage activation involved in immune response)//GO:1990830(cellular response to leukemia inhibitory factor)//GO:0071348(cellular response to interleukin-11)//GO:0072675(osteoclast fusion)//GO:0072674(multinuclear osteoclast differentiation)//GO:0050727(regulation of inflammatory response)//GO:0061430(bone trabecula morphogenesis)//GO:0045892(negative regulation of transcription, DN…
Hmox1	ENSRNOG00000014117	protein_coding	+	chr19:25622555-25629372	12.2934	0.748515	16.4237	4.03771	5e-05	0.00423313	up	4.89225	5.64608	26.3418	1.49611	0.749432	0	24451	HEOXG|Heox|Hmox|Ho-1|Ho1|hsp32	RGD:2806|Ensembl:ENSRNOG00000014117	19	19p11	heme oxygenase 1	rno00860(Porphyrin and chlorophyll metabolism)//rno04066(HIF-1 signaling pathway)//rno04978(Mineral absorption)	GO:0005886(plasma membrane)//GO:0005901(caveola)//GO:0048471(perinuclear region of cytoplasm)//GO:0005789(endoplasmic reticulum membrane)//GO:0005829(cytosol)//GO:0005783(endoplasmic reticulum)//GO:0005730(nucleolus)//GO:0005634(nucleus)	GO:0004392(heme oxygenase (decyclizing) activity)//GO:0042803(protein homodimerization activity)//GO:0004871(signal transducer activity)//GO:0019899(enzyme binding)//GO:0004630(phospholipase D activity)//GO:0020037(heme binding)//GO:0046872(metal ion binding)//GO:0005515(protein binding)	GO:0006644(phospholipid metabolic process)//GO:0010656(negative regulation of muscle cell apoptotic process)//GO:0043123(positive regulation of I-kappaB kinase/NF-kappaB signaling)//GO:0006979(response to oxidative stress)//GO:0006788(heme oxidation)//GO:0032764(negative regulation of mast cell cytokine production)//GO:0006879(cellular iron ion homeostasis)//GO:0008285(negative regulation of cell…
Smoc2	ENSRNOG00000014166	protein_coding	+	chr1:57434173-57565314	2.3754	0.909302	2.61234	1.38534	0.004	0.102234	up	2.31472	2.24152	2.56998	1.12716	0.703214	0.897528	292401	-	RGD:1306681|Ensembl:ENSRNOG00000014166	1	1q12	SPARC related modular calcium binding 2		GO:0005578(proteinaceous extracellular matrix)//GO:0005604(basement membrane)//GO:0005614(interstitial matrix)	GO:0005539(glycosaminoglycan binding)//GO:0008201(heparin binding)//GO:0005509(calcium ion binding)	GO:0010811(positive regulation of cell-substrate adhesion)//GO:0030198(extracellular matrix organization)//GO:0007165(signal transduction)
Fn1	ENSRNOG00000014288	protein_coding	-	chr9:78674438-78747362	8.78229	5.16909	1.699	0.764685	5e-05	0.00423313	up	5.53466	9.78361	11.0286	5.33531	4.51346	5.65851	25661	FIBNEC|fn-1	RGD:2624|Ensembl:ENSRNOG00000014288	9	9q33	fibronectin 1	rno04151(PI3K-Akt signaling pathway)//rno04510(Focal adhesion)//rno04512(ECM-receptor interaction)//rno04810(Regulation of actin cytoskeleton)//rno04933(AGE-RAGE signaling pathway in diabetic complications)//rno05100(Bacterial invasion of epithelial cells)//rno05146(Amoebiasis)//rno05200(Pathways in cancer)//rno05205(Proteoglycans in cancer)//rno05222(Small cell lung cancer)	GO:0005604(basement membrane)//GO:0070062(extracellular exosome)//GO:0005576(extracellular region)//GO:0005605(basal lamina)//GO:0005577(fibrinogen complex)//GO:0005578(proteinaceous extracellular matrix)//GO:0031012(extracellular matrix)//GO:0005793(endoplasmic reticulum-Golgi intermediate compartment)//GO:0072562(blood microparticle)//GO:0005615(extracellular space)//GO:0016324(apical plasma me…	GO:0045340(mercury ion binding)//GO:0002020(protease binding)//GO:0016504(peptidase activator activity)//GO:0008201(heparin binding)//GO:0042802(identical protein binding)//GO:0005178(integrin binding)//GO:0005201(extracellular matrix structural constituent)//GO:0005515(protein binding)	GO:0035924(cellular response to vascular endothelial growth factor stimulus)//GO:0043066(negative regulation of apoptotic process)//GO:0010628(positive regulation of gene expression)//GO:0009611(response to wounding)//GO:1904237(positive regulation of substrate-dependent cell migration, cell attachment to substrate)//GO:0002931(response to ischemia)//GO:0001932(regulation of protein phosphorylati…
Cdh13	ENSRNOG00000014371	protein_coding	+	chr19:61621376-62720155	9.84995	6.32954	1.55619	0.638016	0.00125	0.04743	up	8.46999	9.54444	11.5354	5.2908	7.46735	6.23048	192248	Cdht|T-cadherin|Tcad	RGD:619745|Ensembl:ENSRNOG00000014371|Vega:OTTRNOG00000000129	19	19q12	cadherin 13		GO:0005886(plasma membrane)//GO:0070062(extracellular exosome)//GO:0005901(caveola)//GO:0043005(neuron projection)//GO:0048471(perinuclear region of cytoplasm)//GO:0009897(external side of plasma membrane)//GO:0005737(cytoplasm)//GO:0005615(extracellular space)//GO:0005925(focal adhesion)	GO:0003674(molecular_function)//GO:0042803(protein homodimerization activity)//GO:0030169(low-density lipoprotein particle binding)//GO:0055100(adiponectin binding)//GO:0045296(cadherin binding)//GO:0071813(lipoprotein particle binding)//GO:0005509(calcium ion binding)	GO:0002040(sprouting angiogenesis)//GO:0016601(Rac protein signal transduction)//GO:0008285(negative regulation of cell proliferation)//GO:0051668(localization within membrane)//GO:0043542(endothelial cell migration)//GO:0007156(homophilic cell adhesion via plasma membrane adhesion molecules)//GO:0050927(positive regulation of positive chemotaxis)//GO:0045944(positive regulation of transcription …
Coq10b	ENSRNOG00000014456	protein_coding	+	chr9:61337178-61357089	29.291	18.5927	1.57541	0.655723	0.0007	0.0321431	up	25.5134	24.032	38.3275	19.703	17.6231	18.4519	301416	RGD1359509	RGD:1359509|Ensembl:ENSRNOG00000014456	9	9q31	coenzyme Q10B		GO:0005743(mitochondrial inner membrane)//GO:0005739(mitochondrion)
Galns	ENSRNOG00000014461	protein_coding	-	chr19:66100428-66131568	9.19596	5.39048	1.70596	0.770585	0.0105	0.166354	up	5.19941	8.54007	13.8484	5.99281	5.98743	4.19121	292073	-	RGD:1565391|Ensembl:ENSRNOG00000014461	19	19q12	galactosamine (N-acetyl)-6-sulfatase	rno00531(Glycosaminoglycan degradation)//rno01100(Metabolic pathways)//rno04142(Lysosome)	GO:0005764(lysosome)//GO:0005575(cellular_component)//GO:0070062(extracellular exosome)	GO:0008484(sulfuric ester hydrolase activity)//GO:0046872(metal ion binding)//GO:0043890(N-acetylgalactosamine-6-sulfatase activity)
Pdcd6	ENSRNOG00000014485	protein_coding	+	chr1:33002330-33017997	16.0932	8.76281	1.83653	0.876985	0.00075	0.0334194	up	17.9483	12.7419	17.5893	12.0749	9.5266	4.68689	308061	-	RGD:1311239|Ensembl:ENSRNOG00000014485	1	1p11	programmed cell death 6		GO:0070062(extracellular exosome)//GO:0070971(endoplasmic reticulum exit site)//GO:0031410(cytoplasmic vesicle)//GO:0005783(endoplasmic reticulum)//GO:0005634(nucleus)//GO:0005737(cytoplasm)	GO:0060090(binding, bridging)//GO:0048306(calcium-dependent protein binding)//GO:0042803(protein homodimerization activity)//GO:0042802(identical protein binding)//GO:0004198(calcium-dependent cysteine-type endopeptidase activity)//GO:0043495(protein anchor)//GO:0046983(protein dimerization activity)//GO:0005509(calcium ion binding)	GO:0034605(cellular response to heat)//GO:0045766(positive regulation of angiogenesis)//GO:0036324(vascular endothelial growth factor receptor-2 signaling pathway)//GO:0010595(positive regulation of endothelial cell migration)//GO:0006919(activation of cysteine-type endopeptidase activity involved in apoptotic process)//GO:0051592(response to calcium ion)//GO:0051898(negative regulation of protei…
Coro6	ENSRNOG00000014496	protein_coding	-	chr10:62389413-62397409	4.565	2.93764	1.55397	0.63596	0.02265	0.245174	up	3.90254	4.84017	4.95231	3.42512	3.31235	2.07543	245982	-	RGD:708560|Ensembl:ENSRNOG00000014496	10	10q26	coronin 6		GO:0015629(actin cytoskeleton)	GO:0051015(actin filament binding)	GO:0030036(actin cytoskeleton organization)
Il1r1	ENSRNOG00000014504	protein_coding	+	chr9:46681411-46720622	3.8863	1.41092	2.75444	1.46176	0.00155	0.0546779	up	4.38308	4.78176	2.49406	2.18774	1.47886	0.566148	25663	-	RGD:2892|Ensembl:ENSRNOG00000014504	9	9q21	interleukin 1 receptor type 1	rno04010(MAPK signaling pathway)//rno04060(Cytokine-cytokine receptor interaction)//rno04064(NF-kappa B signaling pathway)//rno04210(Apoptosis)//rno04380(Osteoclast differentiation)//rno04640(Hematopoietic cell lineage)//rno04750(Inflammatory mediator regulation of TRP channels)//rno05146(Amoebiasis)//rno05166(HTLV-I infection)	GO:0005886(plasma membrane)//GO:0009986(cell surface)//GO:0016020(membrane)//GO:0043234(protein complex)//GO:0030424(axon)//GO:0016021(integral component of membrane)//GO:0014069(postsynaptic density)//GO:0005634(nucleus)//GO:0005615(extracellular space)	GO:0004909(interleukin-1, Type I, activating receptor activity)//GO:0002020(protease binding)//GO:0035255(ionotropic glutamate receptor binding)//GO:0004871(signal transducer activity)//GO:0005161(platelet-derived growth factor receptor binding)//GO:0004908(interleukin-1 receptor activity)//GO:0019966(interleukin-1 binding)//GO:0005515(protein binding)	GO:0071731(response to nitric oxide)//GO:0030728(ovulation)//GO:0070555(response to interleukin-1)//GO:0010286(heat acclimation)//GO:0070849(response to epidermal growth factor)//GO:0050727(regulation of inflammatory response)//GO:0019221(cytokine-mediated signaling pathway)//GO:2001224(positive regulation of neuron migration)//GO:0070498(interleukin-1-mediated signaling pathway)//GO:0009314(resp…
Dhx36	ENSRNOG00000014599	protein_coding	-	chr2:172178849-172217986	21.9868	11.8382	1.85727	0.893187	0.00505	0.114393	up	20.3461	25.4783	20.136	13.1935	13.7491	8.57194	310461	-	RGD:1308767|Ensembl:ENSRNOG00000014599	2	2q31	DEAH-box helicase 36	rno03018(RNA degradation)	GO:0005634(nucleus)//GO:0005737(cytoplasm)//GO:0070062(extracellular exosome)	GO:0002151(G-quadruplex RNA binding)//GO:0042826(histone deacetylase binding)//GO:0005524(ATP binding)//GO:0001047(core promoter binding)//GO:0044212(transcription regulatory region DNA binding)//GO:0003725(double-stranded RNA binding)//GO:0008094(DNA-dependent ATPase activity)//GO:0051880(G-quadruplex DNA binding)//GO:0044822(poly(A) RNA binding)//GO:0004004(ATP-dependent RNA helicase activity)	GO:0006396(RNA processing)//GO:0010501(RNA secondary structure unwinding)//GO:0001503(ossification)//GO:0045944(positive regulation of transcription from RNA polymerase II promoter)//GO:0009615(response to virus)//GO:0032206(positive regulation of telomere maintenance)//GO:0043330(response to exogenous dsRNA)
Tfeb	ENSRNOG00000014666	protein_coding	-	chr9:14132621-14139303	4.90734	3.17617	1.54505	0.627651	0.0378	0.309202	up	4.64517	3.94876	6.12808	4.74303	3.03984	1.74566	316214	Tcfeb	RGD:1309583|Ensembl:ENSRNOG00000014666	9	9q12	transcription factor EB		GO:0005667(transcription factor complex)//GO:0005634(nucleus)//GO:0005737(cytoplasm)	GO:0046982(protein heterodimerization activity)//GO:0003700(transcription factor activity, sequence-specific DNA binding)//GO:0000978(RNA polymerase II core promoter proximal region sequence-specific DNA binding)//GO:0044212(transcription regulatory region DNA binding)//GO:0001077(transcriptional activator activity, RNA polymerase II core promoter proximal region sequence-specific binding)//GO:00…	GO:0010508(positive regulation of autophagy)//GO:0007040(lysosome organization)//GO:0006959(humoral immune response)//GO:0045944(positive regulation of transcription from RNA polymerase II promoter)//GO:0001892(embryonic placenta development)//GO:0045893(positive regulation of transcription, DNA-templated)
Homez	ENSRNOG00000014887	protein_coding	-	chr15:37397307-37413881	4.63048	2.58639	1.79033	0.840223	0.0232	0.246291	up	4.16711	4.55543	5.1689	2.55041	3.44881	1.75995	260325	-	RGD:628904|Ensembl:ENSRNOG00000014887	15	15p13	homeobox and leucine zipper encoding		GO:0005730(nucleolus)//GO:0005634(nucleus)//GO:0005737(cytoplasm)	GO:0003714(transcription corepressor activity)//GO:0003677(DNA binding)//GO:0003700(transcription factor activity, sequence-specific DNA binding)	GO:0006351(transcription, DNA-templated)//GO:0000122(negative regulation of transcription from RNA polymerase II promoter)
Wdr63	ENSRNOG00000014893	protein_coding	-	chr2:270422998-270529772	2.24595	0.986457	2.27679	1.187	0.03695	0.305944	up	3.42848	1.41413	1.89524	1.28463	1.36184	0.312895	292165	RGD1563105	RGD:1563105|Ensembl:ENSRNOG00000014893	2	2q44	WD repeat domain 63
Pdpn	ENSRNOG00000014961	protein_coding	-	chr5:165646113-165679595	28.4464	16.6438	1.70913	0.77326	5e-05	0.00423313	up	26.715	24.747	33.8771	17.7232	18.1388	14.0694	54320	E11|Gp38|OTS-8|RTI40|T1-alpha	RGD:61819|Ensembl:ENSRNOG00000014961	5	5q36	podoplanin		GO:0009897(external side of plasma membrane)//GO:0030027(lamellipodium)//GO:0030175(filopodium)//GO:0031258(lamellipodium membrane)//GO:0005886(plasma membrane)//GO:0001726(ruffle)//GO:0031527(filopodium membrane)//GO:0031528(microvillus membrane)//GO:0016021(integral component of membrane)//GO:0032587(ruffle membrane)//GO:0016324(apical plasma membrane)	GO:0005372(water transmembrane transporter activity)//GO:0003674(molecular_function)//GO:0008517(folic acid transporter activity)//GO:0015171(amino acid transmembrane transporter activity)//GO:0015250(water channel activity)	GO:0035239(tube morphogenesis)//GO:0008360(regulation of cell shape)//GO:0000902(cell morphogenesis)//GO:0055093(response to hyperoxia)//GO:0006833(water transport)//GO:0051272(positive regulation of cellular component movement)//GO:0008283(cell proliferation)//GO:0007155(cell adhesion)//GO:2000045(regulation of G1/S transition of mitotic cell cycle)//GO:0006954(inflammatory response)//GO:0010572…
Stc1	ENSRNOG00000015075	protein_coding	+	chr15:54622229-54632873	8.31799	4.22785	1.96743	0.976311	0.00025	0.0151861	up	4.92637	5.19514	14.8325	4.66056	3.50017	4.52282	81801	-	RGD:621776|Ensembl:ENSRNOG00000015075	15	15p11	stanniocalcin 1		GO:0005634(nucleus)//GO:0016324(apical plasma membrane)//GO:0005615(extracellular space)//GO:0005737(cytoplasm)	GO:0003674(molecular_function)//GO:0005179(hormone activity)	GO:0046697(decidualization)//GO:0090280(positive regulation of calcium ion import)//GO:0060348(bone development)//GO:0003421(growth plate cartilage axis specification)//GO:0030336(negative regulation of cell migration)//GO:0044070(regulation of anion transport)//GO:0010596(negative regulation of endothelial cell migration)//GO:0071456(cellular response to hypoxia)//GO:0006874(cellular calcium ion…
Ifitm3	ENSRNOG00000015078	protein_coding	-	chr1:220730713-220731861	55.3594	29.3518	1.88606	0.915379	0.0002	0.0130879	up	70.2116	42.7626	53.104	30.6513	16.5275	40.8766	361673	DSPA2b|rat8	RGD:1595844|Ensembl:ENSRNOG00000015078	1	1q41	interferon induced transmembrane protein 3		GO:0005886(plasma membrane)//GO:0031902(late endosome membrane)//GO:0045177(apical part of cell)//GO:0009986(cell surface)//GO:0005575(cellular_component)//GO:0016021(integral component of membrane)//GO:0005765(lysosomal membrane)//GO:0070062(extracellular exosome)//GO:0016023(cytoplasmic, membrane-bounded vesicle)//GO:0005783(endoplasmic reticulum)//GO:0005634(nucleus)//GO:0005737(cytoplasm)	GO:0003674(molecular_function)	GO:0045071(negative regulation of viral genome replication)//GO:0007507(heart development)//GO:0006898(receptor-mediated endocytosis)//GO:0035455(response to interferon-alpha)//GO:0060337(type I interferon signaling pathway)//GO:0034341(response to interferon-gamma)//GO:0032897(negative regulation of viral transcription)//GO:0046597(negative regulation of viral entry into host cell)//GO:0051607(d…
Hdhd3	ENSRNOG00000015195	protein_coding	-	chr5:82477573-82481018	7.09497	3.97667	1.78415	0.835237	0.0274	0.264925	up	5.63364	6.06685	9.58442	5.83841	2.94935	3.14223	688746	-	RGD:1585262|Ensembl:ENSRNOG00000015195|Vega:OTTRNOG00000000139	5	5q24	haloacid dehalogenase-like hydrolase domain containing 3		GO:0005739(mitochondrion)	GO:0016787(hydrolase activity)
Heyl	ENSRNOG00000015318	protein_coding	+	chr5:144713816-144730808	6.35973	4.16428	1.52721	0.610897	0.0036	0.0950596	up	0	0	0	0	0	0	313575	-	RGD:1305022|Ensembl:ENSRNOG00000015318	5	5q36	hes-related family bHLH transcription factor with YRPW motif-like		GO:0005634(nucleus)//GO:0005737(cytoplasm)	GO:0046982(protein heterodimerization activity)//GO:0003700(transcription factor activity, sequence-specific DNA binding)//GO:0043565(sequence-specific DNA binding)//GO:0000979(RNA polymerase II core promoter sequence-specific DNA binding)//GO:0001106(RNA polymerase II transcription corepressor activity)//GO:0000983(transcription factor activity, RNA polymerase II core promoter sequence-specific)…	GO:0010629(negative regulation of gene expression)//GO:0060766(negative regulation of androgen receptor signaling pathway)//GO:0045666(positive regulation of neuron differentiation)//GO:0003184(pulmonary valve morphogenesis)//GO:0003151(outflow tract morphogenesis)//GO:0072014(proximal tubule development)//GO:0071773(cellular response to BMP stimulus)//GO:0003203(endocardial cushion morphogenesis…
Arid5a	ENSRNOG00000015382	protein_coding	+	chr9:42534320-42538959	4.28525	1.90764	2.24636	1.16759	0.0018	0.0602044	up	2.08107	4.77786	5.99683	2.63015	1.58024	1.51254	316327	-	RGD:1311041|Ensembl:ENSRNOG00000015382	9	9q21	AT-rich interaction domain 5A		GO:0005654(nucleoplasm)//GO:0005667(transcription factor complex)//GO:0005634(nucleus)//GO:0005730(nucleolus)	GO:0008134(transcription factor binding)//GO:0003682(chromatin binding)//GO:0003677(DNA binding)//GO:0044212(transcription regulatory region DNA binding)	GO:0006357(regulation of transcription from RNA polymerase II promoter)//GO:0035066(positive regulation of histone acetylation)//GO:0002062(chondrocyte differentiation)//GO:0045944(positive regulation of transcription from RNA polymerase II promoter)
Fam69c	ENSRNOG00000015448	protein_coding	+	chr18:80614799-80635777	5.59002	3.02844	1.84584	0.884277	0.0317	0.285132	up	6.8213	5.15383	4.79495	4.42743	2.59581	2.0621	498891	RGD1559694	RGD:1559694|Ensembl:ENSRNOG00000015448	18	18q12.3	family with sequence similarity 69, member C
Mrps34	ENSRNOG00000015479	protein_coding	+	chr10:14073016-14074148	21.2004	13.79	1.53738	0.620471	0.0239	0.249422	up	22.4218	18.6692	22.5101	18.7243	11.3713	11.2742	287126	-	RGD:1305623|Ensembl:ENSRNOG00000015479	10	10q12	mitochondrial ribosomal protein S34		GO:0005739(mitochondrion)//GO:0005840(ribosome)	GO:0003735(structural constituent of ribosome)	GO:0032543(mitochondrial translation)
Ppp1r16b	ENSRNOG00000015614	protein_coding	-	chr3:160348035-160448839	9.10467	6.042	1.5069	0.591582	0.0244	0.251671	up	7.66895	10.1295	9.51554	6.39056	5.52552	6.20991	680616	-	RGD:1589460|Ensembl:ENSRNOG00000015614	3	3q42	protein phosphatase 1, regulatory subunit 16B		GO:0005886(plasma membrane)//GO:0005634(nucleus)//GO:0042995(cell projection)//GO:0048471(perinuclear region of cytoplasm)	GO:0008599(protein phosphatase type 1 regulator activity)	GO:0050790(regulation of catalytic activity)//GO:1903589(positive regulation of blood vessel endothelial cell proliferation involved in sprouting angiogenesis)//GO:0035308(negative regulation of protein dephosphorylation)//GO:0061028(establishment of endothelial barrier)//GO:1902309(negative regulation of peptidyl-serine dephosphorylation)//GO:0035307(positive regulation of protein dephosphorylat…
Taf1c	ENSRNOG00000015632	protein_coding	-	chr19:62994281-63000801	6.99994	4.47751	1.56336	0.644646	0.0073	0.138282	up	7.87737	6.39251	6.72993	5.30555	4.64607	3.48091	361420	-	RGD:1305658|Ensembl:ENSRNOG00000015632	19	19q12	TATA-box binding protein associated factor, RNA polymerase 1 subunit C		GO:0005575(cellular_component)//GO:0005654(nucleoplasm)//GO:0043231(intracellular membrane-bounded organelle)//GO:0000120(RNA polymerase I transcription factor complex)	GO:0001164(RNA polymerase I CORE element sequence-specific DNA binding)//GO:0003674(molecular_function)	GO:0006360(transcription from RNA polymerase I promoter)//GO:0006355(regulation of transcription, DNA-templated)//GO:0008150(biological_process)
Kcng4	ENSRNOG00000015746	protein_coding	-	chr19:63018980-63030951	2.31301	1.3123	1.76256	0.817671	0.0139	0.193514	up	2.12297	2.68846	2.12759	1.81139	0.989082	1.13644	307900	-	RGD:1308553|Ensembl:ENSRNOG00000015746	19	19q12	potassium voltage-gated channel modifier subfamily G member 4		GO:0005886(plasma membrane)//GO:0008076(voltage-gated potassium channel complex)//GO:0016021(integral component of membrane)	GO:0005251(delayed rectifier potassium channel activity)//GO:0044325(ion channel binding)	GO:0051260(protein homooligomerization)//GO:0034765(regulation of ion transmembrane transport)//GO:0071805(potassium ion transmembrane transport)
Zdhhc12	ENSRNOG00000015791	protein_coding	-	chr3:14008556-14011260	11.7188	7.26557	1.61293	0.68968	0.02365	0.248676	up	11.4281	12.5828	11.1456	9.02471	10.1775	2.59456	366014	-	RGD:1306593|Ensembl:ENSRNOG00000015791	3	3p12	zinc finger, DHHC-type containing 12		GO:0005783(endoplasmic reticulum)//GO:0016021(integral component of membrane)//GO:0005794(Golgi apparatus)	GO:0016409(palmitoyltransferase activity)//GO:0008270(zinc ion binding)//GO:0019706(protein-cysteine S-palmitoyltransferase activity)	GO:0018345(protein palmitoylation)
Lyrm5	ENSRNOG00000015848	protein_coding	+	chr4:243658582-243663698	10.346	5.59466	1.84926	0.88695	0.0079	0.144418	up	13.1742	9.66533	8.19849	7.1916	5.62264	3.96974	100361188	-	RGD:2320673|Ensembl:ENSRNOG00000015848	4	-	LYR motif containing 5		GO:0005739(mitochondrion)
Gng5	ENSRNOG00000015936	protein_coding	+	chr2:270886940-270909803	7.35751	3.93111	1.87161	0.904279	0.04845	0.34559	up	0	0	0	0	0	0	79218	-	RGD:620807|Ensembl:ENSRNOG00000015936	2	2q44	G protein subunit gamma 5	rno04014(Ras signaling pathway)//rno04062(Chemokine signaling pathway)//rno04151(PI3K-Akt signaling pathway)//rno04713(Circadian entrainment)//rno04723(Retrograde endocannabinoid signaling)//rno04724(Glutamatergic synapse)//rno04725(Cholinergic synapse)//rno04726(Serotonergic synapse)//rno04727(GABAergic synapse)//rno04728(Dopaminergic synapse)//rno05032(Morphine addiction)//rno05034(Alcoholism)/…	GO:0070062(extracellular exosome)//GO:0005834(heterotrimeric G-protein complex)//GO:0016020(membrane)//GO:0005575(cellular_component)//GO:0031680(G-protein beta/gamma-subunit complex)//GO:0005739(mitochondrion)	GO:0004871(signal transducer activity)//GO:0003674(molecular_function)//GO:0030165(PDZ domain binding)	GO:0072513(positive regulation of secondary heart field cardioblast proliferation)//GO:0007186(G-protein coupled receptor signaling pathway)//GO:2000179(positive regulation of neural precursor cell proliferation)//GO:0008150(biological_process)
Tmem208	ENSRNOG00000015974	protein_coding	+	chr19:48147513-48150214	29.083	19.0393	1.52753	0.611197	0.0193	0.226549	up	27.013	28.0343	32.2017	17.6033	16.6385	22.8761	291963	Hspc171|RGD1560953	RGD:1560953|Ensembl:ENSRNOG00000015974	19	19q11	transmembrane protein 208		GO:0016021(integral component of membrane)//GO:0005773(vacuole)		GO:0006624(vacuolar protein processing)
Cirbp	ENSRNOG00000015999	protein_coding	-	chr7:12571309-12575127	243.787	156.993	1.55285	0.634921	5e-05	0.00423313	up	225.027	265.477	240.855	155.852	132.829	182.297	81825	-	RGD:620756|Ensembl:ENSRNOG00000015999	7	7q11	cold inducible RNA binding protein		GO:0005654(nucleoplasm)//GO:0005634(nucleus)//GO:0010494(cytoplasmic stress granule)//GO:0005737(cytoplasm)//GO:0005730(nucleolus)	GO:0003723(RNA binding)//GO:0003730(mRNA 3'-UTR binding)//GO:0030371(translation repressor activity)//GO:0000166(nucleotide binding)//GO:0008266(poly(U) RNA binding)//GO:0070181(small ribosomal subunit rRNA binding)//GO:0044822(poly(A) RNA binding)	GO:0034063(stress granule assembly)//GO:0070417(cellular response to cold)//GO:0048255(mRNA stabilization)//GO:0017148(negative regulation of translation)//GO:0045727(positive regulation of translation)//GO:0009409(response to cold)//GO:1902806(regulation of cell cycle G1/S phase transition)//GO:0009411(response to UV)//GO:0030308(negative regulation of cell growth)
Trpc3	ENSRNOG00000016070	protein_coding	-	chr2:142945395-143011755	4.41605	2.83639	1.55693	0.6387	0.0157	0.2041	up	5.23549	3.6146	4.39805	2.52757	3.29627	2.68533	60395	TrpC3c|Trrp3	RGD:61973|Ensembl:ENSRNOG00000016070	2	2q25	transient receptor potential cation channel, subfamily C, member 3		GO:0016021(integral component of membrane)//GO:0005887(integral component of plasma membrane)	GO:0070679(inositol 1,4,5 trisphosphate binding)//GO:0015279(store-operated calcium channel activity)//GO:0005262(calcium channel activity)//GO:0005227(calcium activated cation channel activity)	GO:0007338(single fertilization)//GO:0033198(response to ATP)//GO:0070588(calcium ion transmembrane transport)//GO:0010524(positive regulation of calcium ion transport into cytosol)//GO:1903244(positive regulation of cardiac muscle hypertrophy in response to stress)//GO:0051592(response to calcium ion)//GO:0006828(manganese ion transport)//GO:0051480(regulation of cytosolic calcium ion concentrat…
Scara3	ENSRNOG00000016177	protein_coding	+	chr15:48953959-48986864	16.4295	9.57879	1.71519	0.77837	5e-05	0.00423313	up	17.5635	16.0207	15.7042	9.0931	8.19324	11.45	364405	-	RGD:1309269|Ensembl:ENSRNOG00000016177	15	15p12	scavenger receptor class A, member 3		GO:0016021(integral component of membrane)		GO:0034138(toll-like receptor 3 signaling pathway)
Mblac2	ENSRNOG00000016252	protein_coding	+	chr2:9458242-9501517	8.39382	5.48979	1.52899	0.612575	0.02725	0.264419	up	8.48078	7.11527	9.58539	6.49049	4.78753	5.19136	365627	RGD1306703	RGD:1306703|Ensembl:ENSRNOG00000016252	2	2q11	metallo-beta-lactamase domain containing 2		GO:0070062(extracellular exosome)
Sema4c	ENSRNOG00000016254	protein_coding	-	chr9:42783320-42820032	3.57331	1.70785	2.09229	1.06508	0.0086	0.152681	up	2.29744	4.32136	4.10113	2.58025	1.5479	0.995416	301346	RGD1562837	RGD:1562837|Ensembl:ENSRNOG00000016254|Vega:OTTRNOG00000000836	9	9q21	semaphorin 4C	rno04360(Axon guidance)	GO:0014069(postsynaptic density)//GO:0016020(membrane)//GO:0016021(integral component of membrane)//GO:0030672(synaptic vesicle membrane)//GO:0005615(extracellular space)	GO:0038191(neuropilin binding)//GO:0045499(chemorepellent activity)//GO:0030215(semaphorin receptor binding)	GO:0071526(semaphorin-plexin signaling pathway)//GO:0021549(cerebellum development)//GO:0021535(cell migration in hindbrain)//GO:0032874(positive regulation of stress-activated MAPK cascade)//GO:0050919(negative chemotaxis)//GO:0001755(neural crest cell migration)//GO:0001843(neural tube closure)//GO:0042692(muscle cell differentiation)//GO:0030335(positive regulation of cell migration)//GO:00488…
Tcea2	ENSRNOG00000016288	protein_coding	+	chr3:180896672-180904401	15.9534	7.83657	2.03576	1.02557	0.00065	0.0306791	up	16.7736	16.2244	14.8622	6.1194	7.20185	10.1885	29575	-	RGD:61825|Ensembl:ENSRNOG00000016288	3	3q43	transcription elongation factor A2		GO:0005654(nucleoplasm)//GO:0005634(nucleus)//GO:0005813(centrosome)	GO:0003674(molecular_function)//GO:0008270(zinc ion binding)//GO:0003677(DNA binding)	GO:0032784(regulation of DNA-templated transcription, elongation)//GO:0006351(transcription, DNA-templated)//GO:0045944(positive regulation of transcription from RNA polymerase II promoter)
Slc39a1	ENSRNOG00000016344	protein_coding	+	chr2:209042654-209048221	20.4385	12.5196	1.63252	0.7071	0.00015	0.0104737	up	21.6336	20.3159	19.3661	12.9616	10.2654	14.3319	361986	-	RGD:1305241|Ensembl:ENSRNOG00000059463	2	2q34	solute carrier family 39 member 1		GO:0005886(plasma membrane)//GO:0016021(integral component of membrane)	GO:0005102(receptor binding)//GO:0005385(zinc ion transmembrane transporter activity)	GO:0006829(zinc II ion transport)//GO:0060173(limb development)//GO:0048701(embryonic cranial skeleton morphogenesis)//GO:0071577(zinc II ion transmembrane transport)//GO:0001701(in utero embryonic development)
Gabrd	ENSRNOG00000016385	protein_coding	-	chr5:176255723-176267624	4.85075	2.40004	2.02111	1.01515	0.0083	0.148523	up	5.00813	4.95655	4.58755	2.63649	3.12731	1.43633	29689	GABAA-RD	RGD:61901|Ensembl:ENSRNOG00000016385	5	5q36	gamma-aminobutyric acid type A receptor delta subunit	rno04080(Neuroactive ligand-receptor interaction)//rno04723(Retrograde endocannabinoid signaling)//rno04727(GABAergic synapse)//rno05032(Morphine addiction)//rno05033(Nicotine addiction)	GO:0034707(chloride channel complex)//GO:0030054(cell junction)//GO:0045211(postsynaptic membrane)//GO:1902711(GABA-A receptor complex)	GO:0004890(GABA-A receptor activity)//GO:0005254(chloride channel activity)//GO:0005230(extracellular ligand-gated ion channel activity)	GO:1902476(chloride transmembrane transport)//GO:0007268(chemical synaptic transmission)//GO:0007165(signal transduction)
Zfp593	ENSRNOG00000016392	protein_coding	-	chr5:156221536-156223865	5.17811	2.62254	1.97447	0.981462	0.00605	0.126667	up	5.49754	4.10427	5.93252	2.2994	1.30902	4.2592	298546	Znf593	RGD:1310179|Ensembl:ENSRNOG00000016392	5	5q36	zinc finger protein 593		GO:0005730(nucleolus)//GO:0005634(nucleus)	GO:0003676(nucleic acid binding)//GO:0008270(zinc ion binding)	GO:0098779(mitophagy in response to mitochondrial depolarization)
Pcsk4	ENSRNOG00000016405	protein_coding	+	chr7:12417280-12425514	4.55833	2.50138	1.82232	0.865779	0.0065	0.130058	up	4.36495	5.1446	4.16543	2.88461	1.7331	2.88644	171085	-	RGD:620325|Ensembl:ENSRNOG00000016405	7	7q11	proprotein convertase subtilisin/kexin type 4		GO:0005615(extracellular space)//GO:0002080(acrosomal membrane)	GO:0004252(serine-type endopeptidase activity)	GO:0009566(fertilization)//GO:0007340(acrosome reaction)//GO:0007339(binding of sperm to zona pellucida)//GO:0048240(sperm capacitation)//GO:0016485(protein processing)//GO:0006508(proteolysis)
Cd1d1	ENSRNOG00000016451	protein_coding	-	chr2:205728724-205732232	3.63811	1.79217	2.03	1.02148	0.01455	0.196505	up	4.14153	2.16522	4.60758	2.02084	1.82171	1.53397	25109	Cd1|Cd1d	RGD:2296|Ensembl:ENSRNOG00000016451	2	2q34	CD1d1 molecule	rno04640(Hematopoietic cell lineage)//rno05146(Amoebiasis)	GO:0016323(basolateral plasma membrane)//GO:0005764(lysosome)//GO:0005886(plasma membrane)//GO:0009986(cell surface)//GO:0009897(external side of plasma membrane)//GO:0005789(endoplasmic reticulum membrane)//GO:0005770(late endosome)//GO:0005765(lysosomal membrane)//GO:0010008(endosome membrane)//GO:0016021(integral component of membrane)//GO:0005769(early endosome)//GO:0005737(cytoplasm)	GO:0030882(lipid antigen binding)//GO:0030883(endogenous lipid antigen binding)//GO:0030884(exogenous lipid antigen binding)//GO:0030881(beta-2-microglobulin binding)//GO:0042393(histone binding)//GO:0050839(cell adhesion molecule binding)//GO:0071723(lipopeptide binding)//GO:0042608(T cell receptor binding)	GO:0048006(antigen processing and presentation, endogenous lipid antigen via MHC class Ib)//GO:0045404(positive regulation of interleukin-4 biosynthetic process)//GO:0042102(positive regulation of T cell proliferation)//GO:0045087(innate immune response)//GO:0048007(antigen processing and presentation, exogenous lipid antigen via MHC class Ib)//GO:0001865(NK T cell differentiation)//GO:0045086(po…
Trmu	ENSRNOG00000016465	protein_coding	+	chr7:126467262-126483589	11.1607	7.04675	1.5838	0.663394	0.01255	0.182406	up	11.3564	10.6843	11.4413	10.1297	8.13379	2.87674	362976	Trmt1	RGD:1311229|Ensembl:ENSRNOG00000016465	7	7q34	tRNA 5-methylaminomethyl-2-thiouridylate methyltransferase	rno04122(Sulfur relay system)	GO:0005654(nucleoplasm)//GO:0005739(mitochondrion)	GO:0005524(ATP binding)//GO:0008168(methyltransferase activity)//GO:0016783(sulfurtransferase activity)//GO:0000049(tRNA binding)	GO:0002143(tRNA wobble position uridine thiolation)//GO:0032259(methylation)//GO:0008033(tRNA processing)//GO:0070903(mitochondrial tRNA thio-modification)
Gcnt4	ENSRNOG00000016500	protein_coding	+	chr2:46744137-46855919	5.20294	2.35083	2.21324	1.14616	0.04085	0.320599	up	4.77277	6.38499	4.45107	2.8396	3.84555	0.367328	310011	RGD1563891	RGD:1563891	2	2q12	glucosaminyl (N-acetyl) transferase 4, core 2	rno00512(Mucin type O-Glycan biosynthesis)//rno01100(Metabolic pathways)	GO:0016020(membrane)	GO:0008375(acetylglucosaminyltransferase activity)	GO:0002121(inter-male aggressive behavior)//GO:0048872(homeostasis of number of cells)//GO:0060993(kidney morphogenesis)//GO:0042403(thyroid hormone metabolic process)//GO:0048729(tissue morphogenesis)
Serpinb1a	ENSRNOG00000016581	protein_coding	+	chr17:34796324-34803701	3.73017	1.16336	3.20637	1.68094	0.01045	0.165756	up	4.35095	3.87729	2.96226	1.7323	1.75779	0	291091	-	RGD:1306203|Ensembl:ENSRNOG00000016581	17	17p12	serine (or cysteine) proteinase inhibitor, clade B, member 1a	rno05146(Amoebiasis)	GO:0016020(membrane)//GO:0070062(extracellular exosome)//GO:0005615(extracellular space)//GO:0005737(cytoplasm)	GO:0004867(serine-type endopeptidase inhibitor activity)	GO:0042176(regulation of protein catabolic process)//GO:0010951(negative regulation of endopeptidase activity)
Ninj1	ENSRNOG00000016587	protein_coding	-	chr17:17930043-17945158	19.4716	12.0583	1.61479	0.691344	0.006	0.126401	up	15.0846	22.3118	21.0186	14.8456	11.6643	9.66511	25338	-	RGD:3179|Ensembl:ENSRNOG00000016587	17	17p14	ninjurin 1		GO:0016021(integral component of membrane)		GO:0001954(positive regulation of cell-matrix adhesion)//GO:0007155(cell adhesion)//GO:0042246(tissue regeneration)//GO:1990384(hyaloid vascular plexus regression)
Wwtr1	ENSRNOG00000016617	protein_coding	-	chr2:166985077-167101346	8.82398	4.73418	1.86389	0.898314	0.0037	0.0975101	up	7.1389	8.4964	10.8367	5.16978	6.61616	2.41662	295062	-	RGD:1559609|Ensembl:ENSRNOG00000016617	2	2q31	WW domain containing transcription regulator 1	rno04390(Hippo signaling pathway)	GO:0005654(nucleoplasm)//GO:0005667(transcription factor complex)//GO:0005634(nucleus)//GO:0005737(cytoplasm)	GO:0003714(transcription corepressor activity)//GO:0042803(protein homodimerization activity)//GO:0003713(transcription coactivator activity)	GO:0060993(kidney morphogenesis)//GO:0000122(negative regulation of transcription from RNA polymerase II promoter)//GO:0035414(negative regulation of catenin import into nucleus)//GO:0090090(negative regulation of canonical Wnt signaling pathway)//GO:0045944(positive regulation of transcription from RNA polymerase II promoter)//GO:0060390(regulation of SMAD protein import into nucleus)//GO:001714…
Tpm2	ENSRNOG00000016731	protein_coding	-	chr5:63541286-63550225	13.0433	8.3421	1.56355	0.644824	0.0439	0.331108	up	4.32167	14.4046	20.4036	4.07606	4.58944	16.3608	500450	-	RGD:1559479|Ensembl:ENSRNOG00000016731	5	5q22	tropomyosin 2, beta	rno04260(Cardiac muscle contraction)//rno04261(Adrenergic signaling in cardiomyocytes)//rno05410(Hypertrophic cardiomyopathy (HCM))//rno05414(Dilated cardiomyopathy)	GO:0005856(cytoskeleton)//GO:0005737(cytoplasm)	GO:0003779(actin binding)	GO:0043462(regulation of ATPase activity)
Slc14a1	ENSRNOG00000016753	protein_coding	-	chr18:74136472-74163161	12.9598	3.73298	3.47172	1.79565	5e-05	0.00423313	up	11.9014	16.0081	10.97	3.68964	3.6172	3.89211	54301	HUT11|UT-B|UT3|UTB1|UrT2	RGD:3688|Ensembl:ENSRNOG00000016753	18	18q12.3	solute carrier family 14 (urea transporter), member 1		GO:0016323(basolateral plasma membrane)//GO:0005730(nucleolus)//GO:0005886(plasma membrane)//GO:0005887(integral component of plasma membrane)//GO:0043231(intracellular membrane-bounded organelle)	GO:0005372(water transmembrane transporter activity)//GO:0015265(urea channel activity)//GO:0015204(urea transmembrane transporter activity)	GO:0006833(water transport)//GO:0071918(urea transmembrane transport)//GO:0015840(urea transport)
Oprl1	ENSRNOG00000016768	protein_coding	+	chr3:180934267-180940194	5.87561	3.16188	1.85826	0.893954	0.0219	0.241578	up	3.37303	4.57332	9.68047	2.71341	4.45931	2.31293	29256	KOR-3|KOR3|LC132|MOR-C|OFQR|ORL1|Oprl|XOR1	RGD:68438|Ensembl:ENSRNOG00000016768	3	3q43	opioid related nociceptin receptor 1	rno04080(Neuroactive ligand-receptor interaction)	GO:0016021(integral component of membrane)//GO:0005887(integral component of plasma membrane)//GO:0043005(neuron projection)//GO:0016020(membrane)//GO:0005829(cytosol)//GO:0016023(cytoplasmic, membrane-bounded vesicle)	GO:0042923(neuropeptide binding)//GO:0004930(G-protein coupled receptor activity)//GO:0001626(nociceptin receptor activity)//GO:0008022(protein C-terminus binding)	GO:0042755(eating behavior)//GO:1904059(regulation of locomotor rhythm)//GO:0035810(positive regulation of urine volume)//GO:0030817(regulation of cAMP biosynthetic process)//GO:0032355(response to estradiol)//GO:0019233(sensory perception of pain)//GO:0051930(regulation of sensory perception of pain)//GO:0030818(negative regulation of cAMP biosynthetic process)//GO:0007268(chemical synaptic tran…
Ckm	ENSRNOG00000016837	protein_coding	+	chr1:81587879-81598112	4.5702	0.346059	13.2064	3.72317	0.0465	0.339015	up	1.98249	11.0949	0.633234	0.370308	0.667869	0	24265	Ckmm	RGD:2358|Ensembl:ENSRNOG00000016837	1	1q21	creatine kinase, M-type	rno00330(Arginine and proline metabolism)//rno01100(Metabolic pathways)	GO:0005615(extracellular space)//GO:0005737(cytoplasm)	GO:0005524(ATP binding)//GO:0004111(creatine kinase activity)//GO:0016301(kinase activity)	GO:0016310(phosphorylation)//GO:0009408(response to heat)//GO:0046314(phosphocreatine biosynthetic process)
Nr2f6	ENSRNOG00000016892	protein_coding	-	chr16:19630089-19637536	13.1187	8.63802	1.51871	0.602849	0.0104	0.16535	up	12.5614	14.6221	12.1726	9.96574	8.72749	7.22083	245980	-	RGD:621685|Ensembl:ENSRNOG00000016892	16	16p14	nuclear receptor subfamily 2, group F, member 6		GO:0005634(nucleus)	GO:0008270(zinc ion binding)//GO:0001227(transcriptional repressor activity, RNA polymerase II transcription regulatory region sequence-specific binding)//GO:0003700(transcription factor activity, sequence-specific DNA binding)//GO:0043565(sequence-specific DNA binding)//GO:0003707(steroid hormone receptor activity)//GO:0004879(RNA polymerase II transcription factor activity, ligand-activated seq…	GO:0043153(entrainment of circadian clock by photoperiod)//GO:0048666(neuron development)//GO:0030522(intracellular receptor signaling pathway)//GO:0006351(transcription, DNA-templated)//GO:0000122(negative regulation of transcription from RNA polymerase II promoter)//GO:0050965(detection of temperature stimulus involved in sensory perception of pain)//GO:0043401(steroid hormone mediated signalin…
Fbxo36	ENSRNOG00000017053	protein_coding	+	chr9:92168446-92231811	12.5384	6.78103	1.84904	0.886779	0.01465	0.197069	up	9.60934	17.139	10.8669	4.76619	4.30267	11.2742	363268	-	RGD:1307870|Ensembl:ENSRNOG00000017053	9	9q35	F-box protein 36				GO:0031146(SCF-dependent proteasomal ubiquitin-dependent protein catabolic process)
Ybx2	ENSRNOG00000017117	protein_coding	+	chr10:56291866-56297098	5.21047	1.59256	3.27177	1.71007	0.0118	0.17659	up	5.00536	4.68778	5.93828	3.72073	0.671921	0.385035	303250	RGD1305068	RGD:1305068|Ensembl:ENSRNOG00000017117	10	10q24	Y box binding protein 2		GO:0005844(polysome)//GO:0005730(nucleolus)//GO:0030529(intracellular ribonucleoprotein complex)//GO:0005737(cytoplasm)	GO:0003674(molecular_function)//GO:0003682(chromatin binding)//GO:0003730(mRNA 3'-UTR binding)//GO:0003729(mRNA binding)//GO:0008289(lipid binding)//GO:0043021(ribonucleoprotein complex binding)//GO:0003677(DNA binding)//GO:0045182(translation regulator activity)	GO:0007286(spermatid development)//GO:0048255(mRNA stabilization)//GO:0048599(oocyte development)//GO:0017148(negative regulation of translation)//GO:0048477(oogenesis)//GO:0051100(negative regulation of binding)//GO:0006355(regulation of transcription, DNA-templated)
Mycbp	ENSRNOG00000017166	protein_coding	+	chr5:145348771-145354755	9.4618	0	inf	inf	0.00055	0.0276963	up	9.60641	6.79661	11.9824	0	0	0	100361133	-	RGD:2320727|Ensembl:ENSRNOG00000017166	5	5q36	Myc binding protein		GO:0005634(nucleus)//GO:0005737(cytoplasm)	GO:0003713(transcription coactivator activity)	GO:0006355(regulation of transcription, DNA-templated)//GO:0007283(spermatogenesis)
Hif3a	ENSRNOG00000017198	protein_coding	-	chr1:80223827-80245130	3.48388	1.55861	2.23526	1.16044	0.00695	0.134492	up	3.60337	4.70919	2.13908	1.75908	2.43118	0.485563	64345	Mop7	RGD:70332|Ensembl:ENSRNOG00000017198	1	1q21	hypoxia inducible factor 3, alpha subunit		GO:0005739(mitochondrion)//GO:0005634(nucleus)//GO:0016607(nuclear speck)//GO:0005737(cytoplasm)	GO:0003700(transcription factor activity, sequence-specific DNA binding)//GO:0000981(RNA polymerase II transcription factor activity, sequence-specific DNA binding)//GO:0003714(transcription corepressor activity)//GO:0046983(protein dimerization activity)//GO:0003677(DNA binding)//GO:0003713(transcription coactivator activity)	GO:0001666(response to hypoxia)//GO:0071456(cellular response to hypoxia)//GO:0006351(transcription, DNA-templated)//GO:0006366(transcription from RNA polymerase II promoter)//GO:0045944(positive regulation of transcription from RNA polymerase II promoter)//GO:1903507(negative regulation of nucleic acid-templated transcription)//GO:0006357(regulation of transcription from RNA polymerase II promot…
Kcnt1	ENSRNOG00000017283	protein_coding	+	chr3:8673192-8725541	7.29662	3.14891	2.3172	1.21238	5e-05	0.00423313	up	8.27645	4.96838	8.64504	4.95104	2.48455	2.01114	60444	Slack|rSlo2	RGD:621106|Ensembl:ENSRNOG00000017283	3	3p13	potassium sodium-activated channel subfamily T member 1		GO:0016021(integral component of membrane)//GO:0008076(voltage-gated potassium channel complex)	GO:0005267(potassium channel activity)//GO:0005249(voltage-gated potassium channel activity)//GO:0015269(calcium-activated potassium channel activity)	GO:0006813(potassium ion transport)//GO:0071805(potassium ion transmembrane transport)
Fgf2	ENSRNOG00000017392	protein_coding	+	chr2:143689406-143742070	7.66793	3.42785	2.23695	1.16153	0.01015	0.164096	up	8.84588	9.25764	4.90028	3.43877	3.87898	2.96578	54250	Fgf-2|bFGF	RGD:2609|Ensembl:ENSRNOG00000017392	2	2q25	fibroblast growth factor 2	rno04010(MAPK signaling pathway)//rno04014(Ras signaling pathway)//rno04015(Rap1 signaling pathway)//rno04151(PI3K-Akt signaling pathway)//rno04550(Signaling pathways regulating pluripotency of stem cells)//rno04810(Regulation of actin cytoskeleton)//rno05200(Pathways in cancer)//rno05205(Proteoglycans in cancer)//rno05218(Melanoma)	GO:0005634(nucleus)//GO:0005615(extracellular space)//GO:0005737(cytoplasm)	GO:0030374(ligand-dependent nuclear receptor transcription coactivator activity)//GO:0005125(cytokine activity)//GO:0008201(heparin binding)//GO:0005104(fibroblast growth factor receptor binding)//GO:0008083(growth factor activity)//GO:0005515(protein binding)//GO:0042056(chemoattractant activity)	GO:0043536(positive regulation of blood vessel endothelial cell migration)//GO:0032958(inositol phosphate biosynthetic process)//GO:2000544(regulation of endothelial cell chemotaxis to fibroblast growth factor)//GO:0001759(organ induction)//GO:0010001(glial cell differentiation)//GO:0061045(negative regulation of wound healing)//GO:0010628(positive regulation of gene expression)//GO:0060591(chond…
Nudt6	ENSRNOG00000017420	protein_coding	-	chr2:143742243-143757825	9.0318	4.30438	2.09828	1.06921	0.0083	0.148523	up	13.4824	8.03943	5.57354	2.98775	3.4313	6.4941	207120	Gfg	RGD:621356|Ensembl:ENSRNOG00000017420	2	2q25	nudix hydrolase 6		GO:0005739(mitochondrion)//GO:0005634(nucleus)	GO:0016787(hydrolase activity)
Gpr157	ENSRNOG00000017528	protein_coding	+	chr5:170750441-170766069	2.85379	1.67303	1.70576	0.770414	0.04485	0.333275	up	3.12339	2.53963	2.89834	1.42372	2.01635	1.57901	313725	-	RGD:1311096|Ensembl:ENSRNOG00000017528	5	5q36	G protein-coupled receptor 157		GO:0005886(plasma membrane)//GO:0016021(integral component of membrane)	GO:0004930(G-protein coupled receptor activity)	GO:0007186(G-protein coupled receptor signaling pathway)//GO:0007166(cell surface receptor signaling pathway)
Tubb2a	ENSRNOG00000017558	protein_coding	+	chr17:33386330-33390011	17.1714	8.65135	1.98482	0.98901	0.0002	0.0130879	up	10.9232	15.4279	25.163	13.1694	7.02513	5.75955	498736	-	RGD:1588452|Ensembl:ENSRNOG00000017558	17	17p12	tubulin, beta 2A class IIa	rno04145(Phagosome)//rno04540(Gap junction)	GO:1903561(extracellular vesicle)//GO:0005634(nucleus)//GO:0005874(microtubule)//GO:0005737(cytoplasm)//GO:0070062(extracellular exosome)	GO:0003924(GTPase activity)//GO:0005525(GTP binding)//GO:0005200(structural constituent of cytoskeleton)	GO:0007017(microtubule-based process)
Mylpf	ENSRNOG00000017645	protein_coding	+	chr1:205649521-205652320	4.44419	1.20889	3.67626	1.87824	0.04555	0.334973	up	2.82085	9.91653	0.595183	0.522027	0.943771	2.16087	24584	MLC2|Myl2|Myolc1	RGD:3141|Ensembl:ENSRNOG00000017645	1	1q36	myosin light chain, phosphorylatable, fast skeletal muscle	rno04510(Focal adhesion)//rno04530(Tight junction)//rno04670(Leukocyte transendothelial migration)//rno04810(Regulation of actin cytoskeleton)	GO:0005765(lysosomal membrane)//GO:0016459(myosin complex)	GO:0008307(structural constituent of muscle)//GO:0005509(calcium ion binding)	GO:0006955(immune response)//GO:0006936(muscle contraction)//GO:0007519(skeletal muscle tissue development)
Unc93b1	ENSRNOG00000017703	protein_coding	+	chr1:226043712-226054651	2.22226	1.04927	2.11792	1.08265	0.024	0.249696	up	2.24537	2.62451	1.79692	1.57622	1.13649	0.435093	361689	Unc93b	RGD:1311984|Ensembl:ENSRNOG00000017703	1	1q42	unc-93 homolog B1 (C. elegans)		GO:0005768(endosome)//GO:0005764(lysosome)//GO:0005575(cellular_component)//GO:0016021(integral component of membrane)//GO:0005783(endoplasmic reticulum)//GO:0032009(early phagosome)	GO:0003674(molecular_function)//GO:0035325(Toll-like receptor binding)//GO:0008565(protein transporter activity)	GO:0034138(toll-like receptor 3 signaling pathway)//GO:0000902(cell morphogenesis)//GO:0006886(intracellular protein transport)//GO:2000778(positive regulation of interleukin-6 secretion)//GO:0034154(toll-like receptor 7 signaling pathway)//GO:0019882(antigen processing and presentation)//GO:0008150(biological_process)//GO:2001184(positive regulation of interleukin-12 secretion)//GO:0002224(toll-…
Acta1	ENSRNOG00000017786	protein_coding	-	chr19:67389900-67392928	11.8649	2.03663	5.82573	2.54244	5e-05	0.00423313	up	8.62077	24.3219	2.65205	1.78949	2.09774	2.22266	29437	-	RGD:2025|Ensembl:ENSRNOG00000017786	19	19q12	actin, alpha 1, skeletal muscle		GO:0015629(actin cytoskeleton)//GO:0030027(lamellipodium)//GO:0005575(cellular_component)//GO:0001725(stress fiber)//GO:0030175(filopodium)//GO:0005865(striated muscle thin filament)//GO:0005884(actin filament)//GO:0030017(sarcomere)//GO:0070062(extracellular exosome)//GO:0044297(cell body)//GO:0072562(blood microparticle)//GO:0005615(extracellular space)//GO:0005737(cytoplasm)	GO:0005524(ATP binding)	GO:0009991(response to extracellular stimulus)//GO:0010628(positive regulation of gene expression)//GO:0090131(mesenchyme migration)//GO:0009612(response to mechanical stimulus)//GO:0048741(skeletal muscle fiber development)//GO:0010226(response to lithium ion)//GO:0043503(skeletal muscle fiber adaptation)//GO:0030240(skeletal muscle thin filament assembly)//GO:0048545(response to steroid hormone…
Egr3	ENSRNOG00000017828	protein_coding	+	chr15:55482580-55485279	2.30209	0.834226	2.75956	1.46444	0.03935	0.315219	up	0.499192	0.667155	5.73993	0.186481	0	2.3162	25148	-	RGD:2545|Ensembl:ENSRNOG00000017828	15	15cen-q11	early growth response 3	rno05161(Hepatitis B)//rno05203(Viral carcinogenesis)	GO:0005634(nucleus)	GO:0046872(metal ion binding)//GO:0003677(DNA binding)	GO:0033089(positive regulation of T cell differentiation in thymus)//GO:0035924(cellular response to vascular endothelial growth factor stimulus)//GO:0007422(peripheral nervous system development)//GO:0006351(transcription, DNA-templated)//GO:0006355(regulation of transcription, DNA-templated)//GO:0035767(endothelial cell chemotaxis)//GO:0044344(cellular response to fibroblast growth factor stimu…
Camk1d	ENSRNOG00000017882	protein_coding	+	chr17:78187613-78591805	97.0486	60.0569	1.61594	0.692378	5e-05	0.00423313	up	94.1079	103.595	93.443	54.3596	64.3945	61.4165	307124	RGD1560691	RGD:1560691|Ensembl:ENSRNOG00000017882	17	17q12.3	calcium/calmodulin-dependent protein kinase ID	rno04921(Oxytocin signaling pathway)//rno04925(Aldosterone synthesis and secretion)	GO:0005634(nucleus)//GO:0005737(cytoplasm)	GO:0005524(ATP binding)//GO:0004674(protein serine/threonine kinase activity)	GO:0010976(positive regulation of neuron projection development)//GO:0050773(regulation of dendrite development)//GO:0071622(regulation of granulocyte chemotaxis)//GO:0043065(positive regulation of apoptotic process)//GO:0006468(protein phosphorylation)//GO:0090023(positive regulation of neutrophil chemotaxis)//GO:0060267(positive regulation of respiratory burst)//GO:0043066(negative regulation o…
Crhbp	ENSRNOG00000017890	protein_coding	-	chr2:44299506-44311225	7.48092	4.36588	1.71349	0.776941	0.0142	0.195282	up	5.99683	9.39466	7.05127	6.9584	5.01886	1.12039	29625	Crfbp	RGD:2403|Ensembl:ENSRNOG00000017890	2	2q12	corticotropin releasing hormone binding protein		GO:0043679(axon terminus)//GO:0031045(dense core granule)//GO:0005634(nucleus)//GO:0005874(microtubule)//GO:0043204(perikaryon)//GO:0030425(dendrite)//GO:0005794(Golgi apparatus)//GO:0043196(varicosity)//GO:0030141(secretory granule)//GO:0005783(endoplasmic reticulum)//GO:0005622(intracellular)//GO:0005771(multivesicular body)//GO:0005615(extracellular space)//GO:0005767(secondary lysosome)	GO:0042277(peptide binding)//GO:0051424(corticotropin-releasing hormone binding)	GO:0051460(negative regulation of corticotropin secretion)//GO:0001963(synaptic transmission, dopaminergic)//GO:2000310(regulation of N-methyl-D-aspartate selective glutamate receptor activity)//GO:0071356(cellular response to tumor necrosis factor)//GO:0035865(cellular response to potassium ion)//GO:0097211(cellular response to gonadotropin-releasing hormone)//GO:0051459(regulation of corticotro…
Prkcdbp	ENSRNOG00000017914	protein_coding	-	chr1:177323466-177325064	28.6577	18.6069	1.54017	0.623089	0.00665	0.132277	up	34.5715	18.0041	33.3977	22.7858	15.9095	17.1253	85332	DIG-2|Srbc	RGD:628755|Ensembl:ENSRNOG00000017914	1	1q33	protein kinase C, delta binding protein		GO:0043234(protein complex)//GO:0005901(caveola)//GO:0005737(cytoplasm)	GO:0005080(protein kinase C binding)	GO:0032922(circadian regulation of gene expression)//GO:1901003(negative regulation of fermentation)//GO:0001558(regulation of cell growth)//GO:0030866(cortical actin cytoskeleton organization)//GO:0070374(positive regulation of ERK1 and ERK2 cascade)//GO:0051898(negative regulation of protein kinase B signaling)
Mrto4	ENSRNOG00000017979	protein_coding	-	chr5:161555066-161560580	15.977	9.69459	1.64803	0.720745	0.0065	0.130058	up	16.0097	16.7577	15.1636	8.79239	9.55784	10.7336	298586	RGD1311709	RGD:1311709|Ensembl:ENSRNOG00000017979	5	5q36	MRT4 homolog, ribosome maturation factor		GO:0031965(nuclear membrane)//GO:0030687(preribosome, large subunit precursor)//GO:0005730(nucleolus)//GO:0005654(nucleoplasm)//GO:0005634(nucleus)//GO:0022625(cytosolic large ribosomal subunit)	GO:0044822(poly(A) RNA binding)//GO:0003735(structural constituent of ribosome)//GO:0070180(large ribosomal subunit rRNA binding)	GO:0006364(rRNA processing)//GO:0002181(cytoplasmic translation)//GO:0000956(nuclear-transcribed mRNA catabolic process)//GO:0000027(ribosomal large subunit assembly)
Isg20	ENSRNOG00000018151	protein_coding	+	chr1:141576505-141582788	8.92033	4.17772	2.13521	1.09438	0.0243	0.251081	up	16.3098	4.61867	5.83255	6.04636	5.04292	1.44386	293052	-	RGD:1306407|Ensembl:ENSRNOG00000054561	1	1q31	interferon stimulated exonuclease gene 20		GO:0005730(nucleolus)//GO:0005634(nucleus)//GO:0016605(PML body)//GO:0005737(cytoplasm)//GO:0015030(Cajal body)	GO:0034511(U3 snoRNA binding)//GO:0003676(nucleic acid binding)//GO:0030620(U2 snRNA binding)//GO:0030619(U1 snRNA binding)//GO:0000175(3'-5'-exoribonuclease activity)//GO:0004527(exonuclease activity)//GO:0008310(single-stranded DNA 3'-5' exodeoxyribonuclease activity)	GO:0045071(negative regulation of viral genome replication)//GO:0000738(DNA catabolic process, exonucleolytic)//GO:0090503(RNA phosphodiester bond hydrolysis, exonucleolytic)//GO:0006401(RNA catabolic process)//GO:0051607(defense response to virus)//GO:0009615(response to virus)
Tmem181	ENSRNOG00000018158	protein_coding	+	chr1:48465873-48505759	13.1998	8.51218	1.5507	0.632917	0.0073	0.138282	up	12.0953	13.5458	13.9583	8.38447	10.6774	6.47466	502228	RGD1566403	RGD:1566403|Ensembl:ENSRNOG00000018158	1	1q11	transmembrane protein 181		GO:0016021(integral component of membrane)	GO:0015643(toxic substance binding)	GO:0009405(pathogenesis)
Tmem221	ENSRNOG00000018167	protein_coding	-	chr16:19844605-19848443	26.8181	13.3503	2.00879	1.00633	0.00315	0.0872595	up	27.1596	23.3146	29.9801	19.5927	9.78705	10.6712	100361931	-	RGD:2319149|Ensembl:ENSRNOG00000018167	16	-	transmembrane protein 221		GO:0016021(integral component of membrane)
Tpm1	ENSRNOG00000018184	protein_coding	-	chr8:77147582-77174392	47.6349	26.5466	1.79438	0.843489	0.0002	0.0130879	up	34.3608	75.0076	33.5364	24.0981	19.9902	35.5517	24851	Alpha-tm|Tma2|Tmsa	RGD:3898|Ensembl:ENSRNOG00000018184	8	8q24	tropomyosin 1, alpha	rno04260(Cardiac muscle contraction)//rno04261(Adrenergic signaling in cardiomyocytes)//rno05206(MicroRNAs in cancer)//rno05410(Hypertrophic cardiomyopathy (HCM))//rno05414(Dilated cardiomyopathy)	GO:0043234(protein complex)//GO:0001725(stress fiber)//GO:0030016(myofibril)//GO:0032059(bleb)//GO:0031941(filamentous actin)//GO:0032587(ruffle membrane)//GO:0005856(cytoskeleton)//GO:0005737(cytoplasm)	GO:0008092(cytoskeletal protein binding)//GO:0047485(protein N-terminus binding)//GO:0003779(actin binding)//GO:0051015(actin filament binding)//GO:0042803(protein homodimerization activity)	GO:0043462(regulation of ATPase activity)//GO:0008360(regulation of cell shape)//GO:0030049(muscle filament sliding)//GO:0030336(negative regulation of cell migration)//GO:0051693(actin filament capping)//GO:0045785(positive regulation of cell adhesion)//GO:0045214(sarcomere organization)//GO:0006936(muscle contraction)//GO:0034614(cellular response to reactive oxygen species)//GO:0001701(in uter…
LOC691960	ENSRNOG00000018204	protein_coding	+	chr3:121177529-121185650	2.35931	0.722517	3.2654	1.70726	0.02885	0.273097	up	3.78138	0.505375	2.79117	1.31835	0.849201	0	691960	-	RGD:1593329	3	3q35	similar to solute carrier family 28, member 2		GO:0005887(integral component of plasma membrane)	GO:0005415(nucleoside:sodium symporter activity)	GO:1901642(nucleoside transmembrane transport)
Urod	ENSRNOG00000018211	protein_coding	-	chr5:139650564-139654649	34.9118	21.7409	1.60581	0.683304	0.00105	0.0415886	up	38.3212	32.2688	34.1454	24.547	21.3295	19.3461	29421	porphyrinogen carboxy-lyase	RGD:3946|Ensembl:ENSRNOG00000018211	5	5q36	uroporphyrinogen decarboxylase	rno00860(Porphyrin and chlorophyll metabolism)//rno01100(Metabolic pathways)	GO:0005654(nucleoplasm)//GO:0005737(cytoplasm)//GO:0005829(cytosol)	GO:0004853(uroporphyrinogen decarboxylase activity)//GO:0008198(ferrous iron binding)	GO:0042168(heme metabolic process)//GO:0006782(protoporphyrinogen IX biosynthetic process)//GO:0051597(response to methylmercury)//GO:0010039(response to iron ion)//GO:0032355(response to estradiol)//GO:0001889(liver development)//GO:0046689(response to mercury ion)//GO:0046502(uroporphyrinogen III metabolic process)//GO:0006783(heme biosynthetic process)//GO:0071243(cellular response to arsenic-…
Syt5	ENSRNOG00000018217	protein_coding	-	chr1:75683290-75691003	9.88056	5.84439	1.69061	0.757541	0.0043	0.106098	up	7.2735	9.96089	12.4073	8.29863	5.15081	4.08373	54309	SytIX	RGD:3806|Ensembl:ENSRNOG00000018217	1	1q12	synaptotagmin 5		GO:0005886(plasma membrane)//GO:0055038(recycling endosome membrane)//GO:0043005(neuron projection)//GO:0048471(perinuclear region of cytoplasm)//GO:0016021(integral component of membrane)//GO:0005829(cytosol)//GO:0030054(cell junction)//GO:0030672(synaptic vesicle membrane)//GO:0031045(dense core granule)//GO:0043025(neuronal cell body)	GO:0005544(calcium-dependent phospholipid binding)//GO:0046982(protein heterodimerization activity)//GO:0019905(syntaxin binding)//GO:0005509(calcium ion binding)//GO:0030276(clathrin binding)	GO:0017156(calcium ion regulated exocytosis)//GO:0048791(calcium ion-regulated exocytosis of neurotransmitter)//GO:0017158(regulation of calcium ion-dependent exocytosis)//GO:0006906(vesicle fusion)//GO:0048488(synaptic vesicle endocytosis)
Hhip	ENSRNOG00000018268	protein_coding	+	chr19:42430119-42518700	2.47408	1.14524	2.16031	1.11124	0.012	0.178042	up	1.2341	3.13203	3.05611	1.57148	0.333225	1.53102	291936	RGD1564108	RGD:1564108|Ensembl:ENSRNOG00000018268	19	19q11	Hedgehog-interacting protein	rno04024(cAMP signaling pathway)//rno04340(Hedgehog signaling pathway)//rno05200(Pathways in cancer)//rno05217(Basal cell carcinoma)	GO:0005887(integral component of plasma membrane)//GO:0009986(cell surface)	GO:0048038(quinone binding)//GO:0097108(hedgehog family protein binding)//GO:0016901(oxidoreductase activity, acting on the CH-OH group of donors, quinone or similar compound as acceptor)//GO:0008270(zinc ion binding)	GO:0055114(oxidation-reduction process)//GO:0009968(negative regulation of signal transduction)//GO:0048705(skeletal system morphogenesis)//GO:0009887(organ morphogenesis)//GO:0007405(neuroblast proliferation)//GO:0040036(regulation of fibroblast growth factor receptor signaling pathway)//GO:0005975(carbohydrate metabolic process)//GO:0045879(negative regulation of smoothened signaling pathway)//…
Aen	ENSRNOG00000018421	protein_coding	+	chr1:141559325-141568691	8.91324	4.05041	2.20057	1.13788	5e-05	0.00423313	up	6.8058	10.2498	9.68409	4.29731	4.23318	3.62072	361594	Isg20l1|RGD1305051	RGD:1305051|Ensembl:ENSRNOG00000018421	1	1q31	apoptosis enhancing nuclease		GO:0031965(nuclear membrane)//GO:0005654(nucleoplasm)//GO:0005634(nucleus)//GO:0005730(nucleolus)	GO:0003676(nucleic acid binding)//GO:0004527(exonuclease activity)	GO:0090305(nucleic acid phosphodiester bond hydrolysis)//GO:0010212(response to ionizing radiation)//GO:0042771(intrinsic apoptotic signaling pathway in response to DNA damage by p53 class mediator)
Gga2	ENSRNOG00000018599	protein_coding	+	chr1:198729099-198856172	6.06298	3.56656	1.69995	0.765492	0.00495	0.113649	up	4.74305	6.85075	6.59513	3.719	2.5321	4.44859	293455	-	RGD:1304800|Ensembl:ENSRNOG00000018599	1	1q36	golgi associated, gamma adaptin ear containing, ARF binding protein 2	rno04142(Lysosome)	GO:0030136(clathrin-coated vesicle)//GO:0030131(clathrin adaptor complex)//GO:0005794(Golgi apparatus)//GO:0005802(trans-Golgi network)	GO:0030306(ADP-ribosylation factor binding)	GO:0016192(vesicle-mediated transport)//GO:0006886(intracellular protein transport)
Csf1	ENSRNOG00000018659	protein_coding	-	chr2:229989434-230017945	4.01252	1.79265	2.23833	1.16242	0.00035	0.0199206	up	2.57745	3.23961	6.22049	2.33037	0.870563	2.177	78965	-	RGD:621063|Ensembl:ENSRNOG00000018659	2	2q34	colony stimulating factor 1	rno04014(Ras signaling pathway)//rno04015(Rap1 signaling pathway)//rno04060(Cytokine-cytokine receptor interaction)//rno04151(PI3K-Akt signaling pathway)//rno04380(Osteoclast differentiation)//rno04640(Hematopoietic cell lineage)//rno04668(TNF signaling pathway)//rno05323(Rheumatoid arthritis)	GO:0005886(plasma membrane)//GO:0070062(extracellular exosome)//GO:0048471(perinuclear region of cytoplasm)//GO:0016021(integral component of membrane)//GO:1990682(CSF1-CSF1R complex)//GO:0005615(extracellular space)	GO:0008083(growth factor activity)//GO:0005157(macrophage colony-stimulating factor receptor binding)//GO:0005125(cytokine activity)//GO:0042803(protein homodimerization activity)	GO:0007169(transmembrane receptor protein tyrosine kinase signaling pathway)//GO:0010628(positive regulation of gene expression)//GO:0032270(positive regulation of cellular protein metabolic process)//GO:1902228(positive regulation of macrophage colony-stimulating factor signaling pathway)//GO:1904141(positive regulation of microglial cell migration)//GO:0010759(positive regulation of macrophage …
Commd4	ENSRNOG00000018671	protein_coding	-	chr8:60403479-60406936	55.0129	34.8107	1.58035	0.660241	0.00205	0.0661174	up	53.2353	56.3749	55.4286	36.9003	32.9413	34.5905	363068	-	RGD:1306104|Ensembl:ENSRNOG00000018671	8	8q24	COMM domain containing 4		GO:0005737(cytoplasm)
CAMK2A	ENSRNOG00000018712	protein_coding	+	chr18:55428527-55529045	7.47623	3.9212	1.90662	0.931016	0.008	0.14546	up	8.5837	6.53227	7.31271	3.2073	4.49885	4.05745	25400	PK2CDD|PKCCD	RGD:2261|Ensembl:ENSRNOG00000018712	18	18q11	calcium/calmodulin-dependent protein kinase II alpha	rno04012(ErbB signaling pathway)//rno04020(Calcium signaling pathway)//rno04024(cAMP signaling pathway)//rno04066(HIF-1 signaling pathway)//rno04114(Oocyte meiosis)//rno04261(Adrenergic signaling in cardiomyocytes)//rno04310(Wnt signaling pathway)//rno04713(Circadian entrainment)//rno04720(Long-term potentiation)//rno04722(Neurotrophin signaling pathway)//rno04725(Cholinergic synapse)//rno04728(D…	GO:0032839(dendrite cytoplasm)//GO:0030425(dendrite)//GO:0030424(axon)//GO:0014069(postsynaptic density)//GO:0005739(mitochondrion)//GO:0030054(cell junction)//GO:0005634(nucleus)//GO:0042734(presynaptic membrane)//GO:0043025(neuronal cell body)	GO:0004674(protein serine/threonine kinase activity)//GO:0042803(protein homodimerization activity)//GO:0005524(ATP binding)//GO:0005516(calmodulin binding)//GO:0004683(calmodulin-dependent protein kinase activity)//GO:0016301(kinase activity)//GO:0035254(glutamate receptor binding)//GO:0005515(protein binding)//GO:0032794(GTPase activating protein binding)	GO:0010666(positive regulation of cardiac muscle cell apoptotic process)//GO:0051928(positive regulation of calcium ion transport)//GO:0046928(regulation of neurotransmitter secretion)//GO:0006468(protein phosphorylation)//GO:0048813(dendrite morphogenesis)//GO:0000082(G1/S transition of mitotic cell cycle)//GO:0048168(regulation of neuronal synaptic plasticity)//GO:0046777(protein autophosphoryl…
Rad9a	ENSRNOG00000018729	protein_coding	-	chr1:226314742-226321102	7.74244	4.71998	1.64036	0.714009	0.0448	0.333275	up	6.58745	9.43541	7.20447	6.78779	4.22285	3.14929	100361529	Rad9	RGD:2319938|Ensembl:ENSRNOG00000018729	1	1q42	RAD9 checkpoint clamp component A		GO:0005654(nucleoplasm)//GO:0005634(nucleus)//GO:0030896(checkpoint clamp complex)//GO:0005737(cytoplasm)	GO:0019901(protein kinase binding)//GO:0017124(SH3 domain binding)//GO:0019899(enzyme binding)//GO:0008408(3'-5' exonuclease activity)//GO:0042826(histone deacetylase binding)	GO:0031573(intra-S DNA damage checkpoint)//GO:0006974(cellular response to DNA damage stimulus)//GO:0071479(cellular response to ionizing radiation)//GO:1902231(positive regulation of intrinsic apoptotic signaling pathway in response to DNA damage)//GO:0000076(DNA replication checkpoint)//GO:0090305(nucleic acid phosphodiester bond hydrolysis)//GO:0000077(DNA damage checkpoint)//GO:0006281(DNA re…
Pfkfb3	ENSRNOG00000018911	protein_coding	+	chr17:72386424-72413515	15.0909	9.33901	1.61589	0.692333	0.00115	0.0447641	up	9.73543	12.1279	23.4092	9.70064	9.05038	9.26601	117276	-	RGD:619776|Ensembl:ENSRNOG00000018911	17	17q12.3	6-phosphofructo-2-kinase/fructose-2,6-biphosphatase 3	rno00051(Fructose and mannose metabolism)//rno04066(HIF-1 signaling pathway)//rno04152(AMPK signaling pathway)	GO:0005654(nucleoplasm)	GO:0003873(6-phosphofructo-2-kinase activity)//GO:0005524(ATP binding)//GO:0004331(fructose-2,6-bisphosphate 2-phosphatase activity)	GO:0046835(carbohydrate phosphorylation)//GO:0007420(brain development)//GO:0006003(fructose 2,6-bisphosphate metabolic process)//GO:0016311(dephosphorylation)//GO:0006000(fructose metabolic process)//GO:0006110(regulation of glycolytic process)
Gpatch4	ENSRNOG00000018969	protein_coding	+	chr2:206818278-206827062	2.77383	1.50991	1.83709	0.87742	0.04735	0.34263	up	2.10876	2.46522	3.74752	0.657451	1.42236	2.44991	295228	RGD1311086	RGD:1311086|Ensembl:ENSRNOG00000018969	2	2q34	G patch domain containing 4			GO:0044822(poly(A) RNA binding)//GO:0003676(nucleic acid binding)	GO:0002244(hematopoietic progenitor cell differentiation)
Plat	ENSRNOG00000019018	protein_coding	-	chr16:73730255-73754851	19.3602	12.4564	1.55424	0.636211	0.0005	0.0258511	up	15.6633	16.7378	25.6796	12.0136	12.4338	12.9216	25692	PATISS|tPA	RGD:3342|Ensembl:ENSRNOG00000019018	16	16q12.5	plasminogen activator, tissue type	rno04610(Complement and coagulation cascades)//rno05202(Transcriptional misregulation in cancer)	GO:0070062(extracellular exosome)//GO:0045177(apical part of cell)//GO:0009986(cell surface)//GO:0045202(synapse)//GO:0031012(extracellular matrix)//GO:0005615(extracellular space)//GO:0005737(cytoplasm)//GO:0030141(secretory granule)	GO:0005102(receptor binding)//GO:0003674(molecular_function)//GO:0051219(phosphoprotein binding)//GO:0004252(serine-type endopeptidase activity)	GO:0045861(negative regulation of proteolysis)//GO:0048008(platelet-derived growth factor receptor signaling pathway)//GO:0060279(positive regulation of ovulation)//GO:0014909(smooth muscle cell migration)//GO:0001666(response to hypoxia)//GO:0051591(response to cAMP)//GO:0048167(regulation of synaptic plasticity)//GO:0006508(proteolysis)//GO:0031639(plasminogen activation)//GO:0035249(synaptic t…
Polr1c	ENSRNOG00000019079	protein_coding	+	chr9:16017435-16021548	22.3589	13.783	1.62221	0.697962	0.00285	0.081276	up	21.4595	21.4195	24.1979	12.694	17.4549	11.2001	301246	Ac2-127|Rpo1-1	RGD:1309689|Ensembl:ENSRNOG00000019079	9	9q12	polymerase (RNA) I subunit C	rno00230(Purine metabolism)//rno00240(Pyrimidine metabolism)//rno01100(Metabolic pathways)//rno03020(RNA polymerase)//rno04623(Cytosolic DNA-sensing pathway)//rno05169(Epstein-Barr virus infection)	GO:0005736(DNA-directed RNA polymerase I complex)//GO:0005575(cellular_component)//GO:0005666(DNA-directed RNA polymerase III complex)	GO:0001056(RNA polymerase III activity)//GO:0046983(protein dimerization activity)//GO:0001054(RNA polymerase I activity)//GO:0003674(molecular_function)//GO:0003899(DNA-directed RNA polymerase activity)//GO:0003677(DNA binding)	GO:0006383(transcription from RNA polymerase III promoter)//GO:0006360(transcription from RNA polymerase I promoter)//GO:0006351(transcription, DNA-templated)//GO:0008150(biological_process)
Fv1	ENSRNOG00000019132	protein_coding	+	chr1:101289511-101291836	27.7937	17.4495	1.59281	0.671573	0.00055	0.0276963	up	34.451	27.417	21.513	17.0401	20.4398	14.8685	308568	RGD1309326	RGD:1309326|Ensembl:ENSRNOG00000019132	1	1q22	Friend virus susceptibility 1
Cpeb1	ENSRNOG00000019161	protein_coding	-	chr1:144114218-144199174	4.49177	2.81113	1.59785	0.676132	0.0243	0.251081	up	5.20473	4.44609	3.82448	3.71743	2.36957	2.34639	293056	-	RGD:1310421|Ensembl:ENSRNOG00000019161	1	1q31	cytoplasmic polyadenylation element binding protein 1	rno04114(Oocyte meiosis)//rno04320(Dorso-ventral axis formation)//rno04914(Progesterone-mediated oocyte maturation)	GO:0072687(meiotic spindle)//GO:0000932(cytoplasmic mRNA processing body)//GO:0016020(membrane)//GO:1990124(messenger ribonucleoprotein complex)//GO:0048471(perinuclear region of cytoplasm)//GO:0014069(postsynaptic density)//GO:0005813(centrosome)//GO:0030054(cell junction)//GO:0030426(growth cone)//GO:0005654(nucleoplasm)//GO:0005634(nucleus)//GO:0045211(postsynaptic membrane)//GO:0005737(cytopl…	GO:0003676(nucleic acid binding)//GO:0008135(translation factor activity, RNA binding)//GO:0003723(RNA binding)//GO:0043022(ribosome binding)//GO:0003730(mRNA 3'-UTR binding)//GO:0003729(mRNA binding)//GO:0000166(nucleotide binding)//GO:0035925(mRNA 3'-UTR AU-rich region binding)//GO:0046872(metal ion binding)//GO:0000900(translation repressor activity, nucleic acid binding)	GO:0010976(positive regulation of neuron projection development)//GO:0071230(cellular response to amino acid stimulus)//GO:0051770(positive regulation of nitric-oxide synthase biosynthetic process)//GO:0071456(cellular response to hypoxia)//GO:0051028(mRNA transport)//GO:0032869(cellular response to insulin stimulus)//GO:0048168(regulation of neuronal synaptic plasticity)//GO:0017148(negative reg…
Acat2	ENSRNOG00000019189	protein_coding	-	chr1:51757960-51776935	6.8634	3.97021	1.72873	0.789709	0.00785	0.144282	up	6.72442	8.12792	5.73786	5.27282	2.91645	3.72136	308100	Ab2-076|Acat3	RGD:1359366	1	1q11	acetyl-CoA acetyltransferase 2	rno00071(Fatty acid degradation)//rno00072(Synthesis and degradation of ketone bodies)//rno00280(Valine, leucine and isoleucine degradation)//rno00310(Lysine degradation)//rno00380(Tryptophan metabolism)//rno00620(Pyruvate metabolism)//rno00630(Glyoxylate and dicarboxylate metabolism)//rno00640(Propanoate metabolism)//rno00650(Butanoate metabolism)//rno00900(Terpenoid backbone biosynthesis)//rno0…	GO:0070062(extracellular exosome)//GO:0005829(cytosol)//GO:0005739(mitochondrion)//GO:0005730(nucleolus)//GO:0005634(nucleus)//GO:0005737(cytoplasm)	GO:0003985(acetyl-CoA C-acetyltransferase activity)//GO:0016747(transferase activity, transferring acyl groups other than amino-acyl groups)	GO:0031670(cellular response to nutrient)//GO:0046952(ketone body catabolic process)//GO:0007420(brain development)//GO:0045797(positive regulation of intestinal cholesterol absorption)//GO:0001889(liver development)//GO:0071398(cellular response to fatty acid)
PVR	ENSRNOG00000019202	protein_coding	-	chr1:82085298-82100950	2.37549	1.27053	1.86969	0.902796	0.0442	0.332076	up	1.78043	2.18024	3.1658	0.555396	1.30152	1.95468	25066	Taa1|Tage4	RGD:3813|Ensembl:ENSRNOG00000019202	1	1q22	poliovirus receptor	rno04514(Cell adhesion molecules (CAMs))	GO:0005886(plasma membrane)//GO:0070062(extracellular exosome)//GO:0009986(cell surface)//GO:0005925(focal adhesion)//GO:0016021(integral component of membrane)	GO:0001618(virus receptor activity)//GO:0050839(cell adhesion molecule binding)//GO:0045503(dynein light chain binding)	GO:0060370(susceptibility to T cell mediated cytotoxicity)//GO:0002860(positive regulation of natural killer cell mediated cytotoxicity directed against tumor cell target)//GO:0016477(cell migration)//GO:0045954(positive regulation of natural killer cell mediated cytotoxicity)//GO:0016337(single organismal cell-cell adhesion)//GO:0042271(susceptibility to natural killer cell mediated cytotoxicity…
Eya2	ENSRNOG00000019203	protein_coding	+	chr3:168537540-168647321	5.59917	3.31733	1.68785	0.75519	0.0328	0.289641	up	6.18121	4.98429	5.63202	2.54984	4.59793	2.80423	156826	-	RGD:620096|Ensembl:ENSRNOG00000019203	3	3q42	EYA transcriptional coactivator and phosphatase 2		GO:0005739(mitochondrion)//GO:0005634(nucleus)//GO:0005737(cytoplasm)//GO:0005730(nucleolus)	GO:0046872(metal ion binding)//GO:0000287(magnesium ion binding)//GO:0004725(protein tyrosine phosphatase activity)	GO:0014706(striated muscle tissue development)//GO:0016576(histone dephosphorylation)//GO:0007275(multicellular organism development)//GO:0097192(extrinsic apoptotic signaling pathway in absence of ligand)//GO:0097345(mitochondrial outer membrane permeabilization)//GO:0006470(protein dephosphorylation)//GO:0006355(regulation of transcription, DNA-templated)//GO:0035335(peptidyl-tyrosine dephospho…
Gpd1	ENSRNOG00000019213	protein_coding	+	chrX:115875187-115882576	3.45449	2.21099	1.56242	0.643779	0.0437	0.330528	up	3.07261	4.10395	3.18691	2.54883	2.29682	1.78733	60666	GPDH|Gpd3	RGD:621381|Ensembl:ENSRNOG00000056457	7	-	glycerol-3-phosphate dehydrogenase 1	rno00564(Glycerophospholipid metabolism)	GO:0009331(glycerol-3-phosphate dehydrogenase complex)//GO:0005739(mitochondrion)//GO:0070062(extracellular exosome)//GO:0005829(cytosol)	GO:0051287(NAD binding)//GO:0004368(glycerol-3-phosphate dehydrogenase activity)//GO:0004367(glycerol-3-phosphate dehydrogenase [NAD+] activity)//GO:0042803(protein homodimerization activity)	GO:0045821(positive regulation of glycolytic process)//GO:0006116(NADH oxidation)//GO:0006127(glycerophosphate shuttle)//GO:0006094(gluconeogenesis)//GO:0071320(cellular response to cAMP)//GO:0006072(glycerol-3-phosphate metabolic process)//GO:0046486(glycerolipid metabolic process)//GO:0071356(cellular response to tumor necrosis factor)//GO:0005975(carbohydrate metabolic process)//GO:0046168(gly…
Gstm4	ENSRNOG00000019221	protein_coding	-	chr2:230302890-230308113	8.36753	3.85484	2.17065	1.11813	0.0008	0.0350705	up	8.13653	9.8443	7.12177	4.10993	2.51987	4.93472	499689	-	RGD:1565825|Ensembl:ENSRNOG00000019221	2	2q34	glutathione S-transferase mu 4	rno00480(Glutathione metabolism)//rno00980(Metabolism of xenobiotics by cytochrome P450)//rno00982(Drug metabolism - cytochrome P450)//rno05204(Chemical carcinogenesis)	GO:0005737(cytoplasm)	GO:0019899(enzyme binding)//GO:0042803(protein homodimerization activity)//GO:0043295(glutathione binding)//GO:0004364(glutathione transferase activity)	GO:0042178(xenobiotic catabolic process)//GO:0018916(nitrobenzene metabolic process)//GO:0006749(glutathione metabolic process)
Fbl	ENSRNOG00000019229	protein_coding	+	chr1:86319814-86328915	26.6995	17.5876	1.51809	0.602253	0.0065	0.130058	up	30.672	22.803	26.6234	19.6171	22.7522	10.3935	292747	-	RGD:1305542|Ensembl:ENSRNOG00000019229	1	1q21	fibrillarin	rno03008(Ribosome biogenesis in eukaryotes)	GO:0070062(extracellular exosome)//GO:0016020(membrane)//GO:0005694(chromosome)//GO:0001652(granular component)//GO:0015030(Cajal body)//GO:0001651(dense fibrillar component)//GO:0005730(nucleolus)//GO:0005654(nucleoplasm)//GO:0032040(small-subunit processome)//GO:0005634(nucleus)//GO:0031428(box C/D snoRNP complex)	GO:1990259(histone-glutamine methyltransferase activity)//GO:0008649(rRNA methyltransferase activity)//GO:0003723(RNA binding)//GO:0001094(TFIID-class transcription factor binding)//GO:0044822(poly(A) RNA binding)//GO:0005515(protein binding)//GO:0051117(ATPase binding)	GO:1990258(histone glutamine methylation)//GO:0016074(snoRNA metabolic process)//GO:0006396(RNA processing)//GO:0000494(box C/D snoRNA 3'-end processing)//GO:0001649(osteoblast differentiation)//GO:0031167(rRNA methylation)//GO:0008150(biological_process)//GO:0048254(snoRNA localization)//GO:0008033(tRNA processing)
Syt12	ENSRNOG00000019306	protein_coding	-	chr1:226557952-226587017	6.0388	2.78441	2.16879	1.11689	0.00125	0.04743	up	5.9635	6.39442	5.7585	2.8193	2.85882	2.67512	191595	Srg1	RGD:621876|Ensembl:ENSRNOG00000019306	1	1q42	synaptotagmin 12		GO:0005886(plasma membrane)//GO:0030672(synaptic vesicle membrane)//GO:0030054(cell junction)//GO:0016021(integral component of membrane)//GO:0005829(cytosol)	GO:0005544(calcium-dependent phospholipid binding)//GO:0019905(syntaxin binding)//GO:0005509(calcium ion binding)//GO:0030276(clathrin binding)	GO:0060291(long-term synaptic potentiation)//GO:0006906(vesicle fusion)//GO:0046928(regulation of neurotransmitter secretion)//GO:0048488(synaptic vesicle endocytosis)//GO:0048792(spontaneous exocytosis of neurotransmitter)//GO:0017158(regulation of calcium ion-dependent exocytosis)//GO:0048791(calcium ion-regulated exocytosis of neurotransmitter)
Eid2	ENSRNOG00000019310	protein_coding	-	chr1:86719510-86731617	22.7219	12.8229	1.77198	0.825364	0.03605	0.302936	up	23.4926	24.2661	20.4071	13.922	11.6835	12.8631	685691	-	RGD:1591322|Ensembl:ENSRNOG00000019310	1	1q21	EP300 interacting inhibitor of differentiation 2		GO:0005654(nucleoplasm)	GO:0046332(SMAD binding)	GO:0007183(SMAD protein complex assembly)//GO:0030512(negative regulation of transforming growth factor beta receptor signaling pathway)//GO:0042127(regulation of cell proliferation)//GO:0045892(negative regulation of transcription, DNA-templated)//GO:0017015(regulation of transforming growth factor beta receptor signaling pathway)//GO:0000122(negative regulation of transcription from RNA polymer…
Ttll11	ENSRNOG00000019339	protein_coding	-	chr3:20395615-20588216	7.73779	4.15958	1.86023	0.895484	0.0018	0.0602044	up	6.93634	7.6547	8.62233	4.7412	3.76461	3.97293	689746	-	RGD:1588742	3	3p11	tubulin tyrosine ligase like11				GO:0018095(protein polyglutamylation)//GO:0051013(microtubule severing)
Ifi30	ENSRNOG00000019387	protein_coding	+	chr16:20282757-20287840	13.1086	8.65647	1.51432	0.598668	0.0297	0.276487	up	19.3661	8.25343	11.7063	11.9451	4.9143	9.10996	290644	-	RGD:1310758|Ensembl:ENSRNOG00000019387	16	16p14	IFI30, lysosomal thiol reductase	rno04612(Antigen processing and presentation)	GO:0005764(lysosome)//GO:0005576(extracellular region)//GO:0005886(plasma membrane)//GO:0043231(intracellular membrane-bounded organelle)//GO:0030054(cell junction)//GO:0005737(cytoplasm)	GO:0016667(oxidoreductase activity, acting on a sulfur group of donors)	GO:0055114(oxidation-reduction process)//GO:0050821(protein stabilization)//GO:0042590(antigen processing and presentation of exogenous peptide antigen via MHC class I)//GO:0048147(negative regulation of fibroblast proliferation)//GO:0019886(antigen processing and presentation of exogenous peptide antigen via MHC class II)
Mpv17l2	ENSRNOG00000019394	protein_coding	+	chr16:20289806-20292193	11.2709	6.97642	1.61556	0.692038	0.03495	0.29951	up	11.3263	12.5351	9.95119	6.98326	5.51422	8.43179	290645	RGD1308064	RGD:1308064|Ensembl:ENSRNOG00000019394	16	16p14	MPV17 mitochondrial inner membrane protein like 2	rno04146(Peroxisome)	GO:0005743(mitochondrial inner membrane)//GO:0005739(mitochondrion)//GO:0016021(integral component of membrane)//GO:0005762(mitochondrial large ribosomal subunit)		GO:0070131(positive regulation of mitochondrial translation)//GO:0061668(mitochondrial ribosome assembly)
Atg16l2	ENSRNOG00000019413	protein_coding	-	chr1:172590903-172603337	5.52394	3.51278	1.57253	0.653084	0.02915	0.273543	up	5.5399	4.7283	6.30363	4.60785	3.42641	2.50409	308865	RGD1311400	RGD:1311400|Ensembl:ENSRNOG00000019413	1	1q32	autophagy related 16-like 2	rno04140(Regulation of autophagy)	GO:0000421(autophagosome membrane)//GO:0005575(cellular_component)//GO:0005654(nucleoplasm)	GO:0003674(molecular_function)	GO:0039689(negative stranded viral RNA replication)//GO:0008150(biological_process)//GO:0000045(autophagosome assembly)
Egr1	ENSRNOG00000019422	protein_coding	+	chr18:27369165-27372951	49.0203	12.8605	3.81169	1.93043	5e-05	0.00423313	up	20.0674	25.5536	101.44	12.9011	8.96778	16.7126	24330	Krox-24|NGFI-A|Ngf1|Ngfi|zif-268	RGD:2544|Ensembl:ENSRNOG00000019422	18	18q	early growth response 1	rno04933(AGE-RAGE signaling pathway in diabetic complications)//rno05020(Prion diseases)//rno05166(HTLV-I infection)	GO:0005654(nucleoplasm)//GO:0005634(nucleus)//GO:0005737(cytoplasm)	GO:0035035(histone acetyltransferase binding)//GO:0003700(transcription factor activity, sequence-specific DNA binding)//GO:0043565(sequence-specific DNA binding)//GO:0000979(RNA polymerase II core promoter sequence-specific DNA binding)//GO:0000977(RNA polymerase II regulatory region sequence-specific DNA binding)//GO:0044212(transcription regulatory region DNA binding)//GO:0001077(transcription…	GO:0042220(response to cocaine)//GO:0071363(cellular response to growth factor stimulus)//GO:0071506(cellular response to mycophenolic acid)//GO:0001975(response to amphetamine)//GO:0033233(regulation of protein sumoylation)//GO:0071372(cellular response to follicle-stimulating hormone stimulus)//GO:0010628(positive regulation of gene expression)//GO:0010942(positive regulation of cell death)//GO…
Zbtb3	ENSRNOG00000019461	protein_coding	+	chr1:231936344-231938662	6.90625	3.97417	1.73778	0.797249	0.00755	0.140484	up	7.68506	6.20289	6.8308	5.15299	4.5367	2.23281	499313	RGD1561140	RGD:1561140|Ensembl:ENSRNOG00000019461	1	1q43	zinc finger and BTB domain containing 3			GO:0003676(nucleic acid binding)//GO:0046872(metal ion binding)
Narfl	ENSRNOG00000019522	protein_coding	+	chr10:14956674-14965648	12.5999	8.08424	1.55857	0.640224	0.00655	0.13048	up	13.4629	13.2702	11.0665	8.60143	8.52851	7.12277	360496	-	RGD:1305982|Ensembl:ENSRNOG00000019522	10	10q12	nuclear prelamin A recognition factor-like		GO:0097361(CIA complex)	GO:0051539(4 iron, 4 sulfur cluster binding)//GO:0046872(metal ion binding)	GO:0032364(oxygen homeostasis)//GO:0001666(response to hypoxia)//GO:0002244(hematopoietic progenitor cell differentiation)//GO:0016226(iron-sulfur cluster assembly)//GO:0006355(regulation of transcription, DNA-templated)
Smim3	ENSRNOG00000019536	protein_coding	-	chr18:54978251-55005211	9.74853	4.01637	2.42719	1.27929	0.00015	0.0104737	up	11.6364	8.69644	8.91274	4.86787	3.0587	4.12255	286910	Nid67	RGD:628864|Ensembl:ENSRNOG00000019536|Vega:OTTRNOG00000000142	18	18q12.1	small integral membrane protein 3		GO:0016021(integral component of membrane)		GO:0007399(nervous system development)
Lmna	ENSRNOG00000019638	protein_coding	-	chr2:207245238-207265869	14.2686	5.93132	2.40564	1.26642	5e-05	0.00423313	up	11.9785	12.0656	18.7618	5.83491	6.53847	5.42059	60374	-	RGD:620456|Ensembl:ENSRNOG00000019638	2	2q31-q34	lamin A/C	rno05410(Hypertrophic cardiomyopathy (HCM))//rno05412(Arrhythmogenic right ventricular cardiomyopathy (ARVC))//rno05414(Dilated cardiomyopathy)	GO:0005635(nuclear envelope)//GO:0031965(nuclear membrane)//GO:0048471(perinuclear region of cytoplasm)//GO:0016363(nuclear matrix)//GO:0005882(intermediate filament)//GO:0005638(lamin filament)//GO:0005654(nucleoplasm)//GO:0005634(nucleus)//GO:0005652(nuclear lamina)//GO:0005737(cytoplasm)	GO:0008157(protein phosphatase 1 binding)//GO:0005198(structural molecule activity)//GO:0005515(protein binding)	GO:0006998(nuclear envelope organization)//GO:0007517(muscle organ development)//GO:0030334(regulation of cell migration)//GO:0055015(ventricular cardiac muscle cell development)//GO:0090201(negative regulation of release of cytochrome c from mitochondria)//GO:0010628(positive regulation of gene expression)//GO:0071456(cellular response to hypoxia)//GO:0007283(spermatogenesis)//GO:0035105(sterol …
Zfp36	ENSRNOG00000019673	protein_coding	+	chr1:86595417-86597898	24.7648	6.79887	3.64248	1.86492	5e-05	0.00423313	up	5.48751	8.43152	60.3752	8.48456	4.68784	7.2242	79426	Tis11	RGD:620722|Ensembl:ENSRNOG00000058388	1	1q21	zinc finger protein 36	rno05166(HTLV-I infection)	GO:0005634(nucleus)//GO:0010494(cytoplasmic stress granule)//GO:0005737(cytoplasm)//GO:0005829(cytosol)	GO:0019957(C-C chemokine binding)//GO:0017091(AU-rich element binding)//GO:0019901(protein kinase binding)//GO:0019899(enzyme binding)//GO:0003729(mRNA binding)//GO:0071889(14-3-3 protein binding)//GO:0035925(mRNA 3'-UTR AU-rich region binding)//GO:0044822(poly(A) RNA binding)//GO:0046872(metal ion binding)//GO:0003677(DNA binding)	GO:0006402(mRNA catabolic process)//GO:0042594(response to starvation)//GO:0050728(negative regulation of inflammatory response)//GO:0043488(regulation of mRNA stability)//GO:0000288(nuclear-transcribed mRNA catabolic process, deadenylation-dependent decay)//GO:0060213(positive regulation of nuclear-transcribed mRNA poly(A) tail shortening)//GO:0045638(negative regulation of myeloid cell differen…
Ssbp4	ENSRNOG00000019698	protein_coding	+	chr16:20433839-20444999	33.0722	20.6456	1.6019	0.679781	0.0005	0.0258511	up	36.3133	26.9429	35.9604	22.3803	21.1342	18.4225	364534	-	RGD:1359619|Ensembl:ENSRNOG00000019698	16	16p14	single stranded DNA binding protein 4			GO:0003697(single-stranded DNA binding)
Med29	ENSRNOG00000019702	protein_coding	+	chr1:86583617-86589021	18.3621	11.9836	1.53227	0.615668	0.0103	0.164922	up	20.756	18.3104	16.0198	13.0191	8.38718	14.5446	292751	Ixl|RGD1311009	RGD:1311009|Ensembl:ENSRNOG00000019702	1	1q21	mediator complex subunit 29		GO:0016592(mediator complex)//GO:0005654(nucleoplasm)//GO:0005575(cellular_component)	GO:0003674(molecular_function)	GO:0008150(biological_process)
LOC100911034	ENSRNOG00000019736	protein_coding	+	chr3:159468118-159490458	4.33617	2.20925	1.96273	0.972865	0.0101	0.163654	up	3.72327	2.37893	6.90631	1.45394	3.16715	2.00666	100911034	-	RGD:6495283|Ensembl:ENSRNOG00000019736	3	-	cysteine desulfurase, mitochondrial-like	rno00730(Thiamine metabolism)//rno01100(Metabolic pathways)//rno04122(Sulfur relay system)
Stat3	ENSRNOG00000019742	protein_coding	-	chr10:88584611-88638724	35.9656	17.0257	2.11242	1.0789	5e-05	0.00423313	up	29.9244	35.5261	42.4464	16.2517	16.9081	17.9174	25125	-	RGD:3772|Ensembl:ENSRNOG00000019742	10	10q32.1	signal transducer and activator of transcription 3	rno04062(Chemokine signaling pathway)//rno04066(HIF-1 signaling pathway)//rno04068(FoxO signaling pathway)//rno04550(Signaling pathways regulating pluripotency of stem cells)//rno04630(Jak-STAT signaling pathway)//rno04917(Prolactin signaling pathway)//rno04920(Adipocytokine signaling pathway)//rno04931(Insulin resistance)//rno04933(AGE-RAGE signaling pathway in diabetic complications)//rno05145(…	GO:0005743(mitochondrial inner membrane)//GO:0000790(nuclear chromatin)//GO:0005886(plasma membrane)//GO:0005829(cytosol)//GO:0005739(mitochondrion)//GO:0090575(RNA polymerase II transcription factor complex)//GO:0005654(nucleoplasm)//GO:0005634(nucleus)//GO:0005737(cytoplasm)	GO:0019903(protein phosphatase binding)//GO:0004879(RNA polymerase II transcription factor activity, ligand-activated sequence-specific DNA binding)//GO:0031490(chromatin DNA binding)//GO:0043565(sequence-specific DNA binding)//GO:0003700(transcription factor activity, sequence-specific DNA binding)//GO:0019901(protein kinase binding)//GO:0000981(RNA polymerase II transcription factor activity, s…	GO:0034097(response to cytokine)//GO:0044320(cellular response to leptin stimulus)//GO:0016310(phosphorylation)//GO:0010628(positive regulation of gene expression)//GO:0045893(positive regulation of transcription, DNA-templated)//GO:0060548(negative regulation of cell death)//GO:1901215(negative regulation of neuron death)//GO:1902895(positive regulation of pri-miRNA transcription from RNA polyme…
Ptrf	ENSRNOG00000019778	protein_coding	-	chr10:88659594-88671569	24.0777	12.8229	1.87771	0.908978	0.0001	0.00761011	up	23.2347	19.7456	29.2528	12.83	15.4835	10.1551	287710	-	RGD:1307685|Ensembl:ENSRNOG00000019778	10	10q32.1	polymerase I and transcript release factor		GO:0005901(caveola)//GO:0043234(protein complex)//GO:0005829(cytosol)//GO:0005739(mitochondrion)//GO:0045121(membrane raft)//GO:0005783(endoplasmic reticulum)//GO:0005634(nucleus)//GO:0005737(cytoplasm)	GO:0044822(poly(A) RNA binding)//GO:0042134(rRNA primary transcript binding)//GO:0005515(protein binding)	GO:0006363(termination of RNA polymerase I transcription)//GO:0006355(regulation of transcription, DNA-templated)//GO:0006361(transcription initiation from RNA polymerase I promoter)
Des	ENSRNOG00000019810	protein_coding	+	chr9:82325844-82333553	2.36372	0.859054	2.75154	1.46024	0.0079	0.144418	up	2.07829	2.47888	2.53399	1.00025	1.0017	0.575212	64362	-	RGD:620686|Ensembl:ENSRNOG00000019810	9	9q33	desmin	rno05410(Hypertrophic cardiomyopathy (HCM))//rno05412(Arrhythmogenic right ventricular cardiomyopathy (ARVC))//rno05414(Dilated cardiomyopathy)	GO:0005916(fascia adherens)//GO:0030018(Z disc)//GO:0045098(type III intermediate filament)//GO:0005921(gap junction)//GO:0014704(intercalated disc)//GO:0043292(contractile fiber)//GO:0045111(intermediate filament cytoskeleton)//GO:0005882(intermediate filament)//GO:0070062(extracellular exosome)//GO:0042383(sarcolemma)//GO:0031594(neuromuscular junction)//GO:0005622(intracellular)//GO:0005856(cy…	GO:0005198(structural molecule activity)//GO:0008092(cytoskeletal protein binding)//GO:0042802(identical protein binding)	GO:0045109(intermediate filament organization)
Gadd45b	ENSRNOG00000019822	protein_coding	-	chr7:11813535-11815565	47.3525	15.4999	3.05502	1.61118	5e-05	0.00423313	up	31.6592	30.038	80.3604	18.3614	16.5608	11.5774	299626	-	RGD:1309080|Ensembl:ENSRNOG00000019822	7	7q11	growth arrest and DNA-damage-inducible, beta	rno04010(MAPK signaling pathway)//rno04064(NF-kappa B signaling pathway)//rno04068(FoxO signaling pathway)//rno04110(Cell cycle)//rno04115(p53 signaling pathway)	GO:0005634(nucleus)//GO:0005737(cytoplasm)		GO:0043065(positive regulation of apoptotic process)//GO:1900745(positive regulation of p38MAPK cascade)//GO:0046330(positive regulation of JNK cascade)//GO:0000186(activation of MAPKK activity)//GO:0006469(negative regulation of protein kinase activity)//GO:0051726(regulation of cell cycle)//GO:0000185(activation of MAPKKK activity)
Rhbdl1	ENSRNOG00000019921	protein_coding	-	chr10:15014445-15017086	9.44094	5.71417	1.6522	0.724385	0.01415	0.195282	up	8.88641	10.5051	8.93134	5.62035	5.52847	5.99371	117025	Rhbdl	RGD:620699|Ensembl:ENSRNOG00000019921	10	10q12	rhomboid like 1		GO:0005743(mitochondrial inner membrane)//GO:0016021(integral component of membrane)	GO:0004252(serine-type endopeptidase activity)	GO:0006508(proteolysis)//GO:0016485(protein processing)
Peli3	ENSRNOG00000019950	protein_coding	-	chr1:227124425-227135055	6.4371	4.22398	1.52394	0.607808	0.03935	0.315219	up	5.20593	6.25973	7.84566	5.71341	2.92627	4.03227	309157	RGD1305989	RGD:1305989|Ensembl:ENSRNOG00000019950	1	1q43	pellino E3 ubiquitin protein ligase family member 3		GO:0005575(cellular_component)	GO:0003674(molecular_function)//GO:0004842(ubiquitin-protein transferase activity)//GO:0061630(ubiquitin protein ligase activity)	GO:0070534(protein K63-linked ubiquitination)//GO:0050829(defense response to Gram-negative bacterium)//GO:0070434(positive regulation of nucleotide-binding oligomerization domain containing 2 signaling pathway)//GO:0032480(negative regulation of type I interferon production)//GO:0045751(negative regulation of Toll signaling pathway)//GO:0010804(negative regulation of tumor necrosis factor-mediat…
Sars2	ENSRNOG00000019962	protein_coding	+	chr1:88104900-88116638	12.4954	7.82701	1.59644	0.67486	0.00395	0.101338	up	12.4112	12.6734	12.4015	7.56179	9.32789	6.59135	292759	-	RGD:1309456|Ensembl:ENSRNOG00000019962	1	1q21	seryl-tRNA synthetase 2, mitochondrial	rno00970(Aminoacyl-tRNA biosynthesis)	GO:0005737(cytoplasm)	GO:0004828(serine-tRNA ligase activity)//GO:0005524(ATP binding)//GO:0044822(poly(A) RNA binding)	GO:0006434(seryl-tRNA aminoacylation)
Tmem198	ENSRNOG00000020061	protein_coding	+	chr9:82444081-82448691	13.15	5.80566	2.26503	1.17953	0.00085	0.0363221	up	8.09377	13.4097	17.9464	7.8712	7.10186	2.44393	100361928	-	RGD:2319152|Ensembl:ENSRNOG00000020061	9	-	transmembrane protein 198		GO:0005886(plasma membrane)//GO:0016021(integral component of membrane)//GO:0016023(cytoplasmic, membrane-bounded vesicle)		GO:0090263(positive regulation of canonical Wnt signaling pathway)
Homer3	ENSRNOG00000020229	protein_coding	-	chr16:20733290-20740680	6.07511	2.16864	2.80135	1.48612	0.0033	0.0897627	up	4.2568	5.69044	8.2781	2.49612	3.07035	0.939454	29548	Vesl-3	RGD:620706|Ensembl:ENSRNOG00000020229	16	16p14	homer scaffolding protein 3	rno04068(FoxO signaling pathway)//rno04724(Glutamatergic synapse)	GO:0005886(plasma membrane)//GO:0045178(basal part of cell)//GO:0014069(postsynaptic density)//GO:0030054(cell junction)//GO:0005829(cytosol)//GO:0045211(postsynaptic membrane)//GO:0005737(cytoplasm)	GO:0035256(G-protein coupled glutamate receptor binding)//GO:0019904(protein domain specific binding)//GO:0008022(protein C-terminus binding)
Gprin2	ENSRNOG00000020285	protein_coding	-	chr16:8846315-8847683	5.26354	2.20937	2.38237	1.2524	0.00625	0.128666	up	5.16871	3.79945	6.82246	3.0888	1.74097	1.79833	306284	RGD1308922	RGD:1308922|Ensembl:ENSRNOG00000055042	16	16p16	G protein regulated inducer of neurite outgrowth 2
Slc25a20	ENSRNOG00000020288	protein_coding	+	chr8:116800145-116821558	12.9883	8.28451	1.56778	0.648727	0.00715	0.136993	up	9.50315	12.4434	17.0184	9.80996	8.71556	6.328	117035	-	RGD:621443|Ensembl:ENSRNOG00000020288	8	8q32	solute carrier family 25 member 20		GO:0005743(mitochondrial inner membrane)//GO:0005739(mitochondrion)//GO:0016021(integral component of membrane)//GO:0005737(cytoplasm)	GO:0003735(structural constituent of ribosome)//GO:0015227(acyl carnitine transmembrane transporter activity)	GO:0006412(translation)//GO:0006810(transport)
Tnnt3	ENSRNOG00000020332	protein_coding	+	chr1:222561417-222578412	4.78554	0	inf	inf	5e-05	0.00423313	up	1.42388	12.6239	0.308822	0	0	0	24838	Tnt	RGD:3883|Ensembl:ENSRNOG00000020332|Vega:OTTRNOG00000000143	1	1q41-q42	troponin T3, fast skeletal type		GO:0005861(troponin complex)	GO:0030899(calcium-dependent ATPase activity)//GO:0005523(tropomyosin binding)//GO:0048306(calcium-dependent protein binding)//GO:0030172(troponin C binding)//GO:0031014(troponin T binding)//GO:0003779(actin binding)//GO:0031013(troponin I binding)	GO:0006937(regulation of muscle contraction)//GO:0006936(muscle contraction)//GO:0003009(skeletal muscle contraction)//GO:0043462(regulation of ATPase activity)//GO:0006942(regulation of striated muscle contraction)
Sla2	ENSRNOG00000020337	protein_coding	+	chr3:158708068-158752778	4.56853	1.12428	4.06352	2.02273	0.0274	0.264925	up	4.9708	4.51004	4.22476	2.38237	0.716517	0.273964	499931	RGD1562071	RGD:1562071|Ensembl:ENSRNOG00000020337	3	3q42	Src-like-adaptor 2		GO:0005886(plasma membrane)//GO:0005770(late endosome)//GO:0016023(cytoplasmic, membrane-bounded vesicle)	GO:0047485(protein N-terminus binding)//GO:0005070(SH3/SH2 adaptor activity)	GO:0042110(T cell activation)//GO:0009967(positive regulation of signal transduction)//GO:0000122(negative regulation of transcription from RNA polymerase II promoter)//GO:0050849(negative regulation of calcium-mediated signaling)
Zfr2	ENSRNOG00000020416	protein_coding	-	chr7:11503081-11521102	9.94816	6.19084	1.60692	0.684294	0.00225	0.0695856	up	8.47182	11.7941	9.57861	6.16754	5.55803	6.84695	314639	RGD1304737	RGD:1304737|Ensembl:ENSRNOG00000020416	7	7q11	zinc finger RNA binding protein 2			GO:0005524(ATP binding)//GO:0003723(RNA binding)//GO:0008270(zinc ion binding)//GO:0016740(transferase activity)	GO:0006955(immune response)
Htra1	ENSRNOG00000020533	protein_coding	+	chr1:208531987-208581539	99.4046	53.9036	1.84412	0.88293	5e-05	0.00423313	up	99.9116	106.802	91.4999	60.7323	52.1657	48.8129	65164	Prss11	RGD:69235|Ensembl:ENSRNOG00000020533	1	1q37	HtrA serine peptidase 1		GO:0031012(extracellular matrix)//GO:0005886(plasma membrane)//GO:0070062(extracellular exosome)//GO:0005829(cytosol)	GO:0008236(serine-type peptidase activity)//GO:0004252(serine-type endopeptidase activity)//GO:0005520(insulin-like growth factor binding)	GO:0030514(negative regulation of BMP signaling pathway)//GO:0050687(negative regulation of defense response to virus)//GO:0030512(negative regulation of transforming growth factor beta receptor signaling pathway)//GO:0060718(chorionic trophoblast cell differentiation)//GO:0097187(dentinogenesis)//GO:0001558(regulation of cell growth)//GO:0006508(proteolysis)//GO:0001890(placenta development)//GO…
Spred3	ENSRNOG00000020570	protein_coding	-	chr1:89279164-89288184	3.59988	1.61104	2.2345	1.15995	0.02815	0.269484	up	6.2359	2.00501	2.55872	2.50215	1.14028	1.1907	308478	RGD1311713	RGD:1311713|Ensembl:ENSRNOG00000051915|Vega:OTTRNOG00000000699	1	1q21	sprouty-related, EVH1 domain containing 3		GO:0016020(membrane)//GO:0005886(plasma membrane)	GO:0005173(stem cell factor receptor binding)	GO:0009966(regulation of signal transduction)//GO:0000188(inactivation of MAPK activity)//GO:0007275(multicellular organism development)
Efemp2	ENSRNOG00000020587	protein_coding	+	chr1:227783785-227790739	13.6564	7.19136	1.89901	0.925245	0.00115	0.0447641	up	14.9961	13.4181	12.5551	9.49407	7.36314	4.71686	293677	-	RGD:1359496|Ensembl:ENSRNOG00000020587	1	1q43	EGF-containing fibulin-like extracellular matrix protein 2		GO:1903561(extracellular vesicle)//GO:0070062(extracellular exosome)	GO:0005509(calcium ion binding)
Pygo2	ENSRNOG00000020663	protein_coding	+	chr2:208171770-208176564	17.663	11.4051	1.54869	0.631052	0.0005	0.0258511	up	14.863	16.7278	21.3983	14.0192	11.6502	8.546	295251	RGD1308535	RGD:1308535|Ensembl:ENSRNOG00000020663	2	2q34	pygopus family PHD finger 2		GO:0005634(nucleus)	GO:0008270(zinc ion binding)//GO:0035034(histone acetyltransferase regulator activity)//GO:0003682(chromatin binding)//GO:0042393(histone binding)	GO:0051569(regulation of histone H3-K4 methylation)//GO:0033599(regulation of mammary gland epithelial cell proliferation)//GO:0009791(post-embryonic development)//GO:0060021(palate development)//GO:0007289(spermatid nucleus differentiation)//GO:0007420(brain development)//GO:0016055(Wnt signaling pathway)//GO:0002088(lens development in camera-type eye)//GO:0048589(developmental growth)//GO:0001…
Icam1	ENSRNOG00000020679	protein_coding	+	chr8:22092134-22103927	5.68063	1.67165	3.39822	1.76478	5e-05	0.00423313	up	5.93289	3.40758	7.70143	2.13333	1.04135	1.84026	25464	CD54|ICAM	RGD:2857|Ensembl:ENSRNOG00000020679	8	8q13	intercellular adhesion molecule 1	rno04064(NF-kappa B signaling pathway)//rno04514(Cell adhesion molecules (CAMs))//rno04650(Natural killer cell mediated cytotoxicity)//rno04668(TNF signaling pathway)//rno04670(Leukocyte transendothelial migration)//rno04933(AGE-RAGE signaling pathway in diabetic complications)//rno05143(African trypanosomiasis)//rno05144(Malaria)//rno05150(Staphylococcus aureus infection)//rno05164(Influenza A)/…	GO:0001772(immunological synapse)//GO:0005886(plasma membrane)//GO:0005887(integral component of plasma membrane)//GO:0009986(cell surface)//GO:0016020(membrane)//GO:0009897(external side of plasma membrane)//GO:0045121(membrane raft)//GO:0070062(extracellular exosome)//GO:0005615(extracellular space)//GO:0005925(focal adhesion)	GO:0005178(integrin binding)//GO:0032403(protein complex binding)	GO:0045907(positive regulation of vasoconstriction)//GO:0071356(cellular response to tumor necrosis factor)//GO:0002693(positive regulation of cellular extravasation)//GO:0061028(establishment of endothelial barrier)//GO:0001975(response to amphetamine)//GO:0007605(sensory perception of sound)//GO:2000352(negative regulation of endothelial cell apoptotic process)//GO:0002291(T cell activation via…
Clip3	ENSRNOG00000020821	protein_coding	+	chr1:89906479-89921238	11.2455	4.10889	2.73686	1.45252	5e-05	0.00423313	up	6.98907	3.98276	3.85529	5.84128	3.32613	10.6604	308493	RGD1306245	RGD:1306245|Ensembl:ENSRNOG00000050104	1	1q21	CAP-GLY domain containing linker protein 3		GO:0005886(plasma membrane)//GO:0005802(trans-Golgi network)//GO:0055038(recycling endosome membrane)//GO:0032588(trans-Golgi network membrane)//GO:0031901(early endosome membrane)//GO:0045121(membrane raft)	GO:0008017(microtubule binding)//GO:0035594(ganglioside binding)	GO:0018230(peptidyl-L-cysteine S-palmitoylation)//GO:0031115(negative regulation of microtubule polymerization)//GO:0043065(positive regulation of apoptotic process)//GO:0044091(membrane biogenesis)//GO:0010828(positive regulation of glucose transport)//GO:0072321(chaperone-mediated protein transport)//GO:0045807(positive regulation of endocytosis)//GO:0001934(positive regulation of protein phosp…
Numbl	ENSRNOG00000020867	protein_coding	+	chr1:85278880-85302554	9.99298	6.36948	1.56888	0.649738	0.0026	0.0765643	up	8.03112	11.953	9.99482	6.87627	6.89369	5.33849	292732	-	RGD:1307579|Ensembl:ENSRNOG00000020867	1	1q21	NUMB-like, endocytic adaptor protein	rno04330(Notch signaling pathway)	GO:0005575(cellular_component)//GO:0005737(cytoplasm)	GO:0005515(protein binding)	GO:0007409(axonogenesis)//GO:0019538(protein metabolic process)//GO:0050769(positive regulation of neurogenesis)//GO:0021670(lateral ventricle development)//GO:0007405(neuroblast proliferation)//GO:0030900(forebrain development)//GO:0034332(adherens junction organization)//GO:0019221(cytokine-mediated signaling pathway)//GO:0021849(neuroblast division in subventricular zone)//GO:0007399(nervous s…
Ppp2r5b	ENSRNOG00000021025	protein_coding	-	chr1:228533293-228541618	8.8885	4.29399	2.06998	1.04962	5e-05	0.00423313	up	6.02512	13.7419	6.89853	4.841	3.37157	4.66939	309179	-	RGD:727786|Ensembl:ENSRNOG00000021025	1	1q43	protein phosphatase 2, regulatory subunit B', beta	rno03015(mRNA surveillance pathway)//rno04071(Sphingolipid signaling pathway)//rno04114(Oocyte meiosis)//rno04151(PI3K-Akt signaling pathway)//rno04152(AMPK signaling pathway)//rno04261(Adrenergic signaling in cardiomyocytes)//rno04728(Dopaminergic synapse)	GO:0000159(protein phosphatase type 2A complex)	GO:0008601(protein phosphatase type 2A regulator activity)	GO:0071363(cellular response to growth factor stimulus)//GO:0010976(positive regulation of neuron projection development)//GO:0071158(positive regulation of cell cycle arrest)//GO:0031952(regulation of protein autophosphorylation)//GO:0034047(regulation of protein phosphatase type 2A activity)//GO:0045944(positive regulation of transcription from RNA polymerase II promoter)//GO:0001932(regulation…
Grin2d	ENSRNOG00000021063	protein_coding	-	chr1:102899802-102935845	2.63299	1.42274	1.85064	0.888027	0.0031	0.0862271	up	1.96235	2.94803	2.98861	1.7477	1.61594	0.904601	24412	GluN2D	RGD:2740|Ensembl:ENSRNOG00000021063	1	1q22	glutamate ionotropic receptor NMDA type subunit 2D	rno04020(Calcium signaling pathway)//rno04024(cAMP signaling pathway)//rno04080(Neuroactive ligand-receptor interaction)//rno04713(Circadian entrainment)//rno04720(Long-term potentiation)//rno04724(Glutamatergic synapse)//rno05010(Alzheimer's disease)//rno05014(Amyotrophic lateral sclerosis (ALS))//rno05030(Cocaine addiction)//rno05031(Amphetamine addiction)//rno05033(Nicotine addiction)//rno0503…	GO:0016021(integral component of membrane)//GO:0017146(NMDA selective glutamate receptor complex)//GO:0008328(ionotropic glutamate receptor complex)//GO:0045202(synapse)//GO:0030054(cell junction)//GO:0045211(postsynaptic membrane)	GO:0004970(ionotropic glutamate receptor activity)//GO:0005261(cation channel activity)//GO:0004972(NMDA glutamate receptor activity)//GO:0022843(voltage-gated cation channel activity)//GO:0005234(extracellular-glutamate-gated ion channel activity)//GO:0005515(protein binding)//GO:0016595(glutamate binding)//GO:0042165(neurotransmitter binding)	GO:0001964(startle response)//GO:0060079(excitatory postsynaptic potential)//GO:0051930(regulation of sensory perception of pain)//GO:0034765(regulation of ion transmembrane transport)//GO:0050966(detection of mechanical stimulus involved in sensory perception of pain)//GO:0035235(ionotropic glutamate receptor signaling pathway)//GO:0008344(adult locomotory behavior)//GO:0035249(synaptic transmis…
Emp3	ENSRNOG00000021104	protein_coding	-	chr1:102979696-102982874	8.24282	2.11436	3.8985	1.96292	0.00865	0.152768	up	11.499	5.13151	8.09791	2.36773	2.99529	0.980048	81505	-	RGD:621094|Ensembl:ENSRNOG00000021104	1	1q22	epithelial membrane protein 3		GO:0005886(plasma membrane)//GO:0016021(integral component of membrane)		GO:0008219(cell death)//GO:0032060(bleb assembly)//GO:0016049(cell growth)
Ctss	ENSRNOG00000021157	protein_coding	+	chr2:217144871-217169058	12.1175	7.7923	1.55507	0.636977	0.02245	0.244263	up	10.9931	9.91815	15.4414	8.4143	9.4398	5.5228	50654	-	RGD:621513	2	2q34	cathepsin S	rno04142(Lysosome)//rno04145(Phagosome)//rno04612(Antigen processing and presentation)//rno05152(Tuberculosis)	GO:0005764(lysosome)//GO:0005576(extracellular region)//GO:0009986(cell surface)//GO:0016020(membrane)//GO:0043231(intracellular membrane-bounded organelle)//GO:0005615(extracellular space)	GO:0008233(peptidase activity)//GO:0008234(cysteine-type peptidase activity)//GO:0043236(laminin binding)//GO:0005518(collagen binding)//GO:0001968(fibronectin binding)//GO:0004252(serine-type endopeptidase activity)//GO:0043394(proteoglycan binding)//GO:0004197(cysteine-type endopeptidase activity)	GO:0010447(response to acidic pH)//GO:0030574(collagen catabolic process)//GO:0001656(metanephros development)//GO:0045453(bone resorption)//GO:0051930(regulation of sensory perception of pain)//GO:2001259(positive regulation of cation channel activity)//GO:0034769(basement membrane disassembly)//GO:0019882(antigen processing and presentation)//GO:0051603(proteolysis involved in cellular protein …
Mtmr11	ENSRNOG00000021176	protein_coding	+	chr2:217790150-217798768	4.24099	2.69743	1.57223	0.652816	0.0307	0.280798	up	3.66985	5.82085	3.23228	3.09305	2.86473	2.13452	689613	-	RGD:1589965|Ensembl:ENSRNOG00000021176	2	2q34	myotubularin related protein 11		GO:0070062(extracellular exosome)
Naa40	ENSRNOG00000021179	protein_coding	-	chr1:229468107-229485469	8.52115	4.97092	1.7142	0.777536	0.00475	0.111707	up	7.39348	8.07918	10.0908	6.90843	4.27965	3.72468	361718	Nat11|RGD1565838	RGD:1565838|Ensembl:ENSRNOG00000021179	1	1q43	N(alpha)-acetyltransferase 40, NatD catalytic subunit			GO:0008080(N-acetyltransferase activity)	GO:0006629(lipid metabolic process)
Txnip	ENSRNOG00000021201	protein_coding	+	chr2:218170011-218173900	14.15	8.84748	1.59932	0.677462	0.00085	0.0363221	up	11.4859	16.9484	14.0156	8.76986	6.57333	11.1992	117514	Vdup1	RGD:620886|Ensembl:ENSRNOG00000021201	2	2q34	thioredoxin interacting protein		GO:0005634(nucleus)//GO:0005758(mitochondrial intermembrane space)//GO:0005737(cytoplasm)	GO:0003674(molecular_function)//GO:0031625(ubiquitin protein ligase binding)//GO:0004857(enzyme inhibitor activity)	GO:0048008(platelet-derived growth factor receptor signaling pathway)//GO:0043086(negative regulation of catalytic activity)//GO:0006606(protein import into nucleus)//GO:0051782(negative regulation of cell division)//GO:0032570(response to progesterone)//GO:0006979(response to oxidative stress)//GO:0009749(response to glucose)//GO:0030216(keratinocyte differentiation)//GO:0006351(transcription, D…
Spef1	ENSRNOG00000021247	protein_coding	-	chr3:130212952-130216821	11.9678	7.5644	1.58212	0.661857	0.01135	0.172556	up	9.18977	11.0527	15.6609	11.3334	8.516	2.84382	311429	RGD1311267	RGD:1311267|Ensembl:ENSRNOG00000021247	3	3q36	sperm flagellar 1		GO:0031514(motile cilium)//GO:0005737(cytoplasm)
Trmt6	ENSRNOG00000021270	protein_coding	-	chr3:131942469-131954191	6.35699	3.89923	1.63032	0.705153	0.0058	0.123922	up	5.92709	8.62325	4.52063	4.75848	3.57327	3.36595	311441	RGD1308877	RGD:1308877|Ensembl:ENSRNOG00000021270	3	3q36	tRNA methyltransferase 6		GO:0031515(tRNA (m1A) methyltransferase complex)	GO:0044822(poly(A) RNA binding)	GO:0030488(tRNA methylation)
Fads6	ENSRNOG00000021380	protein_coding	+	chr10:104447217-104462044	17.7515	9.41739	1.88498	0.914546	0.0001	0.00761011	up	18.2897	15.4273	19.5376	10.504	9.59371	8.15448	303671	RGD1311950	RGD:1311950|Ensembl:ENSRNOG00000021380	10	10q32.2	fatty acid desaturase 6		GO:0016021(integral component of membrane)		GO:0006629(lipid metabolic process)
Hddc2	ENSRNOG00000021442	protein_coding	-	chr1:30034692-30054904	14.6848	7.95638	1.84566	0.884136	0.007	0.135267	up	18.3726	13.7154	11.9662	8.58819	8.03887	7.24208	361462	RGD1307562	RGD:1307562|Ensembl:ENSRNOG00000021442	1	1p11	HD domain containing 2		GO:0005739(mitochondrion)//GO:0070062(extracellular exosome)
Grm8	ENSRNOG00000021468	protein_coding	-	chr4:54229071-54397900	13.1069	8.68013	1.50999	0.594535	0.02255	0.244761	up	15.2193	12.239	11.8623	8.28579	10.774	6.98058	60590	Glur8|Gprc1h|Mglur8|mGluR8b|mGlur	RGD:619858|Ensembl:ENSRNOG00000021468|Vega:OTTRNOG00000001410	4	4q22	glutamate metabotropic receptor 8	rno04072(Phospholipase D signaling pathway)//rno04080(Neuroactive ligand-receptor interaction)//rno04724(Glutamatergic synapse)	GO:0005886(plasma membrane)//GO:0005887(integral component of plasma membrane)//GO:0043005(neuron projection)//GO:0016021(integral component of membrane)//GO:0042734(presynaptic membrane)//GO:0045211(postsynaptic membrane)//GO:0043025(neuronal cell body)	GO:0004930(G-protein coupled receptor activity)//GO:0008066(glutamate receptor activity)//GO:0001642(group III metabotropic glutamate receptor activity)	GO:0046928(regulation of neurotransmitter secretion)//GO:0035249(synaptic transmission, glutamatergic)//GO:0019233(sensory perception of pain)//GO:0030818(negative regulation of cAMP biosynthetic process)//GO:0007268(chemical synaptic transmission)//GO:0050966(detection of mechanical stimulus involved in sensory perception of pain)//GO:0051966(regulation of synaptic transmission, glutamatergic)//…
Plxdc1	ENSRNOG00000021536	protein_coding	-	chr10:85657447-85726578	10.6141	5.72316	1.85458	0.891093	0.0001	0.00761011	up	9.1395	11.13	11.5727	6.12302	4.79158	6.25489	303505	Arl12|Tem7	RGD:1307496|Ensembl:ENSRNOG00000021536	10	10q31	plexin domain containing 1		GO:0005886(plasma membrane)//GO:0043235(receptor complex)//GO:0030425(dendrite)//GO:0016021(integral component of membrane)//GO:0005737(cytoplasm)//GO:0043025(neuronal cell body)	GO:0003674(molecular_function)	GO:0021510(spinal cord development)//GO:0001525(angiogenesis)
Rps6kb2	ENSRNOG00000021689	protein_coding	-	chr1:226276852-226283539	19.2644	12.2818	1.56854	0.649419	0.00175	0.0594123	up	21.1405	17.813	18.8398	14.8164	11.559	10.47	361696	-	RGD:1305144|Ensembl:ENSRNOG00000021689	1	1q42	ribosomal protein S6 kinase, polypeptide 2	rno04012(ErbB signaling pathway)//rno04066(HIF-1 signaling pathway)//rno04150(mTOR signaling pathway)//rno04151(PI3K-Akt signaling pathway)//rno04152(AMPK signaling pathway)//rno04211(Longevity regulating pathway - mammal)//rno04213(Longevity regulating pathway - multiple species)//rno04350(TGF-beta signaling pathway)//rno04666(Fc gamma R-mediated phagocytosis)//rno04910(Insulin signaling pathway…	GO:0005634(nucleus)//GO:0005840(ribosome)//GO:0005737(cytoplasm)	GO:0004672(protein kinase activity)//GO:0005524(ATP binding)//GO:0042277(peptide binding)//GO:0004711(ribosomal protein S6 kinase activity)	GO:0006468(protein phosphorylation)//GO:0045948(positive regulation of translational initiation)//GO:0035556(intracellular signal transduction)//GO:0043491(protein kinase B signaling)
Bop1	ENSRNOG00000021773	protein_coding	-	chr7:117502163-117525973	12.8192	8.17399	1.56829	0.64919	0.01615	0.20658	up	13.3319	14.5009	10.6247	8.65407	8.48477	7.38313	300050	-	RGD:1310589|Ensembl:ENSRNOG00000021773	7	7q34	block of proliferation 1		GO:0030529(intracellular ribonucleoprotein complex)//GO:0030687(preribosome, large subunit precursor)//GO:0005575(cellular_component)//GO:0070545(PeBoW complex)//GO:0005654(nucleoplasm)//GO:0005730(nucleolus)//GO:0005634(nucleus)//GO:0005737(cytoplasm)	GO:0043021(ribonucleoprotein complex binding)//GO:0044822(poly(A) RNA binding)//GO:0003674(molecular_function)	GO:0000463(maturation of LSU-rRNA from tricistronic rRNA transcript (SSU-rRNA, 5.8S rRNA, LSU-rRNA))//GO:0000448(cleavage in ITS2 between 5.8S rRNA and LSU-rRNA of tricistronic rRNA transcript (SSU-rRNA, 5.8S rRNA, LSU-rRNA))//GO:0042273(ribosomal large subunit biogenesis)//GO:0008283(cell proliferation)//GO:0008150(biological_process)//GO:0006364(rRNA processing)//GO:0051726(regulation of cell c…
Irak2	ENSRNOG00000021817	protein_coding	+	chr4:208890973-208947452	3.58161	2.37009	1.51117	0.595666	0.0444	0.332656	up	2.9311	4.68385	3.12987	2.98078	2.2619	1.86759	362418	-	RGD:1309584|Ensembl:ENSRNOG00000021817	4	4q42	interleukin-1 receptor-associated kinase 2	rno04210(Apoptosis)//rno04722(Neurotrophin signaling pathway)//rno05152(Tuberculosis)	GO:0005634(nucleus)//GO:0005575(cellular_component)//GO:0005737(cytoplasm)//GO:0005829(cytosol)	GO:0005524(ATP binding)//GO:0003674(molecular_function)//GO:0046982(protein heterodimerization activity)//GO:0004674(protein serine/threonine kinase activity)//GO:0042803(protein homodimerization activity)	GO:0032088(negative regulation of NF-kappaB transcription factor activity)//GO:0043066(negative regulation of apoptotic process)//GO:0031663(lipopolysaccharide-mediated signaling pathway)//GO:0006468(protein phosphorylation)//GO:0070555(response to interleukin-1)//GO:0046777(protein autophosphorylation)//GO:0070498(interleukin-1-mediated signaling pathway)//GO:0008150(biological_process)//GO:0007…
Fzd2	ENSRNOG00000021962	protein_coding	+	chr10:90343132-90345043	5.84101	2.85147	2.04842	1.03451	0.0029	0.0818404	up	4.97634	3.32424	9.22246	4.49431	2.19926	1.86084	64512	Fz-10|Fzd10	RGD:71012|Ensembl:ENSRNOG00000021962	10	10q32.1	frizzled class receptor 2	rno04310(Wnt signaling pathway)//rno04390(Hippo signaling pathway)//rno04550(Signaling pathways regulating pluripotency of stem cells)//rno04916(Melanogenesis)//rno05166(HTLV-I infection)//rno05200(Pathways in cancer)//rno05205(Proteoglycans in cancer)//rno05217(Basal cell carcinoma)	GO:0005886(plasma membrane)//GO:0005925(focal adhesion)//GO:0005737(cytoplasm)//GO:0016021(integral component of membrane)	GO:0017147(Wnt-protein binding)//GO:0030165(PDZ domain binding)//GO:0042813(Wnt-activated receptor activity)//GO:0046982(protein heterodimerization activity)//GO:0042802(identical protein binding)//GO:0004930(G-protein coupled receptor activity)//GO:0005515(protein binding)	GO:0071363(cellular response to growth factor stimulus)//GO:0060119(inner ear receptor cell development)//GO:0007204(positive regulation of cytosolic calcium ion concentration)//GO:0060412(ventricular septum morphogenesis)//GO:0003150(muscular septum morphogenesis)//GO:0090103(cochlea morphogenesis)//GO:0060070(canonical Wnt signaling pathway)//GO:0030855(epithelial cell differentiation)//GO:0051…
Trim72	ENSRNOG00000022099	protein_coding	+	chr1:206471120-206480749	2.58626	1.14696	2.25488	1.17305	0.0102	0.164096	up	2.01138	4.0302	1.7172	1.40587	0.995526	1.03948	365377	RGD1562778	RGD:1562778|Ensembl:ENSRNOG00000022099	1	1q36	tripartite motif containing 72		GO:0030659(cytoplasmic vesicle membrane)//GO:0042383(sarcolemma)	GO:0008270(zinc ion binding)//GO:0001786(phosphatidylserine binding)//GO:0031624(ubiquitin conjugating enzyme binding)//GO:0061630(ubiquitin protein ligase activity)	GO:0007517(muscle organ development)//GO:0051260(protein homooligomerization)//GO:0043569(negative regulation of insulin-like growth factor receptor signaling pathway)//GO:0001778(plasma membrane repair)//GO:0046627(negative regulation of insulin receptor signaling pathway)//GO:0006887(exocytosis)//GO:0016567(protein ubiquitination)//GO:0003012(muscle system process)//GO:0043161(proteasome-mediat…
Lhfpl5	ENSRNOG00000022283	protein_coding	+	chr20:7851366-7861665	8.49794	4.17368	2.03607	1.02579	0.0033	0.0897627	up	10.5238	6.68112	8.28894	3.53721	3.89891	5.08492	294303	Tmhs	RGD:1359370|Ensembl:ENSRNOG00000022283|Vega:OTTRNOG00000001966	20	20p12	lipoma HMGIC fusion partner-like 5		GO:0032426(stereocilium tip)//GO:0005886(plasma membrane)//GO:0032421(stereocilium bundle)//GO:0016021(integral component of membrane)//GO:0016324(apical plasma membrane)		GO:0007605(sensory perception of sound)//GO:0050910(detection of mechanical stimulus involved in sensory perception of sound)//GO:0060088(auditory receptor cell stereocilium organization)//GO:0006811(ion transport)
Hspb8	ENSRNOG00000022392	protein_coding	+	chr12:47717761-47731882	4.80027	2.42913	1.97613	0.982675	0.00975	0.161065	up	3.7524	4.88827	5.76015	2.6667	2.15096	2.46973	113906	Cryac|Hsp22	RGD:71003|Ensembl:ENSRNOG00000022392	12	12q16	heat shock protein family B (small) member 8		GO:0005622(intracellular)//GO:0005634(nucleus)//GO:0005794(Golgi apparatus)//GO:0005737(cytoplasm)//GO:0005654(nucleoplasm)	GO:0004672(protein kinase activity)//GO:0042802(identical protein binding)
Jmjd4	ENSRNOG00000022438	protein_coding	+	chr10:45554644-45559869	5.35953	2.83832	1.88828	0.917072	0.0281	0.269196	up	5.34352	4.51101	6.22406	3.1498	3.40908	1.95607	287359	RGD1307186	RGD:1307186|Ensembl:ENSRNOG00000022438	10	10q22	jumonji domain containing 4
Lamp3	ENSRNOG00000022792	protein_coding	+	chr11:88030959-88058591	43.0036	19.0831	2.2535	1.17217	5e-05	0.00423313	up	47.3485	47.2117	34.4507	22.0133	18.7867	16.4492	303801	-	RGD:1307928|Ensembl:ENSRNOG00000022792	11	11q23	lysosomal-associated membrane protein 3	rno04142(Lysosome)	GO:0005764(lysosome)//GO:0048471(perinuclear region of cytoplasm)//GO:0005886(plasma membrane)//GO:0005765(lysosomal membrane)//GO:0016021(integral component of membrane)//GO:0005769(early endosome)//GO:0031982(vesicle)//GO:0097233(alveolar lamellar body membrane)		GO:0035455(response to interferon-alpha)//GO:0010628(positive regulation of gene expression)//GO:1903900(regulation of viral life cycle)//GO:1901799(negative regulation of proteasomal protein catabolic process)//GO:0043154(negative regulation of cysteine-type endopeptidase activity involved in apoptotic process)//GO:0010506(regulation of autophagy)//GO:0002250(adaptive immune response)//GO:004671…
Pced1b	ENSRNOG00000022807	protein_coding	+	chr7:138330914-138468397	3.86874	1.43893	2.68861	1.42686	0.0025	0.0747572	up	3.74733	4.24447	3.61442	1.70719	1.97849	0.631121	315283	Fam113b|RGD1561028	RGD:1561028|Ensembl:ENSRNOG00000022807	7	7q35-q36	PC-esterase domain containing 1B
Rps2-ps6	ENSRNOG00000022934	protein_coding	-	chr9:16108247-16109117	100.067	66.1167	1.51349	0.597883	0.00065	0.0306791	up	92.6291	102.109	105.464	77.6916	74.6524	46.0062	363196	Rps2	RGD:2306314	9	9q12	ribosomal protein S2, pseudogene 6		GO:0015935(small ribosomal subunit)	GO:0003723(RNA binding)//GO:0003735(structural constituent of ribosome)	GO:0006412(translation)
Cnot11	ENSRNOG00000023220	protein_coding	+	chr9:45958834-45968530	25.0876	13.9218	1.80203	0.849626	0.00015	0.0104737	up	18.1869	29.3959	27.6801	15.2119	11.8678	14.6858	363221	RGD1560909	RGD:1560909|Ensembl:ENSRNOG00000023220	9	9q21	CCR4-NOT transcription complex, subunit 11		GO:0030014(CCR4-NOT complex)//GO:0005634(nucleus)//GO:0005737(cytoplasm)		GO:0006417(regulation of translation)//GO:0031047(gene silencing by RNA)//GO:0006351(transcription, DNA-templated)//GO:0006355(regulation of transcription, DNA-templated)
Tigd3	ENSRNOG00000023318	protein_coding	-	chr1:228181886-228184306	3.97971	1.62746	2.44535	1.29004	0.0077	0.142687	up	3.00714	5.45347	3.4785	1.60594	1.44795	1.82849	309174	-	RGD:1305393|Ensembl:ENSRNOG00000023318	1	1q43	tigger transposable element derived 3			GO:0003677(DNA binding)
Styxl1	ENSRNOG00000023366	protein_coding	+	chr12:25952011-25984353	5.22599	1.99501	2.61953	1.38931	0.00685	0.133896	up	8.14764	3.94313	3.58719	2.5173	1.51362	1.9541	360792	Dusp24|RGD1305845	RGD:1305845|Ensembl:ENSRNOG00000023366	12	12q12	serine/threonine/tyrosine interacting-like 1			GO:0008138(protein tyrosine/serine/threonine phosphatase activity)	GO:0006470(protein dephosphorylation)
AABR06098634.1	ENSRNOG00000023554	protein_coding	-	chr19:51995121-52176850	7.525	4.41239	1.70543	0.770132	0.0108	0.168934	up	6.68251	9.15495	6.73754	5.42542	2.73276	5.07899
Rpusd1	ENSRNOG00000023639	protein_coding	+	chr10:14911833-14915688	20.3721	12.4301	1.63893	0.712757	0.00075	0.0334194	up	19.8619	22.2	19.0544	11.8571	11.9771	13.4561	287148	RGD1304934	RGD:1304934|Ensembl:ENSRNOG00000023639	10	10q12	RNA pseudouridylate synthase domain containing 1		GO:0005739(mitochondrion)//GO:0005575(cellular_component)	GO:0003723(RNA binding)//GO:0003674(molecular_function)//GO:0009982(pseudouridine synthase activity)//GO:0019239(deaminase activity)	GO:0031119(tRNA pseudouridine synthesis)//GO:0008150(biological_process)
Plec	ENSRNOG00000023781	protein_coding	-	chr7:117215918-117275610	20.3807	13.3605	1.52544	0.609227	5e-05	0.00423313	up	16.8986	18.8258	25.4176	15.5857	12.9072	11.5885	64204	Pcn|Plec1|Pltn	RGD:621649|Ensembl:ENSRNOG00000023781	7	7q34	plectin		GO:0048471(perinuclear region of cytoplasm)//GO:0045111(intermediate filament cytoskeleton)//GO:0005903(brush border)//GO:0043034(costamere)//GO:0016528(sarcoplasm)//GO:0009925(basal plasma membrane)//GO:0043292(contractile fiber)//GO:0030056(hemidesmosome)//GO:0070062(extracellular exosome)//GO:0005737(cytoplasm)//GO:0016324(apical plasma membrane)//GO:0005856(cytoskeleton)//GO:0005925(focal adh…	GO:0047485(protein N-terminus binding)//GO:0008307(structural constituent of muscle)//GO:0005200(structural constituent of cytoskeleton)//GO:0030506(ankyrin binding)//GO:0008092(cytoskeletal protein binding)//GO:0044822(poly(A) RNA binding)//GO:0003779(actin binding)	GO:0031581(hemidesmosome assembly)//GO:0030855(epithelial cell differentiation)//GO:0007565(female pregnancy)//GO:0007584(response to nutrient)
Ankrd39	ENSRNOG00000023995	protein_coding	-	chr9:42773451-42781822	5.28253	2.69178	1.96247	0.972669	0.03785	0.309238	up	4.23358	4.71716	6.89685	3.41947	1.66129	2.99457	367251	RGD1559504	RGD:1559504|Ensembl:ENSRNOG00000023995	9	9q21	ankyrin repeat domain 39
Zfp488	ENSRNOG00000024597	protein_coding	-	chr16:8615770-8616787	24.6928	14.2212	1.73633	0.796045	0.0019	0.0627741	up	19.2035	23.8824	30.9924	12.0192	13.1704	17.4741	290571	Znf488	RGD:1309835|Ensembl:ENSRNOG00000057542	16	16p16	zinc finger protein 488		GO:0005634(nucleus)	GO:0046872(metal ion binding)	GO:0045892(negative regulation of transcription, DNA-templated)//GO:0014003(oligodendrocyte development)//GO:0048714(positive regulation of oligodendrocyte differentiation)
L3mbtl2	ENSRNOG00000024743	protein_coding	+	chr7:122871437-122892514	15.4264	9.84696	1.56661	0.64765	0.0001	0.00761011	up	14.2598	16.7688	15.2506	11.428	11.0845	7.02839	300320	-	RGD:1308569|Ensembl:ENSRNOG00000024743	7	7q34	L3MBTL2 polycomb repressive complex 1 subunit		GO:0005634(nucleus)	GO:0008270(zinc ion binding)//GO:0042393(histone binding)//GO:0035064(methylated histone binding)	GO:0016568(chromatin modification)//GO:0006351(transcription, DNA-templated)//GO:0006355(regulation of transcription, DNA-templated)
Asb6	ENSRNOG00000024786	protein_coding	-	chr3:15019072-15023681	8.67486	4.89105	1.77362	0.826695	0.00185	0.0617244	up	7.71935	9.81635	8.48888	3.66757	4.90835	6.09725	296627	-	RGD:1308445|Ensembl:ENSRNOG00000024786	3	3p12	ankyrin repeat and SOCS box-containing 6		GO:0005622(intracellular)		GO:0035556(intracellular signal transduction)//GO:0016567(protein ubiquitination)
Slc35a2	ENSRNOG00000024801	protein_coding	-	chrX:16234420-16242948	8.3962	4.65033	1.80551	0.852405	0.0028	0.0808716	up	7.77938	9.52686	7.88237	5.82254	3.6082	4.52025	100158233	-	RGD:2293497|Ensembl:ENSRNOG00000024801	X	Xq13	solute carrier family 35 member A2		GO:0016021(integral component of membrane)//GO:0005575(cellular_component)//GO:0005794(Golgi apparatus)//GO:0000139(Golgi membrane)//GO:0005783(endoplasmic reticulum)//GO:0005634(nucleus)	GO:0005351(sugar:proton symporter activity)//GO:0003674(molecular_function)//GO:0005459(UDP-galactose transmembrane transporter activity)	GO:0006810(transport)//GO:0008643(carbohydrate transport)//GO:0015992(proton transport)//GO:0008150(biological_process)
LOC100911130	ENSRNOG00000025156	protein_coding	-	chrX:16120797-16127832	3.76794	0.529501	7.11602	2.83107	0.04785	0.344408	up	6.02819	1.10004	4.17559	1.22093	0.367569	0	100911130	-	RGD:6494590|Ensembl:ENSRNOG00000025156	X	-	mitochondrial import inner membrane translocase subunit Tim17-B-like		GO:0031305(integral component of mitochondrial inner membrane)//GO:0005744(mitochondrial inner membrane presequence translocase complex)	GO:0015266(protein channel activity)//GO:0015450(P-P-bond-hydrolysis-driven protein transmembrane transporter activity)	GO:0030150(protein import into mitochondrial matrix)
Plxnd1	ENSRNOG00000025209	protein_coding	-	chr4:211138019-211177703	4.54788	2.53125	1.7967	0.845347	0.00025	0.0151861	up	3.53254	4.84447	5.26665	2.97242	2.3228	2.29853	312652	-	RGD:1310796|Ensembl:ENSRNOG00000025209	4	4q42	plexin D1		GO:0005887(integral component of plasma membrane)//GO:0002116(semaphorin receptor complex)//GO:0030027(lamellipodium)	GO:0019904(protein domain specific binding)//GO:0017154(semaphorin receptor activity)	GO:0045765(regulation of angiogenesis)//GO:0021785(branchiomotor neuron axon guidance)//GO:0030334(regulation of cell migration)//GO:0007416(synapse assembly)//GO:0003151(outflow tract morphogenesis)//GO:0071526(semaphorin-plexin signaling pathway)//GO:1902287(semaphorin-plexin signaling pathway involved in axon guidance)//GO:0001569(patterning of blood vessels)//GO:0035904(aorta development)//GO…
Lrrc29	ENSRNOG00000025231	protein_coding	-	chr19:48132504-48147429	5.77573	3.68773	1.5662	0.647271	0.0226	0.244912	up	7.72201	5.24971	4.35548	5.98895	3.25718	1.81706	502201	-	RGD:1593150|Ensembl:ENSRNOG00000025231	19	19q11	leucine rich repeat containing 29
Maneal	ENSRNOG00000025349	protein_coding	-	chr5:146622169-146627751	14.806	9.77022	1.51542	0.59972	0.01655	0.20952	up	15.3767	13.0623	15.979	9.34437	13.5184	6.44786	366466	RGD1563973	RGD:1563973	5	5q36	mannosidase, endo-alpha-like
Rp2	ENSRNOG00000025428	protein_coding	-	chrX:2866099-2908347	5.30384	2.22687	2.38175	1.25202	0.0185	0.222756	up	6.60237	2.45232	6.85682	1.91377	2.22024	2.54658	367714	RGD1565124|Rp2h	RGD:1565124|Ensembl:ENSRNOG00000025428	X	Xq12	retinitis pigmentosa 2 (X-linked recessive)		GO:0005886(plasma membrane)//GO:0070062(extracellular exosome)//GO:1990075(periciliary membrane compartment)//GO:0005575(cellular_component)//GO:0005794(Golgi apparatus)//GO:0005814(centriole)//GO:0031410(cytoplasmic vesicle)//GO:0036064(ciliary basal body)//GO:0005737(cytoplasm)	GO:0003674(molecular_function)//GO:0003779(actin binding)//GO:0005096(GTPase activator activity)//GO:0005525(GTP binding)	GO:0000902(cell morphogenesis)//GO:0006892(post-Golgi vesicle-mediated transport)//GO:0007023(post-chaperonin tubulin folding pathway)//GO:0043547(positive regulation of GTPase activity)//GO:0007010(cytoskeleton organization)//GO:0008150(biological_process)
Limd2	ENSRNOG00000025448	protein_coding	-	chr10:94099476-94101550	8.52158	5.27089	1.61672	0.693074	0.04205	0.324749	up	8.38349	8.40588	8.77536	6.73542	2.60407	6.47317	360646	RGD1309967	RGD:1309967|Ensembl:ENSRNOG00000025448	10	10q32.1	LIM domain containing 2			GO:0008270(zinc ion binding)
Mettl17	ENSRNOG00000025512	protein_coding	+	chr15:32100247-32106730	8.54699	4.28068	1.99664	0.997577	0.00425	0.105634	up	8.13349	7.98293	9.52455	6.07621	3.42472	3.34111	305845	Mett11d1|RGD1559895	RGD:1559895|Ensembl:ENSRNOG00000025512	15	15p14	methyltransferase like 17		GO:0005654(nucleoplasm)//GO:0005634(nucleus)//GO:0005739(mitochondrion)	GO:0005507(copper ion binding)//GO:0008168(methyltransferase activity)	GO:0006412(translation)//GO:0032259(methylation)
Plagl1	ENSRNOG00000025587	protein_coding	+	chr1:8857032-8894012	8.48534	5.48602	1.54672	0.629213	0.0088	0.154687	up	5.9242	9.09183	10.44	4.53167	6.55136	5.37502	25157	Lot1|Zac1	RGD:3014|Ensembl:ENSRNOG00000025587	1	1p13	PLAG1 like zinc finger 1		GO:0005654(nucleoplasm)//GO:0043231(intracellular membrane-bounded organelle)//GO:0005634(nucleus)//GO:0005794(Golgi apparatus)	GO:0000981(RNA polymerase II transcription factor activity, sequence-specific DNA binding)//GO:0046872(metal ion binding)//GO:0000977(RNA polymerase II regulatory region sequence-specific DNA binding)//GO:0003677(DNA binding)//GO:0001228(transcriptional activator activity, RNA polymerase II transcription regulatory region sequence-specific binding)	GO:0045944(positive regulation of transcription from RNA polymerase II promoter)//GO:0006366(transcription from RNA polymerase II promoter)//GO:0035914(skeletal muscle cell differentiation)//GO:0010468(regulation of gene expression)//GO:0030154(cell differentiation)
Mt1	ENSRNOG00000025764	protein_coding	-	chr19:11277132-11278149	242.339	42.9938	5.63658	2.49482	5e-05	0.00423313	up	14.7024	30.1254	10.1648	5.26774	6.45139	1.85239	24567	Mt|Mt1a	RGD:3117	19	19p12	metallothionein 1	rno04978(Mineral absorption)	GO:0005764(lysosome)//GO:0005575(cellular_component)//GO:0048471(perinuclear region of cytoplasm)//GO:0005829(cytosol)//GO:0005634(nucleus)//GO:0005737(cytoplasm)	GO:0005507(copper ion binding)//GO:0003674(molecular_function)//GO:0008270(zinc ion binding)//GO:0046872(metal ion binding)	GO:0071276(cellular response to cadmium ion)//GO:0043524(negative regulation of neuron apoptotic process)//GO:0006875(cellular metal ion homeostasis)//GO:0010273(detoxification of copper ion)//GO:0071247(cellular response to chromate)//GO:0007263(nitric oxide mediated signal transduction)//GO:0006882(cellular zinc ion homeostasis)//GO:0010043(response to zinc ion)//GO:0071294(cellular response to…
Cfp	ENSRNOG00000025811	protein_coding	+	chrX:2126106-2131703	9.27327	5.5069	1.68394	0.751837	0.0114	0.172928	up	10.9281	6.99762	9.89405	5.44558	4.91017	6.16495	299314	Pfc	RGD:1594557|Ensembl:ENSRNOG00000025811	X	Xq12	complement factor properdin	rno05168(Herpes simplex infection)	GO:0031012(extracellular matrix)//GO:0005575(cellular_component)	GO:0003674(molecular_function)	GO:0008150(biological_process)
Tnfaip8	ENSRNOG00000026136	protein_coding	+	chr18:43960148-44002489	4.65371	2.693	1.72808	0.789166	0.0194	0.227133	up	4.60192	4.16451	5.19469	3.66757	3.60613	0.805297	307428	-	RGD:1305908|Ensembl:ENSRNOG00000026136	18	18q11	TNF alpha induced protein 8		GO:0005737(cytoplasm)	GO:0043027(cysteine-type endopeptidase inhibitor activity involved in apoptotic process)	GO:0043154(negative regulation of cysteine-type endopeptidase activity involved in apoptotic process)//GO:0050830(defense response to Gram-positive bacterium)//GO:0032611(interleukin-1 beta production)
Clec2g	ENSRNOG00000026511	protein_coding	+	chr4:211578786-211587489	27.2779	15.1693	1.79824	0.846582	0.01205	0.178198	up	38.8248	22.1409	20.8681	20.7371	7.72465	17.046	362447	CLEC2D11|Clr-b|Clr11|Clrb|RGD1563148	RGD:1563148|Ensembl:ENSRNOG00000059538	4	4q42	C-type lectin domain family 2, member G		GO:0005886(plasma membrane)//GO:0016021(integral component of membrane)	GO:0030246(carbohydrate binding)
Coq4	ENSRNOG00000026691	protein_coding	+	chr3:13692574-13700907	4.45159	1.77498	2.50797	1.32652	0.01375	0.192216	up	7.78597	2.00153	3.56725	2.90563	2.41931	0	366013	-	RGD:1304638|Ensembl:ENSRNOG00000026691	3	3p12	coenzyme Q4		GO:0005739(mitochondrion)//GO:0031314(extrinsic component of mitochondrial inner membrane)		GO:0006744(ubiquinone biosynthetic process)
Tspyl3	ENSRNOG00000026770	protein_coding	+	chr3:155390625-155392698	3.70816	1.84921	2.00527	1.0038	0.01185	0.17659	up	2.18348	3.75039	5.19061	1.86794	1.26275	2.41693
Zfp956	ENSRNOG00000026874	protein_coding	+	chr4:142293172-142304997	7.87349	4.76791	1.65135	0.723646	0.01855	0.222764	up	4.03425	10.356	9.23026	5.23899	3.14901	5.91573	312301	RGD1304879|Zfp977	RGD:1304879|Ensembl:ENSRNOG00000026874	4	4q24	zinc finger protein 956			GO:0046872(metal ion binding)//GO:0000977(RNA polymerase II regulatory region sequence-specific DNA binding)//GO:0003700(transcription factor activity, sequence-specific DNA binding)	GO:0006355(regulation of transcription, DNA-templated)
Adm	ENSRNOG00000027030	protein_coding	+	chr1:182433108-182435280	3.08246	0.550497	5.59939	2.48527	0.0098	0.161301	up	1.01575	1.52725	6.70437	1.13825	0.513239	0	25026	Ap|H39316|RATAP	RGD:2047|Ensembl:ENSRNOG00000027030	1	1q33	adrenomedullin		GO:0005615(extracellular space)//GO:0005737(cytoplasm)	GO:0031700(adrenomedullin receptor binding)//GO:0005515(protein binding)//GO:0005179(hormone activity)	GO:0042594(response to starvation)//GO:0060670(branching involved in labyrinthine layer morphogenesis)//GO:0008209(androgen metabolic process)//GO:0050829(defense response to Gram-negative bacterium)//GO:0019731(antibacterial humoral response)//GO:0006171(cAMP biosynthetic process)//GO:0007204(positive regulation of cytosolic calcium ion concentration)//GO:0009611(response to wounding)//GO:003081…
Xkr4	ENSRNOG00000027276	protein_coding	-	chr5:20529389-20531948	8.04191	5.3586	1.50075	0.585681	0.0133	0.189047	up	8.69634	7.68944	7.73995	4.67913	7.02797	4.36872	297801	XRG4	RGD:1549780|Ensembl:ENSRNOG00000027276	5	5q12	XK related 4		GO:0016020(membrane)//GO:0016021(integral component of membrane)
RGD1565512	ENSRNOG00000027392	protein_coding	-	chr3:9086792-9109576	37.4626	19.1658	1.95466	0.966918	5e-05	0.00423313	up	35.7906	43.0868	33.5104	21.752	17.9448	17.8005
Mrm1	ENSRNOG00000027901	protein_coding	-	chr10:72043104-72049392	6.35239	3.48819	1.82111	0.864821	0.0011	0.0431901	up	5.95536	7.73733	5.36447	3.97542	3.80167	2.68747	363661	RGD1566232	RGD:1566232|Ensembl:ENSRNOG00000027901	10	10q26	mitochondrial rRNA methyltransferase 1		GO:0005739(mitochondrion)	GO:0044822(poly(A) RNA binding)//GO:0003723(RNA binding)//GO:0070039(rRNA (guanosine-2'-O-)-methyltransferase activity)	GO:0000453(enzyme-directed rRNA 2'-O-methylation)
Sh2b3	ENSRNOG00000028198	protein_coding	+	chr12:42132946-42136714	7.75138	4.72688	1.63985	0.713565	0.00215	0.0678879	up	7.01871	7.26906	8.96637	5.38263	3.44014	5.35786	58838	Lnk	RGD:68411	12	12q16	SH2B adaptor protein 3	rno04722(Neurotrophin signaling pathway)	GO:0005622(intracellular)//GO:0005575(cellular_component)	GO:0004871(signal transducer activity)//GO:0035591(signaling adaptor activity)//GO:0032403(protein complex binding)//GO:0042301(phosphate ion binding)	GO:0035162(embryonic hemopoiesis)//GO:0008150(biological_process)//GO:0030154(cell differentiation)//GO:0030097(hemopoiesis)//GO:0009967(positive regulation of signal transduction)//GO:0035556(intracellular signal transduction)//GO:0007165(signal transduction)
Tyw3	ENSRNOG00000028328	protein_coding	-	chr2:279523742-279545826	17.5934	10.794	1.62992	0.704805	0.03145	0.284014	up	25.3132	15.7842	11.6828	6.40505	15.8141	10.1629	499731	RGD1559623	RGD:1559623|Ensembl:ENSRNOG00000028328	2	2q45	tRNA-yW synthesizing protein 3 homolog
Ttc24	ENSRNOG00000028765	protein_coding	-	chr2:206833780-206838907	2.20097	0.727765	3.0243	1.5966	0.01405	0.194802	up	3.02291	1.3464	2.23361	0.452142	0.951143	0.780009	100361582	-	RGD:2319887	2	-	tetratricopeptide repeat domain 24
LOC100912059	ENSRNOG00000029046	protein_coding	-	chr12:13059288-13060516	14.0701	8.78272	1.60202	0.679894	0.02065	0.235063	up	25.5544	7.84916	8.80678	6.69517	9.52551	10.1275	100912059	-	RGD:6488928	12	-	ubiquitin carboxyl-terminal hydrolase 12-like			GO:0036459(thiol-dependent ubiquitinyl hydrolase activity)	GO:0016579(protein deubiquitination)//GO:0006511(ubiquitin-dependent protein catabolic process)
Parp16	ENSRNOG00000029127	protein_coding	+	chr8:70401837-70424172	3.01907	1.81178	1.66636	0.736697	0.0372	0.306702	up	2.93442	1.63316	4.48962	2.56441	1.73326	1.13766	315760	ARTD15|LRRGT00109|RGD1306243	RGD:1306243|Ensembl:ENSRNOG00000029127	8	8q24	poly (ADP-ribose) polymerase family, member 16		GO:0016021(integral component of membrane)//GO:0005635(nuclear envelope)//GO:0016020(membrane)//GO:0005789(endoplasmic reticulum membrane)//GO:0071782(endoplasmic reticulum tubular network)//GO:0005783(endoplasmic reticulum)	GO:0019900(kinase binding)//GO:0043539(protein serine/threonine kinase activator activity)//GO:0003950(NAD+ ADP-ribosyltransferase activity)	GO:0006987(activation of signaling protein activity involved in unfolded protein response)//GO:0006471(protein ADP-ribosylation)//GO:0030968(endoplasmic reticulum unfolded protein response)//GO:0070213(protein auto-ADP-ribosylation)//GO:0060548(negative regulation of cell death)//GO:0006986(response to unfolded protein)//GO:0071902(positive regulation of protein serine/threonine kinase activity)
Cish	ENSRNOG00000029543	protein_coding	+	chr8:115411026-115415970	8.56141	1.99441	4.29268	2.10188	5e-05	0.00423313	up	7.82636	10.5753	7.28261	1.33087	2.99927	1.6531	83681	Cis	RGD:69261|Ensembl:ENSRNOG00000029543	8	8q32	cytokine inducible SH2-containing protein	rno04630(Jak-STAT signaling pathway)//rno04917(Prolactin signaling pathway)	GO:0005622(intracellular)//GO:0005886(plasma membrane)//GO:0005737(cytoplasm)	GO:0004860(protein kinase inhibitor activity)	GO:0040008(regulation of growth)//GO:0016567(protein ubiquitination)//GO:0046627(negative regulation of insulin receptor signaling pathway)//GO:0019221(cytokine-mediated signaling pathway)//GO:0046426(negative regulation of JAK-STAT cascade)//GO:0006469(negative regulation of protein kinase activity)//GO:0035556(intracellular signal transduction)//GO:0007205(protein kinase C-activating G-protein …
LOC100365958	ENSRNOG00000029651	protein_coding	+	chr7:71230579-71245358	3.80518	1.0119	3.76044	1.9109	0.0008	0.0350705	up	3.37745	3.775	4.2631	1.18343	0.933555	0.91871	100365958	-	RGD:2318031|Ensembl:ENSRNOG00000029651	7	-	Rdh2 protein-like	rno00830(Retinol metabolism)//rno01100(Metabolic pathways)		GO:0016491(oxidoreductase activity)//GO:0016229(steroid dehydrogenase activity)//GO:0004745(retinol dehydrogenase activity)	GO:0055114(oxidation-reduction process)//GO:0001523(retinoid metabolic process)//GO:0008202(steroid metabolic process)
Ormdl3	ENSRNOG00000030445	protein_coding	-	chr10:86343414-86350554	46.6224	27.0691	1.72235	0.784377	0.0081	0.146688	up	36.5004	57.9355	45.4314	39.7787	33.8543	7.57433	360618	LRRGT00183	RGD:1560577|Ensembl:ENSRNOG00000030445	10	10q31	ORMDL sphingolipid biosynthesis regulator 3		GO:0005783(endoplasmic reticulum)//GO:0035339(SPOTS complex)//GO:0016021(integral component of membrane)		GO:1900060(negative regulation of ceramide biosynthetic process)//GO:0090156(cellular sphingolipid homeostasis)//GO:0006672(ceramide metabolic process)
Slc26a11	ENSRNOG00000030537	protein_coding	+	chr10:108086787-108110278	2.34428	1.02115	2.29573	1.19895	0.0291	0.273543	up	2.05547	2.74633	2.23103	1.81724	0.378051	0.86816	360670	-	RGD:1306178|Ensembl:ENSRNOG00000030537	10	10q32.3	solute carrier family 26 member 11		GO:0005886(plasma membrane)//GO:0005887(integral component of plasma membrane)//GO:0005794(Golgi apparatus)//GO:0016021(integral component of membrane)//GO:0005765(lysosomal membrane)//GO:0043231(intracellular membrane-bounded organelle)//GO:0070062(extracellular exosome)//GO:0005783(endoplasmic reticulum)//GO:0005654(nucleoplasm)	GO:0019531(oxalate transmembrane transporter activity)//GO:0008509(anion transmembrane transporter activity)//GO:0015106(bicarbonate transmembrane transporter activity)//GO:0005254(chloride channel activity)//GO:0008271(secondary active sulfate transmembrane transporter activity)//GO:0015116(sulfate transmembrane transporter activity)//GO:0015301(anion:anion antiporter activity)	GO:0015701(bicarbonate transport)//GO:1902358(sulfate transmembrane transport)//GO:0051453(regulation of intracellular pH)//GO:0042391(regulation of membrane potential)//GO:0008272(sulfate transport)//GO:1902476(chloride transmembrane transport)//GO:0019532(oxalate transport)
Slc39a11	ENSRNOG00000031213	protein_coding	-	chr10:101430089-101762931	4.16814	1.74064	2.39461	1.25979	0.02055	0.234516	up	5.1352	3.24138	4.12785	3.4079	1.15266	0.661358	287796	-	RGD:1311981|Ensembl:ENSRNOG00000031213	10	10q32.1	solute carrier family 39, member 11		GO:0005886(plasma membrane)//GO:0016020(membrane)//GO:0005794(Golgi apparatus)//GO:0016021(integral component of membrane)//GO:0005634(nucleus)//GO:0005737(cytoplasm)	GO:0005385(zinc ion transmembrane transporter activity)	GO:0071577(zinc II ion transmembrane transport)
Mapk12	ENSRNOG00000031233	protein_coding	-	chr7:129795268-129805662	10.2677	6.55368	1.5667	0.647731	0.01445	0.196132	up	12.5403	10.6753	7.58737	6.6555	6.27309	6.73244	60352	Sapk3	RGD:70975|Ensembl:ENSRNOG00000031233	7	7q34	mitogen-activated protein kinase 12	rno04010(MAPK signaling pathway)//rno04015(Rap1 signaling pathway)//rno04068(FoxO signaling pathway)//rno04071(Sphingolipid signaling pathway)//rno04114(Oocyte meiosis)//rno04261(Adrenergic signaling in cardiomyocytes)//rno04370(VEGF signaling pathway)//rno04380(Osteoclast differentiation)//rno04550(Signaling pathways regulating pluripotency of stem cells)//rno04611(Platelet activation)//rno04620…	GO:0005654(nucleoplasm)//GO:0005739(mitochondrion)//GO:0005737(cytoplasm)	GO:0005524(ATP binding)//GO:0004674(protein serine/threonine kinase activity)//GO:0004707(MAP kinase activity)//GO:0000287(magnesium ion binding)//GO:0005515(protein binding)	GO:0045445(myoblast differentiation)//GO:0006468(protein phosphorylation)//GO:0006351(transcription, DNA-templated)//GO:0006355(regulation of transcription, DNA-templated)//GO:0018105(peptidyl-serine phosphorylation)//GO:0000165(MAPK cascade)//GO:0045786(negative regulation of cell cycle)
Tnfrsf1a	ENSRNOG00000031312	protein_coding	+	chr4:224881444-224894088	11.5362	5.17182	2.2306	1.15743	0.0001	0.00761011	up	7.77057	10.5843	16.2539	6.50145	3.70102	5.313	25625	TNFR-1|Tnfr1	RGD:621237|Ensembl:ENSRNOG00000031312	4	4q42	tumor necrosis factor receptor superfamily, member 1a	rno04010(MAPK signaling pathway)//rno04060(Cytokine-cytokine receptor interaction)//rno04064(NF-kappa B signaling pathway)//rno04071(Sphingolipid signaling pathway)//rno04210(Apoptosis)//rno04380(Osteoclast differentiation)//rno04668(TNF signaling pathway)//rno04920(Adipocytokine signaling pathway)//rno04931(Insulin resistance)//rno04932(Non-alcoholic fatty liver disease (NAFLD))//rno05010(Alzhei…	GO:0016021(integral component of membrane)//GO:0005887(integral component of plasma membrane)//GO:0043235(receptor complex)//GO:0009986(cell surface)//GO:0043234(protein complex)//GO:0030424(axon)//GO:0005829(cytosol)//GO:0045202(synapse)//GO:0005739(mitochondrion)//GO:0000139(Golgi membrane)//GO:0045121(membrane raft)//GO:0005634(nucleus)//GO:0005615(extracellular space)	GO:0005515(protein binding)//GO:0002020(protease binding)//GO:0005031(tumor necrosis factor-activated receptor activity)//GO:0043120(tumor necrosis factor binding)//GO:0032403(protein complex binding)	GO:0071392(cellular response to estradiol stimulus)//GO:0043123(positive regulation of I-kappaB kinase/NF-kappaB signaling)//GO:0033160(positive regulation of protein import into nucleus, translocation)//GO:0009611(response to wounding)//GO:0006693(prostaglandin metabolic process)//GO:0007166(cell surface receptor signaling pathway)//GO:0043066(negative regulation of apoptotic process)//GO:000695…
Col16a1	ENSRNOG00000031475	protein_coding	+	chr5:151976657-152030103	3.14149	2.0846	1.507	0.591682	0.02065	0.235063	up	2.63512	3.48135	3.30801	3.19609	1.09867	1.95903	366474	-	RGD:1310982|Ensembl:ENSRNOG00000031475	5	5q36	collagen type XVI alpha 1 chain		GO:0005578(proteinaceous extracellular matrix)	GO:0005178(integrin binding)	GO:0033622(integrin activation)//GO:0051894(positive regulation of focal adhesion assembly)//GO:0033627(cell adhesion mediated by integrin)//GO:0007155(cell adhesion)//GO:0071230(cellular response to amino acid stimulus)
Gbp2	ENSRNOG00000031743	protein_coding	+	chr2:266805233-266821133	4.13506	1.49633	2.76347	1.46648	0.00085	0.0363221	up	4.48967	1.94028	5.97523	2.86791	0.802135	0.818947	171164	-	RGD:621810|Ensembl:ENSRNOG00000031743	2	2q44	guanylate binding protein 2		GO:0020005(symbiont-containing vacuole membrane)//GO:0048471(perinuclear region of cytoplasm)//GO:0000139(Golgi membrane)//GO:0031410(cytoplasmic vesicle)	GO:0003924(GTPase activity)//GO:0005525(GTP binding)	GO:0050830(defense response to Gram-positive bacterium)//GO:0044406(adhesion of symbiont to host)//GO:0071222(cellular response to lipopolysaccharide)//GO:0035458(cellular response to interferon-beta)//GO:0071346(cellular response to interferon-gamma)//GO:0042832(defense response to protozoan)
Hist3h2bb	ENSRNOG00000031790	protein_coding	-	chr10:45053550-45053931	68.3794	24.3298	2.81053	1.49084	0.00155	0.0546779	up	5.22974	110.998	88.9109	22.4349	18.9185	31.636	691488	-	RGD:1583885|Ensembl:ENSRNOG00000031790	10	10q22	histone cluster 3, H2bb	rno05034(Alcoholism)//rno05203(Viral carcinogenesis)//rno05322(Systemic lupus erythematosus)	GO:0005654(nucleoplasm)//GO:0005634(nucleus)//GO:0000788(nuclear nucleosome)//GO:0005737(cytoplasm)	GO:0046982(protein heterodimerization activity)//GO:0003677(DNA binding)	GO:0006334(nucleosome assembly)
Nckipsd	ENSRNOG00000031816	protein_coding	+	chr8:116946760-116956823	9.77849	5.76083	1.69741	0.763335	0.0006	0.029236	up	7.89288	11.1042	10.3384	6.70289	6.25321	4.3264	301009	-	RGD:1311323|Ensembl:ENSRNOG00000031816	8	8q32	NCK interacting protein with SH3 domain		GO:0008180(COP9 signalosome)		GO:0010976(positive regulation of neuron projection development)
Mmp3	ENSRNOG00000032626	protein_coding	+	chr8:5680438-5701146	2.46913	0	inf	inf	5e-05	0.00423313	up	2.58282	2.82407	2.0005	0	0	0	171045	-	RGD:621317|Ensembl:ENSRNOG00000032626	8	8q11	matrix metallopeptidase 3	rno04668(TNF signaling pathway)//rno05202(Transcriptional misregulation in cancer)//rno05323(Rheumatoid arthritis)	GO:0030425(dendrite)//GO:0043234(protein complex)//GO:0005829(cytosol)//GO:0005739(mitochondrion)//GO:0005578(proteinaceous extracellular matrix)//GO:0031012(extracellular matrix)//GO:0044297(cell body)//GO:0005634(nucleus)//GO:0005615(extracellular space)	GO:0032403(protein complex binding)//GO:0008270(zinc ion binding)//GO:0004222(metalloendopeptidase activity)//GO:0005509(calcium ion binding)//GO:0004175(endopeptidase activity)	GO:0071347(cellular response to interleukin-1)//GO:0043200(response to amino acid)//GO:0030334(regulation of cell migration)//GO:0070555(response to interleukin-1)//GO:0071230(cellular response to amino acid stimulus)//GO:0032355(response to estradiol)//GO:0001666(response to hypoxia)//GO:1903209(positive regulation of oxidative stress-induced cell death)//GO:0032461(positive regulation of protei…
Neu1	ENSRNOG00000032942	protein_coding	+	chr20:6690981-6695245	17.3654	10.468	1.6589	0.730227	0.0007	0.0321431	up	14.577	19.5882	17.931	12.1771	12.0056	7.22139	24591	-	RGD:3163|Ensembl:ENSRNOG00000032942|Vega:OTTRNOG00000001721	20	20p12	neuraminidase 1	rno00511(Other glycan degradation)//rno00600(Sphingolipid metabolism)//rno04142(Lysosome)	GO:0005764(lysosome)//GO:0070062(extracellular exosome)//GO:0009986(cell surface)//GO:0016020(membrane)//GO:0005886(plasma membrane)//GO:0043202(lysosomal lumen)//GO:0005765(lysosomal membrane)//GO:0043231(intracellular membrane-bounded organelle)//GO:0030054(cell junction)//GO:0016023(cytoplasmic, membrane-bounded vesicle)	GO:0004308(exo-alpha-sialidase activity)//GO:0052795(exo-alpha-(2->6)-sialidase activity)//GO:0052796(exo-alpha-(2->8)-sialidase activity)//GO:0005515(protein binding)//GO:0052794(exo-alpha-(2->3)-sialidase activity)	GO:0010976(positive regulation of neuron projection development)//GO:0009313(oligosaccharide catabolic process)//GO:0006689(ganglioside catabolic process)//GO:2000291(regulation of myoblast proliferation)
RGD1560797	ENSRNOG00000033057	protein_coding	+	chr16:25656297-25657524	38.2947	4.31881	8.86696	3.14844	5e-05	0.00423313	up	5.65312	106.193	3.03808	4.44159	4.6073	3.90753	306115	-	RGD:1560797	15	15q21	similar to glyceraldehyde-3-phosphate dehydrogenase			GO:0004365(glyceraldehyde-3-phosphate dehydrogenase (NAD+) (phosphorylating) activity)//GO:0050661(NADP binding)//GO:0051287(NAD binding)	GO:0006096(glycolytic process)//GO:0055114(oxidation-reduction process)//GO:0006006(glucose metabolic process)
Osmr	ENSRNOG00000033192	protein_coding	-	chr2:75851663-75892056	3.04112	1.01652	2.99171	1.58097	0.0008	0.0350705	up	3.63326	2.56909	2.92102	0.320282	1.15444	1.57483	310132	-	RGD:1302983|Ensembl:ENSRNOG00000033192	2	2q16	oncostatin M receptor	rno04060(Cytokine-cytokine receptor interaction)//rno04151(PI3K-Akt signaling pathway)//rno04630(Jak-STAT signaling pathway)	GO:0009897(external side of plasma membrane)//GO:0016324(apical plasma membrane)//GO:0016021(integral component of membrane)//GO:0005900(oncostatin-M receptor complex)	GO:0004924(oncostatin-M receptor activity)//GO:0004896(cytokine receptor activity)//GO:0019838(growth factor binding)//GO:0019955(cytokine binding)	GO:0008284(positive regulation of cell proliferation)//GO:0019221(cytokine-mediated signaling pathway)//GO:0038165(oncostatin-M-mediated signaling pathway)//GO:0034097(response to cytokine)
LOC501110	ENSRNOG00000033402	protein_coding	-	chr9:26322565-26358469	5.47732	2.44703	2.23836	1.16244	0.0023	0.0708086	up	8.4031	4.85749	3.17137	2.66091	3.0526	1.62757	501110	Gsta6	RGD:1565402|Ensembl:ENSRNOG00000033402	9	9q13	similar to Glutathione S-transferase A1 (GTH1) (HA subunit 1) (GST-epsilon) (GSTA1-1) (GST class-alpha)	rno00480(Glutathione metabolism)//rno00980(Metabolism of xenobiotics by cytochrome P450)//rno00982(Drug metabolism - cytochrome P450)//rno05204(Chemical carcinogenesis)	GO:0005737(cytoplasm)	GO:0004364(glutathione transferase activity)	GO:0006749(glutathione metabolic process)
Csrnp1	ENSRNOG00000033433	protein_coding	-	chr8:127861111-127867216	3.24881	0.976524	3.3269	1.73418	0.00025	0.0151861	up	1.07607	1.86842	6.80193	1.1288	0.799215	1.00156	363165	Axud1	RGD:1305999|Ensembl:ENSRNOG00000033433	8	8q32	cysteine and serine rich nuclear protein 1		GO:0005634(nucleus)	GO:0043565(sequence-specific DNA binding)//GO:0003700(transcription factor activity, sequence-specific DNA binding)//GO:0001228(transcriptional activator activity, RNA polymerase II transcription regulatory region sequence-specific binding)	GO:0048008(platelet-derived growth factor receptor signaling pathway)//GO:0060021(palate development)//GO:0048705(skeletal system morphogenesis)//GO:0009791(post-embryonic development)//GO:0006366(transcription from RNA polymerase II promoter)//GO:0045944(positive regulation of transcription from RNA polymerase II promoter)//GO:0006355(regulation of transcription, DNA-templated)//GO:0060325(face …
Rpl36	ENSRNOG00000033473	protein_coding	-	chr9:9438154-9438769	353.91	172.883	2.0471	1.03358	5e-05	0.00423313	up	277.605	444.182	339.943	210.667	95.2783	212.705	58927	-	RGD:62085|Ensembl:ENSRNOG00000033473	9	9q11	ribosomal protein L36	rno03010(Ribosome)	GO:0005730(nucleolus)//GO:0022625(cytosolic large ribosomal subunit)//GO:0005840(ribosome)//GO:0005737(cytoplasm)//GO:0016020(membrane)	GO:0044822(poly(A) RNA binding)//GO:0003735(structural constituent of ribosome)//GO:0003674(molecular_function)	GO:0006412(translation)//GO:0008150(biological_process)//GO:0002181(cytoplasmic translation)
Igdcc4	ENSRNOG00000033496	protein_coding	+	chr8:70300508-70322185	3.93755	2.12861	1.84982	0.887388	0.00375	0.0982544	up	2.91726	5.08644	3.80896	2.67306	2.5179	1.19487	363081	Nope	RGD:1310919|Ensembl:ENSRNOG00000033496	8	8q24	immunoglobulin superfamily, DCC subclass, member 4
Amy1a	ENSRNOG00000033529	protein_coding	-	chr2:234523261-234538403	6.02285	3.09721	1.9446	0.959475	0.00475	0.111707	up	7.11032	7.29011	3.66812	3.09385	3.12341	3.07438	24203	Amy1	RGD:2113|Ensembl:ENSRNOG00000033529	2	2q41	amylase, alpha 1A (salivary)	rno00500(Starch and sucrose metabolism)//rno01100(Metabolic pathways)//rno04973(Carbohydrate digestion and absorption)	GO:0070062(extracellular exosome)//GO:0005615(extracellular space)	GO:0004556(alpha-amylase activity)//GO:0016160(amylase activity)//GO:0043169(cation binding)	GO:0005975(carbohydrate metabolic process)
Wbscr22	ENSRNOG00000033700	protein_coding	+	chr12:26669895-26681097	13.2612	8.37644	1.58315	0.662802	0.0162	0.207024	up	15.9762	9.72414	14.0833	8.51974	8.45281	8.15675	368084	-	RGD:1589742|Ensembl:ENSRNOG00000033700	12	12q12	Williams Beuren syndrome chromosome region 22			GO:0044822(poly(A) RNA binding)//GO:0008168(methyltransferase activity)	GO:0032259(methylation)
Eltd1	ENSRNOG00000033940	protein_coding	+	chr2:275293987-275404570	2.52371	1.38148	1.82682	0.869338	0.03775	0.309167	up	2.01257	3.8407	1.71787	1.61451	0.970096	1.55982
Cyp4f6	ENSRNOG00000034157	protein_coding	-	chr7:15357406-15384091	2.78446	1.0079	2.76263	1.46604	0.0102	0.164096	up	0	0	0	0	0	0	266689	-	RGD:708365|Ensembl:ENSRNOG00000043233	7	7q11	cytochrome P450, family 4, subfamily f, polypeptide 6	rno00590(Arachidonic acid metabolism)//rno01100(Metabolic pathways)	GO:0005789(endoplasmic reticulum membrane)	GO:0004497(monooxygenase activity)//GO:0005506(iron ion binding)//GO:0016705(oxidoreductase activity, acting on paired donors, with incorporation or reduction of molecular oxygen)//GO:0070330(aromatase activity)//GO:0020037(heme binding)	GO:0006691(leukotriene metabolic process)//GO:0006954(inflammatory response)//GO:0055114(oxidation-reduction process)
Rab40b	ENSRNOG00000036661	protein_coding	-	chr10:110143365-110171085	6.04268	3.96197	1.52517	0.608971	0.04355	0.330528	up	6.02061	5.91458	6.19286	3.17986	4.18026	4.52579	303754	-	RGD:1305663|Ensembl:ENSRNOG00000036661	10	10q32.3	Rab40b, member RAS oncogene family		GO:0005622(intracellular)	GO:0005525(GTP binding)	GO:0007264(small GTPase mediated signal transduction)//GO:0016567(protein ubiquitination)
Sirt7	ENSRNOG00000036683	protein_coding	-	chr10:109389097-109395794	11.1439	6.99189	1.59383	0.672498	0.0092	0.156759	up	10.9205	11.2041	11.3071	8.75148	5.12831	7.09588	303745	-	RGD:1305876|Ensembl:ENSRNOG00000036683	10	10q32.3	sirtuin 7		GO:0005730(nucleolus)//GO:0005575(cellular_component)//GO:0005737(cytoplasm)//GO:0005731(nucleolus organizer region)	GO:0070403(NAD+ binding)//GO:0003674(molecular_function)//GO:0003682(chromatin binding)//GO:0097372(NAD-dependent histone deacetylase activity (H3-K18 specific))//GO:0046872(metal ion binding)	GO:0000122(negative regulation of transcription from RNA polymerase II promoter)//GO:0009303(rRNA transcription)//GO:0008150(biological_process)//GO:0070932(histone H3 deacetylation)//GO:0007072(positive regulation of transcription involved in exit from mitosis)//GO:0070933(histone H4 deacetylation)
Acer3	ENSRNOG00000036866	protein_coding	-	chr1:169371623-169469541	5.5656	2.4349	2.28577	1.19268	0.03765	0.309095	up	4.51298	6.70898	5.47484	0.754844	2.69254	3.85732	499210	Phca|RGD1561254	RGD:1561254|Ensembl:ENSRNOG00000036866	1	1q32	alkaline ceramidase 3	rno00600(Sphingolipid metabolism)	GO:0030173(integral component of Golgi membrane)//GO:0005575(cellular_component)//GO:0030176(integral component of endoplasmic reticulum membrane)	GO:0003674(molecular_function)//GO:0070774(phytoceramidase activity)	GO:0008284(positive regulation of cell proliferation)//GO:0046512(sphingosine biosynthetic process)//GO:0071602(phytosphingosine biosynthetic process)//GO:0008150(biological_process)//GO:0006672(ceramide metabolic process)
Lyrm9	ENSRNOG00000037204	protein_coding	-	chr10:65531687-65545716	8.8069	4.22498	2.08448	1.05969	0.00105	0.0415886	up	11.0487	8.54007	6.83188	4.37313	3.94294	4.35886	497962	RGD1562012	RGD:1562012|Ensembl:ENSRNOG00000037204	10	10q25	LYR motif containing 9
Taz	ENSRNOG00000037243	protein_coding	-	chr1:152161155-152168740	20.0492	12.9853	1.54399	0.626662	0.0024	0.0725679	up	20.6581	17.9035	21.586	13.7834	13.9317	11.2408	363521	-	RGD:1588532|Ensembl:ENSRNOG00000053023	X	-	tafazzin	rno00564(Glycerophospholipid metabolism)	GO:0016021(integral component of membrane)//GO:0016020(membrane)//GO:0005575(cellular_component)//GO:0005829(cytosol)//GO:0005739(mitochondrion)//GO:0031966(mitochondrial membrane)//GO:0005634(nucleus)//GO:0031224(intrinsic component of membrane)//GO:0005737(cytoplasm)	GO:0003674(molecular_function)//GO:0047184(1-acylglycerophosphocholine O-acyltransferase activity)//GO:0008374(O-acyltransferase activity)	GO:0032049(cardiolipin biosynthetic process)//GO:0042775(mitochondrial ATP synthesis coupled electron transport)//GO:0007507(heart development)//GO:0032981(mitochondrial respiratory chain complex I assembly)//GO:0048738(cardiac muscle tissue development)//GO:0006936(muscle contraction)//GO:0016567(protein ubiquitination)//GO:0060048(cardiac muscle contraction)//GO:0030097(hemopoiesis)//GO:0035965…
Rras	ENSRNOG00000037247	protein_coding	+	chr1:102077758-102081668	10.6202	4.67131	2.27351	1.18492	0.0038	0.0991807	up	13.74	7.51765	10.6031	3.72036	4.1973	6.09627	361568	p23	RGD:1311443|Ensembl:ENSRNOG00000037247	1	1q22	related RAS viral (r-ras) oncogene homolog	rno04010(MAPK signaling pathway)//rno04014(Ras signaling pathway)//rno04015(Rap1 signaling pathway)//rno04024(cAMP signaling pathway)//rno04072(Phospholipase D signaling pathway)//rno04530(Tight junction)//rno04810(Regulation of actin cytoskeleton)//rno05166(HTLV-I infection)//rno05205(Proteoglycans in cancer)	GO:0005622(intracellular)//GO:0005886(plasma membrane)//GO:0070062(extracellular exosome)//GO:0005925(focal adhesion)	GO:0003924(GTPase activity)//GO:0005515(protein binding)//GO:0005525(GTP binding)//GO:0032403(protein complex binding)//GO:0019003(GDP binding)	GO:0002521(leukocyte differentiation)//GO:0045766(positive regulation of angiogenesis)//GO:0030336(negative regulation of cell migration)//GO:0007264(small GTPase mediated signal transduction)//GO:0070372(regulation of ERK1 and ERK2 cascade)//GO:0060325(face morphogenesis)//GO:0051896(regulation of protein kinase B signaling)
Ddx51	ENSRNOG00000037480	protein_coding	-	chr12:53802974-53810335	9.14181	5.83391	1.56701	0.648017	0.01255	0.182406	up	5.72743	9.1643	12.5337	5.63123	6.04134	5.82916	304570	-	RGD:1309580|Ensembl:ENSRNOG00000037480	12	12q16	DEAD-box helicase 51		GO:0016020(membrane)	GO:0005524(ATP binding)//GO:0044822(poly(A) RNA binding)//GO:0003676(nucleic acid binding)//GO:0004004(ATP-dependent RNA helicase activity)//GO:0004386(helicase activity)	GO:0010501(RNA secondary structure unwinding)
Zfp420	ENSRNOG00000037556	protein_coding	+	chr1:88938066-88939803	3.49667	0.894125	3.91071	1.96743	0.00215	0.0678879	up	1.69294	0	0.289191	0.338229	0.45719	2.62589	100359464	-	RGD:2323829|Ensembl:ENSRNOG00000037556	1	-	zinc finger protein 420		GO:0005575(cellular_component)	GO:0003674(molecular_function)//GO:0046872(metal ion binding)//GO:0003676(nucleic acid binding)//GO:0003700(transcription factor activity, sequence-specific DNA binding)	GO:0006355(regulation of transcription, DNA-templated)//GO:0008150(biological_process)
Rita1	ENSRNOG00000037720	protein_coding	+	chr12:43344176-43346986	8.21432	4.92077	1.66931	0.739256	0.02885	0.273097	up	4.23575	8.8701	11.5371	5.48176	5.13436	4.1462	288683	RGD1306772|Rita	RGD:1306772|Ensembl:ENSRNOG00000037720	12	12q16	RBPJ interacting and tubulin associated 1		GO:0005813(centrosome)//GO:0005634(nucleus)//GO:0005737(cytoplasm)	GO:0015631(tubulin binding)	GO:0007219(Notch signaling pathway)//GO:0022008(neurogenesis)//GO:0045746(negative regulation of Notch signaling pathway)//GO:0051168(nuclear export)
Rpp38	ENSRNOG00000038025	protein_coding	+	chr17:80556408-80559948	8.42251	5.30643	1.58723	0.666508	0.0476	0.344066	up	6.48475	10.1137	8.66905	6.22176	5.40452	4.29302	291317	-	RGD:1307474|Ensembl:ENSRNOG00000038025	17	17q12.3	ribonuclease P/MRP 38 subunit	rno03008(Ribosome biogenesis in eukaryotes)//rno03013(RNA transport)	GO:0005730(nucleolus)//GO:0005575(cellular_component)//GO:0005655(nucleolar ribonuclease P complex)	GO:0003674(molecular_function)//GO:0004526(ribonuclease P activity)	GO:0090502(RNA phosphodiester bond hydrolysis, endonucleolytic)//GO:0008150(biological_process)
Kif4a	ENSRNOG00000038035	protein_coding	+	chrX:71333393-71432702	2.88578	0.838129	3.44313	1.78372	5e-05	0.00423313	up	3.51677	2.91344	2.22713	0.781436	0.924015	0.808935	84393	Kif4	RGD:620526|Ensembl:ENSRNOG00000038035|Vega:OTTRNOG00000000588	X	Xq31	kinesin family member 4A		GO:0005654(nucleoplasm)//GO:0005871(kinesin complex)//GO:0030496(midbody)//GO:0016020(membrane)	GO:0005524(ATP binding)//GO:0008017(microtubule binding)//GO:0008574(ATP-dependent microtubule motor activity, plus-end-directed)	GO:0000281(mitotic cytokinesis)//GO:0007018(microtubule-based movement)//GO:0051256(mitotic spindle midzone assembly)
Plekhd1	ENSRNOG00000038297	protein_coding	+	chr6:112512062-112543110	6.87535	4.41408	1.5576	0.639321	0.0072	0.137368	up	5.20409	7.3227	8.09928	4.38808	4.45596	4.3982	500685	RGD1566112	RGD:1566112|Ensembl:ENSRNOG00000038297	6	6q24	pleckstrin homology and coiled-coil domain containing D1
RGD1305455	ENSRNOG00000039214	protein_coding	-	chr12:21634745-21639034	13.4663	8.76667	1.53608	0.619252	0.00675	0.132515	up	11.5279	12.0142	16.8568	8.72923	9.32052	8.25026	288545	-	RGD:1305455|Ensembl:ENSRNOG00000039214	12	12q11	similar to hypothetical protein FLJ10925
Mcart1	ENSRNOG00000039278	protein_coding	-	chr5:65627687-65637295	2.53248	1.20155	2.10767	1.07565	0.0024	0.0725679	up	0.29914	0	0.638268	0.895801	0.908325	3.47725	313241	Slc25a51	RGD:1305190|Ensembl:ENSRNOG00000050061|Vega:OTTRNOG00000001074	5	5q22	mitochondrial carrier triple repeat 1		GO:0005743(mitochondrial inner membrane)//GO:0016021(integral component of membrane)	GO:0003735(structural constituent of ribosome)	GO:0006412(translation)//GO:0006810(transport)
Mrpl52	ENSRNOG00000039297	protein_coding	+	chr15:36955393-36958618	34.7621	22.6367	1.53565	0.618852	0.00385	0.0997172	up	37.5798	34.1213	32.5853	27.1101	19.1472	21.6528	361037	-	RGD:1309297|Ensembl:ENSRNOG00000039297	15	15p13	mitochondrial ribosomal protein L52		GO:0005739(mitochondrion)//GO:0005840(ribosome)
Rab7b	ENSRNOG00000039754	protein_coding	+	chr13:53536347-53553149	3.34297	0.801187	4.17252	2.06092	0.00935	0.157531	up	1.18758	2.77812	6.06322	0.886428	0.599671	0.917463	501854	RGD1562617	RGD:1562617|Ensembl:ENSRNOG00000039754	13	13q13	Rab7b, member RAS oncogene family	rno04145(Phagosome)//rno05132(Salmonella infection)//rno05146(Amoebiasis)	GO:0005764(lysosome)//GO:0005794(Golgi apparatus)//GO:0005770(late endosome)//GO:0005802(trans-Golgi network)//GO:0045335(phagocytic vesicle)	GO:0005525(GTP binding)	GO:0034144(negative regulation of toll-like receptor 4 signaling pathway)//GO:0045654(positive regulation of megakaryocyte differentiation)//GO:0007264(small GTPase mediated signal transduction)//GO:0034499(late endosome to Golgi transport)//GO:0032755(positive regulation of interleukin-6 production)//GO:0034164(negative regulation of toll-like receptor 9 signaling pathway)//GO:0051092(positive r…
Abracl	ENSRNOG00000040145	protein_coding	-	chr1:14859230-14869483	9.54356	4.83196	1.97509	0.981919	0.0323	0.288232	up	11.812	9.98664	6.83207	6.45393	3.74865	4.2933	685045	-	RGD:1583256|Ensembl:ENSRNOG00000051450	1	1p12	ABRA C-terminal like
Eif3h	ENSRNOG00000040153	protein_coding	-	chr6:116799060-116809296	28.5335	11.8639	2.40507	1.26608	0.00015	0.0104737	up	39.0306	4.67813	41.8918	5.62015	24.6031	5.36836	299899	Eif3s3	RGD:735178|Ensembl:ENSRNOG00000040153	6	-	eukaryotic translation initiation factor 3, subunit H	rno03013(RNA transport)//rno05162(Measles)	GO:0033290(eukaryotic 48S preinitiation complex)//GO:0016282(eukaryotic 43S preinitiation complex)//GO:0005575(cellular_component)//GO:0005852(eukaryotic translation initiation factor 3 complex)	GO:0003674(molecular_function)//GO:0003743(translation initiation factor activity)	GO:0006413(translational initiation)//GO:0008150(biological_process)//GO:0001731(formation of translation preinitiation complex)
LOC680656	ENSRNOG00000042062	protein_coding	+	chr5:176614965-176615643	6.55453	1.03649	6.32379	2.66079	0.0248	0.253096	up	5.7881	5.32968	8.5458	2.14147	0.967996	0	680656	-	RGD:1589420	5	5q36	hypothetical protein LOC680656		GO:0016021(integral component of membrane)
Nat14	ENSRNOG00000042414	protein_coding	+	chr1:76071584-76073672	8.16551	5.28908	1.54385	0.626528	0.0382	0.310972	up	7.70282	7.72016	9.07355	6.60442	6.10773	3.15508	361500	RGD1565991|Zfp628	RGD:1565991|Ensembl:ENSRNOG00000042414	1	1q12	N-acetyltransferase 14		GO:0016021(integral component of membrane)	GO:0008080(N-acetyltransferase activity)
Cdc42se2	ENSRNOG00000042449	protein_coding	-	chr10:39827147-39895658	21.7423	14.3555	1.51456	0.5989	0.0003	0.0177459	up	22.5269	23.0955	19.6046	17.593	13.4967	11.977	691031	RGD1563924	RGD:1563924|Ensembl:ENSRNOG00000042449	10	10q22	CDC42 small effector 2		GO:0001891(phagocytic cup)//GO:0005886(plasma membrane)//GO:0070062(extracellular exosome)//GO:0042995(cell projection)//GO:0005856(cytoskeleton)//GO:0005737(cytoplasm)	GO:0005198(structural molecule activity)	GO:0006909(phagocytosis)//GO:0009966(regulation of signal transduction)//GO:0008360(regulation of cell shape)//GO:0007165(signal transduction)
Bmyc	ENSRNOG00000042556	protein_coding	+	chr3:2898074-2898834	18.4403	11.1563	1.6529	0.725	0.0261	0.258749	up	17.2931	18.3578	19.6698	15.9269	11.5905	5.95149	311807	B-myc|Mycb	RGD:1584970|Ensembl:ENSRNOG00000042556	3	3p13	brain expressed myelocytomatosis oncogene		GO:0005819(spindle)//GO:0005634(nucleus)	GO:0003700(transcription factor activity, sequence-specific DNA binding)	GO:0006355(regulation of transcription, DNA-templated)
Camta1	ENSRNOG00000042627	protein_coding	-	chr5:172507290-172577540	46.8231	17.4636	2.68118	1.42287	0.002	0.065125	up	54.4138	40.336	45.7195	23.1962	19.7308	9.46392	362665	-	RGD:1562703|Ensembl:ENSRNOG00000018602|Ensembl:ENSRNOG00000042627	5	5q36	calmodulin binding transcription activator 1		GO:0005634(nucleus)//GO:0005737(cytoplasm)	GO:0001077(transcriptional activator activity, RNA polymerase II core promoter proximal region sequence-specific binding)//GO:0043565(sequence-specific DNA binding)	GO:0006366(transcription from RNA polymerase II promoter)//GO:0045944(positive regulation of transcription from RNA polymerase II promoter)//GO:0050885(neuromuscular process controlling balance)
LOC690871	ENSRNOG00000042653	protein_coding	+	chr10:108876794-108878946	71.353	47.4571	1.50353	0.588352	0.03715	0.306476	up	101.431	51.6776	60.951	47.0712	37.3986	57.9014	690871	-	RGD:1590963|Ensembl:ENSRNOG00000042653	10	10q32.3	hypothetical protein LOC690871		GO:0005739(mitochondrion)
LOC684976	ENSRNOG00000042689	protein_coding	-	chr8:117790719-117795408	15.6655	2.48405	6.30641	2.65682	0.00705	0.135845	up	3.52	14.9801	28.4963	3.43988	3.12028	0.89199	684976	-	RGD:1584384	4	4q34	hypothetical protein LOC684976
Ciart	ENSRNOG00000042717	protein_coding	-	chr2:217478838-217482049	11.3717	6.12327	1.85713	0.893076	0.00635	0.128768	up	7.9323	10.1631	16.0197	4.6841	7.56196	6.12375	365871	RGD1566380	RGD:1566380|Ensembl:ENSRNOG00000042717	2	2q34	circadian associated repressor of transcription		GO:0005634(nucleus)	GO:0001046(core promoter sequence-specific DNA binding)//GO:0070888(E-box binding)	GO:0045892(negative regulation of transcription, DNA-templated)//GO:0045475(locomotor rhythm)//GO:0032922(circadian regulation of gene expression)
LOC685727	ENSRNOG00000042773	protein_coding	-	chr13:57484769-57485465	8.84603	3.57886	2.47175	1.30553	0.019	0.224389	up	7.60337	10.1818	8.75291	5.11816	5.08878	0.529643
Junb	ENSRNOG00000042838	protein_coding	-	chr19:37069074-37070109	40.9386	14.522	2.81907	1.49522	5e-05	0.00423313	up	19.1112	20.294	83.4106	14.5217	10.8359	18.2085	24517	-	RGD:2944|Ensembl:ENSRNOG00000042838	19	19q11	JunB proto-oncogene, AP-1 transcription factor subunit	rno04380(Osteoclast differentiation)//rno04668(TNF signaling pathway)	GO:0005654(nucleoplasm)//GO:0005667(transcription factor complex)//GO:0005634(nucleus)//GO:0000790(nuclear chromatin)	GO:0003700(transcription factor activity, sequence-specific DNA binding)//GO:0000981(RNA polymerase II transcription factor activity, sequence-specific DNA binding)//GO:0000978(RNA polymerase II core promoter proximal region sequence-specific DNA binding)//GO:0000977(RNA polymerase II regulatory region sequence-specific DNA binding)//GO:0008134(transcription factor binding)//GO:0043565(sequence-s…	GO:0046697(decidualization)//GO:0051591(response to cAMP)//GO:0060716(labyrinthine layer blood vessel development)//GO:0000122(negative regulation of transcription from RNA polymerase II promoter)//GO:0051412(response to corticosterone)//GO:0030316(osteoclast differentiation)//GO:0051726(regulation of cell cycle)//GO:0010941(regulation of cell death)//GO:0009987(cellular process)//GO:0001701(in u…
Rps28	ENSRNOG00000042886	protein_coding	-	chr7:18859670-18861040	240.875	155.307	1.55096	0.63316	0.00925	0.156822	up	9.91678	3.51608	20.6262	13.9007	3.24982	7.6041	691531	-	RGD:621046|Ensembl:ENSRNOG00000042886	7	7q12	ribosomal protein S28	rno03010(Ribosome)	GO:0022627(cytosolic small ribosomal subunit)//GO:0015935(small ribosomal subunit)//GO:0070062(extracellular exosome)//GO:0005737(cytoplasm)	GO:0044822(poly(A) RNA binding)//GO:0003723(RNA binding)//GO:0005515(protein binding)//GO:0003735(structural constituent of ribosome)	GO:0042274(ribosomal small subunit biogenesis)//GO:0006407(rRNA export from nucleus)//GO:0006412(translation)//GO:0042254(ribosome biogenesis)//GO:0008150(biological_process)//GO:0006364(rRNA processing)
Nudt21	ENSRNOG00000042983	protein_coding	+	chr19:11399733-11442077	29.8142	19.2385	1.54972	0.632009	0.0112	0.17142	up	32.3113	32.2354	24.896	21.1766	19.2431	17.2957	291877	Cpsf5	RGD:1305766|Ensembl:ENSRNOG00000042983	19	19p12	nudix hydrolase 21	rno03015(mRNA surveillance pathway)	GO:0005815(microtubule organizing center)//GO:0005575(cellular_component)//GO:0042382(paraspeckles)//GO:0005813(centrosome)//GO:0005849(mRNA cleavage factor complex)//GO:0005634(nucleus)	GO:0003674(molecular_function)//GO:0042826(histone deacetylase binding)//GO:0017091(AU-rich element binding)//GO:0042803(protein homodimerization activity)//GO:0003723(RNA binding)//GO:0003729(mRNA binding)//GO:0044822(poly(A) RNA binding)//GO:0016787(hydrolase activity)	GO:0006397(mRNA processing)//GO:0006378(mRNA polyadenylation)//GO:0051262(protein tetramerization)//GO:0008150(biological_process)
Mt2A	ENSRNOG00000043098	protein_coding	-	chr19:11283093-11283867	523.266	45.5837	11.4792	3.52095	5e-05	0.00423313	up	500.972	554.318	514.507	50.1214	37.5627	49.067	689415	Mt2	RGD:1592345|Ensembl:ENSRNOG00000043098	19	19p12	metallothionein 2A	rno04978(Mineral absorption)	GO:0005634(nucleus)//GO:0005575(cellular_component)//GO:0005737(cytoplasm)//GO:0048471(perinuclear region of cytoplasm)	GO:0046870(cadmium ion binding)//GO:0008270(zinc ion binding)//GO:0008144(drug binding)	GO:0048143(astrocyte activation)//GO:0071294(cellular response to zinc ion)//GO:0036018(cellular response to erythropoietin)//GO:0010273(detoxification of copper ion)//GO:0035690(cellular response to drug)//GO:0007263(nitric oxide mediated signal transduction)//GO:0006882(cellular zinc ion homeostasis)//GO:0036016(cellular response to interleukin-3)//GO:0045926(negative regulation of growth)
Fam43b	ENSRNOG00000043113	protein_coding	-	chr5:160558870-160559988	2.87395	0.98098	2.92967	1.55074	0.04635	0.338285	up	1.19183	3.71903	3.71099	1.18372	0.534138	1.22508	313650	RGD1560959	RGD:1560959|Ensembl:ENSRNOG00000043113	5	5q36	family with sequence similarity 43, member B
Itga9	ENSRNOG00000043167	protein_coding	+	chr8:126493594-126791845	2.23505	0.903638	2.47339	1.30649	0.00285	0.081276	up	2.56033	2.63042	1.51438	0.959388	1.06398	0.687548	685004	Itga9l	RGD:1311191|Ensembl:ENSRNOG00000043167	8	8q32	integrin subunit alpha 9	rno04151(PI3K-Akt signaling pathway)//rno04510(Focal adhesion)//rno04512(ECM-receptor interaction)//rno04514(Cell adhesion molecules (CAMs))//rno04810(Regulation of actin cytoskeleton)//rno05410(Hypertrophic cardiomyopathy (HCM))//rno05412(Arrhythmogenic right ventricular cardiomyopathy (ARVC))//rno05414(Dilated cardiomyopathy)	GO:0016020(membrane)//GO:0009925(basal plasma membrane)//GO:0034679(integrin alpha9-beta1 complex)	GO:0005518(collagen binding)//GO:0043236(laminin binding)//GO:0005515(protein binding)	GO:0007229(integrin-mediated signaling pathway)//GO:0007155(cell adhesion)//GO:0042060(wound healing)//GO:0030593(neutrophil chemotaxis)
Bcl3	ENSRNOG00000043416	protein_coding	-	chr1:81996115-82010351	2.77545	0.208766	13.2945	3.73276	0.03615	0.3033	up	2.04308	2.4816	3.80166	0	0.626297	0	680611	-	RGD:1589465|Ensembl:ENSRNOG00000043416	1	1q21	B-cell CLL/lymphoma 3	rno04668(TNF signaling pathway)	GO:0045171(intercellular bridge)//GO:0033257(Bcl3/NF-kappaB2 complex)//GO:0032996(Bcl3-Bcl10 complex)//GO:0043234(protein complex)//GO:0005654(nucleoplasm)//GO:0005634(nucleus)//GO:0005737(cytoplasm)	GO:0008134(transcription factor binding)//GO:0003677(DNA binding)//GO:0003700(transcription factor activity, sequence-specific DNA binding)	GO:0000060(protein import into nucleus, translocation)//GO:0045064(T-helper 2 cell differentiation)//GO:0007249(I-kappaB kinase/NF-kappaB signaling)//GO:0002315(marginal zone B cell differentiation)//GO:0002455(humoral immune response mediated by circulating immunoglobulin)//GO:0045727(positive regulation of translation)//GO:0042832(defense response to protozoan)//GO:0043066(negative regulation o…
Arc	ENSRNOG00000043465	protein_coding	-	chr7:115812498-115815943	4.45198	0.429863	10.3568	3.3725	5e-05	0.00423313	up	0.61406	0.751864	11.99	0.536856	0.276398	0.476333	54323	rg3.1	RGD:62037|Ensembl:ENSRNOG00000043465|Vega:OTTRNOG00000000252	7	7q34	activity-regulated cytoskeleton-associated protein	rno05031(Amphetamine addiction)	GO:0005768(endosome)//GO:0005886(plasma membrane)//GO:0005938(cell cortex)//GO:0001669(acrosomal vesicle)//GO:0015629(actin cytoskeleton)//GO:0045211(postsynaptic membrane)//GO:0014069(postsynaptic density)//GO:0030054(cell junction)//GO:0043197(dendritic spine)//GO:0005737(cytoplasm)	GO:0005515(protein binding)	GO:0006897(endocytosis)//GO:0007010(cytoskeleton organization)//GO:0007612(learning)//GO:0016477(cell migration)//GO:2000969(positive regulation of alpha-amino-3-hydroxy-5-methyl-4-isoxazole propionate selective glutamate receptor activity)//GO:0009952(anterior/posterior pattern specification)//GO:0007492(endoderm development)//GO:0048168(regulation of neuronal synaptic plasticity)//GO:0022604(re…
Ifnar2	ENSRNOG00000045668	protein_coding	+	chr11:35148028-35167632	5.59583	3.3558	1.66751	0.737696	0.03515	0.29951	up	4.62536	5.59221	6.5699	2.96383	2.67233	4.43123	686326	-	RGD:1583177|Ensembl:ENSRNOG00000045668	11	-	interferon alpha and beta receptor subunit 2	rno04060(Cytokine-cytokine receptor interaction)//rno04151(PI3K-Akt signaling pathway)//rno04380(Osteoclast differentiation)//rno04620(Toll-like receptor signaling pathway)//rno04630(Jak-STAT signaling pathway)//rno04650(Natural killer cell mediated cytotoxicity)//rno05160(Hepatitis C)//rno05162(Measles)//rno05164(Influenza A)//rno05168(Herpes simplex infection)	GO:0005886(plasma membrane)//GO:0005887(integral component of plasma membrane)//GO:0005615(extracellular space)//GO:0016021(integral component of membrane)	GO:0004905(type I interferon receptor activity)//GO:0019901(protein kinase binding)//GO:0042015(interleukin-20 binding)//GO:0019962(type I interferon binding)	GO:0006357(regulation of transcription from RNA polymerase II promoter)//GO:0035455(response to interferon-alpha)//GO:0060337(type I interferon signaling pathway)//GO:0008283(cell proliferation)
Ebna1bp2	ENSRNOG00000045760	protein_coding	+	chr5:141402742-141597702	3.00189	1.13604	2.6424	1.40185	0.02875	0.272722	up	0.333668	8.3883	0.283712	2.72193	0.224519	0.46168	114021	Ebp2	RGD:1305762|Ensembl:ENSRNOG00000045760|Vega:OTTRNOG00000001149	5	5q36	EBNA1 binding protein 2		GO:0005730(nucleolus)//GO:0030687(preribosome, large subunit precursor)//GO:0034399(nuclear periphery)		GO:0006364(rRNA processing)//GO:0042273(ribosomal large subunit biogenesis)
RGD1563962	ENSRNOG00000045814	protein_coding	+	chr2:185165819-185177312	6.88799	0.349806	19.6909	4.29946	0.00275	0.0795972	up	0.92992	19.2582	0.475843	0.278267	0.627135	0.144017	499636	-	RGD:1563962|Ensembl:ENSRNOG00000045814	2	2q31	similar to Mss4 protein		GO:0005622(intracellular)	GO:0046872(metal ion binding)//GO:0005085(guanyl-nucleotide exchange factor activity)	GO:0015031(protein transport)//GO:0007264(small GTPase mediated signal transduction)//GO:0043547(positive regulation of GTPase activity)
Thbs1	ENSRNOG00000045829	protein_coding	+	chr3:116415714-116422101	13.7405	4.75831	2.88768	1.52991	5e-05	0.00423313	up	8.0336	14.0854	19.1025	5.04837	6.00218	3.22438	445442	TSP-1|Tsp1	RGD:1588455	3	-	thrombospondin 1	rno04015(Rap1 signaling pathway)//rno04115(p53 signaling pathway)//rno04145(Phagosome)//rno04151(PI3K-Akt signaling pathway)//rno04350(TGF-beta signaling pathway)//rno04510(Focal adhesion)//rno04512(ECM-receptor interaction)//rno05144(Malaria)//rno05205(Proteoglycans in cancer)//rno05206(MicroRNAs in cancer)//rno05219(Bladder cancer)	GO:0016529(sarcoplasmic reticulum)//GO:0009897(external side of plasma membrane)//GO:0070062(extracellular exosome)//GO:0009986(cell surface)//GO:0005577(fibrinogen complex)//GO:0005783(endoplasmic reticulum)//GO:0031012(extracellular matrix)//GO:0031091(platelet alpha granule)//GO:0005615(extracellular space)//GO:0005737(cytoplasm)//GO:0030141(secretory granule)	GO:0043236(laminin binding)//GO:0017134(fibroblast growth factor binding)//GO:0008201(heparin binding)//GO:0001968(fibronectin binding)//GO:0030169(low-density lipoprotein particle binding)//GO:0070051(fibrinogen binding)//GO:0001786(phosphatidylserine binding)//GO:0050431(transforming growth factor beta binding)//GO:0005178(integrin binding)//GO:0050840(extracellular matrix binding)//GO:0070052(…	GO:0071363(cellular response to growth factor stimulus)//GO:0043536(positive regulation of blood vessel endothelial cell migration)//GO:0032026(response to magnesium ion)//GO:1902043(positive regulation of extrinsic apoptotic signaling pathway via death domain receptors)//GO:0010751(negative regulation of nitric oxide mediated signal transduction)//GO:0016477(cell migration)//GO:0071356(cellular …
Hist1h4b	ENSRNOG00000045840	protein_coding	-	chr4:235021875-235022187	74.4268	30.2219	2.46268	1.30023	0.01115	0.170857	up	33.6224	44.178	11.9824	30.3219	50.3692	44.1428	64627	H1ft|Hist4|Hist4h4	RGD:620814|Ensembl:ENSRNOG00000054017	17	17q11	histone cluster 1, H4b	rno05034(Alcoholism)//rno05203(Viral carcinogenesis)//rno05322(Systemic lupus erythematosus)	GO:0005654(nucleoplasm)//GO:0000784(nuclear chromosome, telomeric region)//GO:0070062(extracellular exosome)//GO:0000786(nucleosome)//GO:0016020(membrane)	GO:0044822(poly(A) RNA binding)//GO:0046982(protein heterodimerization activity)//GO:0042393(histone binding)//GO:0003677(DNA binding)//GO:0019904(protein domain specific binding)	GO:0051290(protein heterotetramerization)//GO:0006335(DNA replication-dependent nucleosome assembly)//GO:0006336(DNA replication-independent nucleosome assembly)//GO:0030154(cell differentiation)//GO:0001503(ossification)//GO:0006352(DNA-templated transcription, initiation)//GO:0007275(multicellular organism development)//GO:0045653(negative regulation of megakaryocyte differentiation)
LOC100909544	ENSRNOG00000045877	protein_coding	-	chr20:5990653-5996635	5.29784	1.52406	3.47615	1.79749	5e-05	0.00423313	up	0.79154	1.58599	13.516	1.67959	1.86987	1.02271	100909544	-	RGD:6502942	20	-	bromodomain-containing protein 2-like		GO:0005634(nucleus)//GO:0005737(cytoplasm)	GO:0070577(lysine-acetylated histone binding)//GO:0003682(chromatin binding)	GO:0006357(regulation of transcription from RNA polymerase II promoter)//GO:0006351(transcription, DNA-templated)//GO:0006334(nucleosome assembly)//GO:0016568(chromatin modification)
LOC100365810	ENSRNOG00000045885	protein_coding	-	chr8:104534217-104534625	14.3705	4.55095	3.15769	1.65887	0.04485	0.333275	up	10.8443	8.85195	23.4153	9.364	4.28887	0	100365810	-	RGD:2318277|Ensembl:ENSRNOG00000045885	8	-	40S ribosomal protein S17-like	rno03010(Ribosome)		GO:0003735(structural constituent of ribosome)	GO:0006412(translation)//GO:0000028(ribosomal small subunit assembly)
LOC678893	ENSRNOG00000045941	protein_coding	+	chr6:112608984-112700000	18.5276	12.0007	1.54388	0.626561	0.00045	0.0242857	up	14.7251	22.22	18.6377	13.8521	13.0629	9.08699
Cbx4	ENSRNOG00000046207	protein_coding	-	chr10:107803834-107809392	17.0464	11.2207	1.51918	0.603297	0.01275	0.184718	up	15.8733	19.2848	15.981	10.4238	13.9373	9.30105	501403	-	RGD:1587243|Ensembl:ENSRNOG00000046207	10	-	chromobox 4		GO:0031519(PcG protein complex)//GO:0005634(nucleus)//GO:0035102(PRC1 complex)//GO:0016604(nuclear body)	GO:0032183(SUMO binding)//GO:0003727(single-stranded RNA binding)//GO:0019899(enzyme binding)//GO:0003682(chromatin binding)//GO:0044212(transcription regulatory region DNA binding)//GO:0035064(methylated histone binding)//GO:0051219(phosphoprotein binding)//GO:0019789(SUMO transferase activity)	GO:0016925(protein sumoylation)//GO:0045892(negative regulation of transcription, DNA-templated)//GO:0000122(negative regulation of transcription from RNA polymerase II promoter)
Bend3	ENSRNOG00000046505	protein_coding	+	chr20:49908062-49926273	4.53392	2.84748	1.59226	0.671074	0.02555	0.256371	up	4.43989	4.82921	4.33265	3.89553	2.48317	2.16374	683923	-	RGD:1596570|Ensembl:ENSRNOG00000046505	20	-	BEN domain containing 3		GO:0005730(nucleolus)//GO:0005720(nuclear heterochromatin)	GO:0000182(rDNA binding)	GO:0000183(chromatin silencing at rDNA)//GO:0098532(histone H3-K27 trimethylation)//GO:0080182(histone H3-K4 trimethylation)//GO:0034773(histone H4-K20 trimethylation)//GO:0006306(DNA methylation)//GO:0000122(negative regulation of transcription from RNA polymerase II promoter)//GO:0036124(histone H3-K9 trimethylation)//GO:0043967(histone H4 acetylation)
Fosb	ENSRNOG00000046667	protein_coding	-	chr1:81481173-81487900	8.31039	0.997052	8.33493	3.05917	5e-05	0.00423313	up	0.375241	2.19257	22.3633	0.914037	1.20372	0.873399	100360880	fra-2	RGD:1308198|Ensembl:ENSRNOG00000046667	1	1q21	FBJ osteosarcoma oncogene B	rno04380(Osteoclast differentiation)//rno05030(Cocaine addiction)//rno05031(Amphetamine addiction)//rno05034(Alcoholism)	GO:0005634(nucleus)	GO:0003700(transcription factor activity, sequence-specific DNA binding)//GO:0043565(sequence-specific DNA binding)//GO:0000978(RNA polymerase II core promoter proximal region sequence-specific DNA binding)//GO:0001077(transcriptional activator activity, RNA polymerase II core promoter proximal region sequence-specific binding)//GO:0003677(DNA binding)//GO:0003690(double-stranded DNA binding)	GO:0042493(response to drug)//GO:0032570(response to progesterone)//GO:0043278(response to morphine)//GO:0007565(female pregnancy)//GO:0051591(response to cAMP)//GO:0006366(transcription from RNA polymerase II promoter)//GO:0045944(positive regulation of transcription from RNA polymerase II promoter)//GO:0006357(regulation of transcription from RNA polymerase II promoter)//GO:0071277(cellular res…
Rpusd2	ENSRNOG00000046797	protein_coding	+	chr3:117373332-117377075	6.44402	2.10487	3.06148	1.61423	0.0006	0.029236	up	9.12844	0	10.2036	1.21362	4.78693	0.314049	311326	RGD1306147	RGD:1306147|Ensembl:ENSRNOG00000046797	3	3q35	RNA pseudouridylate synthase domain containing 2		GO:0005739(mitochondrion)//GO:0005575(cellular_component)	GO:0044822(poly(A) RNA binding)//GO:0003723(RNA binding)//GO:0003674(molecular_function)//GO:0009982(pseudouridine synthase activity)//GO:0019239(deaminase activity)	GO:0031119(tRNA pseudouridine synthesis)//GO:0008150(biological_process)
LOC100910990	ENSRNOG00000046990	protein_coding	+	chr3:159531227-159538943	3.15909	1.32082	2.39177	1.25808	0.0172	0.213753	up	1.68572	3.66038	4.13117	2.5209	1.27848	0.163083	100910990	-	RGD:6495669|Ensembl:ENSRNOG00000046990|Ensembl:ENSRNOG00000049913	3	-	copine-1-like		GO:0005886(plasma membrane)//GO:0070062(extracellular exosome)//GO:0016020(membrane)//GO:0005829(cytosol)//GO:0005634(nucleus)//GO:0005737(cytoplasm)	GO:0003676(nucleic acid binding)//GO:0051059(NF-kappaB binding)//GO:0042803(protein homodimerization activity)//GO:0004175(endopeptidase activity)//GO:0000166(nucleotide binding)//GO:0001786(phosphatidylserine binding)//GO:0005509(calcium ion binding)	GO:0010629(negative regulation of gene expression)//GO:1903265(positive regulation of tumor necrosis factor-mediated signaling pathway)//GO:0045666(positive regulation of neuron differentiation)//GO:0043392(negative regulation of DNA binding)//GO:1901223(negative regulation of NIK/NF-kappaB signaling)//GO:0006351(transcription, DNA-templated)//GO:0030154(cell differentiation)//GO:0051897(positive…
Clpp	ENSRNOG00000047052	protein_coding	-	chr9:9049367-9055012	23.3698	15.3607	1.5214	0.605397	0.0146	0.196984	up	20.3486	24.0114	25.7494	15.4543	15.5565	15.0714	301117	-	RGD:1588583|Ensembl:ENSRNOG00000047052	9	9q11	caseinolytic mitochondrial matrix peptidase proteolytic subunit		GO:0009368(endopeptidase Clp complex)//GO:0005739(mitochondrion)//GO:0005759(mitochondrial matrix)	GO:0005515(protein binding)//GO:0004252(serine-type endopeptidase activity)//GO:0042802(identical protein binding)	GO:0051260(protein homooligomerization)//GO:0051603(proteolysis involved in cellular protein catabolic process)
Srp68	ENSRNOG00000047119	protein_coding	-	chr10:104880914-104893428	9.10397	2.9741	3.06108	1.61404	0.00055	0.0276963	up	15.8064	10.337	1.16846	2.30615	3.69894	2.91721	363707	-	RGD:1305376|Ensembl:ENSRNOG00000009351	10	10q32.3	signal recognition particle 68	rno03060(Protein export)	GO:0005783(endoplasmic reticulum)//GO:0005786(signal recognition particle, endoplasmic reticulum targeting)//GO:0005925(focal adhesion)//GO:0005737(cytoplasm)	GO:0005047(signal recognition particle binding)//GO:0044822(poly(A) RNA binding)//GO:0030942(endoplasmic reticulum signal peptide binding)//GO:0008312(7S RNA binding)	GO:0006614(SRP-dependent cotranslational protein targeting to membrane)//GO:0042493(response to drug)//GO:0045047(protein targeting to ER)
Prr22	ENSRNOG00000047295	protein_coding	-	chr9:9284180-9286000	4.03409	1.87095	2.15617	1.10847	0.0119	0.17714	up	3.079	4.75677	4.2665	3.31067	1.5572	0.744968	680177	-	RGD:1595447|Ensembl:ENSRNOG00000047295	9	-	proline rich 22
Aldh18a1	ENSRNOG00000047305	protein_coding	-	chr1:267086302-267114928	5.41683	1.32775	4.07969	2.02846	5e-05	0.00423313	up	2.64981	6.81371	6.78697	1.19068	1.25193	1.54065	361755	Pycs	RGD:1311431|Ensembl:ENSRNOG00000015267|Ensembl:ENSRNOG00000060047	1	1q54	aldehyde dehydrogenase 18 family, member A1	rno00330(Arginine and proline metabolism)//rno01100(Metabolic pathways)//rno01230(Biosynthesis of amino acids)	GO:0005739(mitochondrion)//GO:0005737(cytoplasm)	GO:0004349(glutamate 5-kinase activity)//GO:0044822(poly(A) RNA binding)//GO:0017084(delta1-pyrroline-5-carboxylate synthetase activity)//GO:0042802(identical protein binding)//GO:0004350(glutamate-5-semialdehyde dehydrogenase activity)	GO:0055114(oxidation-reduction process)//GO:0006561(proline biosynthetic process)//GO:0016310(phosphorylation)//GO:0019240(citrulline biosynthetic process)//GO:0006592(ornithine biosynthetic process)//GO:0006536(glutamate metabolic process)
Ctdsp2	ENSRNOG00000047598	protein_coding	+	chr7:70460049-70464817	23.5789	13.8494	1.70253	0.76768	0.0102	0.164096	up	21.9386	24.0642	24.734	14.9161	13.0677	13.5642	100365370	-	RGD:2319209	7	-	CTD small phosphatase 2			GO:0008420(CTD phosphatase activity)//GO:0004721(phosphoprotein phosphatase activity)	GO:0001933(negative regulation of protein phosphorylation)//GO:0006470(protein dephosphorylation)//GO:2000134(negative regulation of G1/S transition of mitotic cell cycle)
Sec22c	ENSRNOG00000047873	protein_coding	-	chr8:129507929-129520041	17.5017	11.4638	1.52669	0.61041	0.03245	0.289189	up	15.73	19.2375	17.5374	14.046	9.96243	10.3829	687022	-	RGD:1590146|Ensembl:ENSRNOG00000047873	8	-	SEC22 homolog C, vesicle trafficking protein		GO:0016021(integral component of membrane)//GO:0031201(SNARE complex)	GO:0000149(SNARE binding)//GO:0005484(SNAP receptor activity)	GO:0048280(vesicle fusion with Golgi apparatus)//GO:0006887(exocytosis)//GO:0006888(ER to Golgi vesicle-mediated transport)
Nelfcd	ENSRNOG00000047874	protein_coding	+	chr3:178573031-178574252	26.826	13.2863	2.01907	1.01369	0.01125	0.17142	up	31.6539	29.4634	19.3608	16.0469	14.5616	9.25037	679203	-	RGD:1590753	3	-	negative elongation factor complex member C/D		GO:0005634(nucleus)//GO:0005575(cellular_component)//GO:0032021(NELF complex)//GO:0016020(membrane)	GO:0003674(molecular_function)	GO:0045892(negative regulation of transcription, DNA-templated)//GO:0008150(biological_process)
AABR06092040.3	ENSRNOG00000048110	protein_coding	-	chr17:55671836-55699822	6.64461	0.961735	6.90897	2.78847	0.02955	0.275868	up	7.71827	12.2155	0	0	2.34767	0.537536
Dkc1	ENSRNOG00000048151	protein_coding	-	chr1:151564296-151578593	134.411	36.1159	3.72164	1.89594	5e-05	0.00423313	up	178.747	38.4408	186.045	39.204	36.636	32.5078	170944	Nap57	RGD:621780|Ensembl:ENSRNOG00000055562	X	-	dyskerin pseudouridine synthase 1	rno03008(Ribosome biogenesis in eukaryotes)	GO:0005697(telomerase holoenzyme complex)//GO:0031429(box H/ACA snoRNP complex)//GO:0090661(box H/ACA telomerase RNP complex)//GO:0005730(nucleolus)//GO:0015030(Cajal body)//GO:0005654(nucleoplasm)//GO:0005634(nucleus)//GO:0005732(small nucleolar ribonucleoprotein complex)	GO:0009982(pseudouridine synthase activity)//GO:0003723(RNA binding)//GO:0034513(box H/ACA snoRNA binding)//GO:0070034(telomerase RNA binding)//GO:0003720(telomerase activity)//GO:0044822(poly(A) RNA binding)//GO:0005515(protein binding)	GO:0031120(snRNA pseudouridine synthesis)//GO:0090669(telomerase RNA stabilization)//GO:0033979(box H/ACA snoRNA metabolic process)//GO:0032212(positive regulation of telomere maintenance via telomerase)//GO:0000454(snoRNA guided rRNA pseudouridine synthesis)//GO:0007004(telomere maintenance via telomerase)//GO:0008283(cell proliferation)//GO:0000495(box H/ACA snoRNA 3'-end processing)//GO:190487…
Immp2l	ENSRNOG00000048173	protein_coding	+	chr6:71131941-71221878	85.8217	0	inf	inf	0.0088	0.154687	up	0	155.185	102.28	0	0	0	100359529	-	RGD:2323665	6	-	inner mitochondrial membrane peptidase subunit 2	rno03060(Protein export)	GO:0042720(mitochondrial inner membrane peptidase complex)//GO:0005739(mitochondrion)	GO:0008233(peptidase activity)	GO:0033108(mitochondrial respiratory chain complex assembly)//GO:0061300(cerebellum vasculature development)//GO:0030728(ovulation)//GO:0006801(superoxide metabolic process)//GO:0006974(cellular response to DNA damage stimulus)//GO:0007420(brain development)//GO:0022904(respiratory electron transport chain)//GO:0007283(spermatogenesis)//GO:0001541(ovarian follicle development)//GO:0006627(protein…
Hnrnph3	ENSRNOG00000048193	protein_coding	+	chr20:29013727-29017770	11.0751	0.340903	32.4874	5.02181	0.041	0.321032	up	15.1451	0	18.0802	0.537617	0.485091	0	361838	Hnrph3	RGD:1310019|Ensembl:ENSRNOG00000048193	20	20p11	heterogeneous nuclear ribonucleoprotein H3		GO:0030529(intracellular ribonucleoprotein complex)//GO:0005634(nucleus)//GO:0005575(cellular_component)//GO:0019013(viral nucleocapsid)//GO:0005654(nucleoplasm)	GO:0044822(poly(A) RNA binding)//GO:0000166(nucleotide binding)//GO:0003674(molecular_function)	GO:0030855(epithelial cell differentiation)//GO:0008150(biological_process)
Yme1l1	ENSRNOG00000048225	protein_coding	-	chr17:91466351-91503738	19.7729	13.0536	1.51475	0.599083	0.00155	0.0546779	up	21.9755	12.0173	25.3261	13.1648	14.9238	11.0722	114217	FtsH1	RGD:620764|Ensembl:ENSRNOG00000055012	17	17q12.3	YME1-like 1 ATPase		GO:0005654(nucleoplasm)//GO:0005743(mitochondrial inner membrane)//GO:0005739(mitochondrion)//GO:0016021(integral component of membrane)//GO:0016020(membrane)	GO:0005524(ATP binding)//GO:0008237(metallopeptidase activity)//GO:0004176(ATP-dependent peptidase activity)//GO:0046872(metal ion binding)//GO:0004222(metalloendopeptidase activity)	GO:0007005(mitochondrion organization)//GO:0008283(cell proliferation)//GO:0006515(misfolded or incompletely synthesized protein catabolic process)
Hmgn1	ENSRNOG00000048226	protein_coding	+	chr11:42691941-42697860	59.589	35.3569	1.68536	0.753054	5e-05	0.00423313	up	97.9627	27.8238	52.9805	34.797	23.1735	48.1003	360704	-	RGD:1307761|Ensembl:ENSRNOG00000050978	11	11q11	high mobility group nucleosome binding domain 1	rno05168(Herpes simplex infection)	GO:0005634(nucleus)//GO:0000785(chromatin)	GO:0003682(chromatin binding)//GO:0031492(nucleosomal DNA binding)	GO:0006325(chromatin organization)//GO:0006283(transcription-coupled nucleotide-excision repair)//GO:0050678(regulation of epithelial cell proliferation)//GO:0010225(response to UV-C)//GO:1901666(positive regulation of NAD+ ADP-ribosyltransferase activity)//GO:0000720(pyrimidine dimer repair by nucleotide-excision repair)//GO:0040034(regulation of development, heterochronic)//GO:0006357(regulatio…
Dr1	ENSRNOG00000048308	protein_coding	-	chr14:2464434-2473311	23.6622	9.66452	2.44835	1.29181	0.0082	0.147513	up	30.1413	23.3664	17.4788	2.54975	0	26.4438	289881	-	RGD:1305201|Ensembl:ENSRNOG00000048308	14	14p22	down-regulator of transcription 1, TBP-binding (negative cofactor 2)		GO:0005634(nucleus)//GO:0005575(cellular_component)//GO:0005671(Ada2/Gcn5/Ada3 transcription activator complex)	GO:0017025(TBP-class protein binding)//GO:0003674(molecular_function)//GO:0046982(protein heterodimerization activity)//GO:0003677(DNA binding)	GO:0006351(transcription, DNA-templated)//GO:0006355(regulation of transcription, DNA-templated)//GO:0008150(biological_process)//GO:0043966(histone H3 acetylation)
LOC100910370	ENSRNOG00000048523	protein_coding	+	chr7:117952480-117954513	65.256	9.95056	6.55802	2.71326	5e-05	0.00423313	up	10.9991	6.97316	177.796	10.3115	9.31447	10.2257	100910370	-	RGD:6498932|Ensembl:ENSRNOG00000048523	7	-	60S ribosomal protein L8-like	rno03010(Ribosome)		GO:0003735(structural constituent of ribosome)	GO:0002181(cytoplasmic translation)
Phf6	ENSRNOG00000048650	protein_coding	-	chrX:152893959-152913416	3.14154	0.831781	3.77687	1.91719	0.0407	0.320164	up	7.92279	0.662494	0.83933	0.736254	0.997171	0.761919	100359714	-	RGD:2323526|Ensembl:ENSRNOG00000002276	X	-	PHD finger protein 6		GO:0005654(nucleoplasm)//GO:0005634(nucleus)//GO:0005730(nucleolus)	GO:0042826(histone deacetylase binding)//GO:0019899(enzyme binding)//GO:0042393(histone binding)//GO:0044822(poly(A) RNA binding)//GO:0051219(phosphoprotein binding)//GO:0008270(zinc ion binding)//GO:0097110(scaffold protein binding)//GO:0043021(ribonucleoprotein complex binding)//GO:0015631(tubulin binding)
Vps37d	ENSRNOG00000048699	protein_coding	+	chr12:26650963-26656443	8.58935	5.57136	1.5417	0.624519	0.0399	0.317559	up	3.7987	11.4961	10.4732	5.75674	5.42193	5.53542	687208	-	RGD:1587769|Ensembl:ENSRNOG00000048699|Vega:OTTRNOG00000000768	12	-	VPS37D, ESCRT-I subunit	rno04144(Endocytosis)	GO:0000813(ESCRT I complex)//GO:0070062(extracellular exosome)
Sowahc	ENSRNOG00000048831	protein_coding	+	chr20:30621650-30626117	5.60625	3.58045	1.56579	0.646893	0.0041	0.103424	up	4.78568	4.30493	7.72813	4.68544	3.68236	2.37356	503306	Ankrd57	RGD:1595666|Ensembl:ENSRNOG00000048831	20	-	sosondowah ankyrin repeat domain family member C
Twf2	ENSRNOG00000048915	protein_coding	+	chr8:114259814-114272429	3.2687	1.42074	2.3007	1.20207	0.01725	0.213982	up	4.52474	2.15938	3.12197	1.93309	1.16195	1.16719	684352	-	RGD:1591460|Ensembl:ENSRNOG00000048915	8	-	twinfilin actin-binding protein 2		GO:0070062(extracellular exosome)//GO:0030027(lamellipodium)//GO:0032420(stereocilium)//GO:0048471(perinuclear region of cytoplasm)//GO:0030175(filopodium)//GO:0030016(myofibril)//GO:0030426(growth cone)	GO:0005546(phosphatidylinositol-4,5-bisphosphate binding)//GO:0003785(actin monomer binding)//GO:0005080(protein kinase C binding)//GO:0005524(ATP binding)//GO:0016301(kinase activity)//GO:0044822(poly(A) RNA binding)	GO:0071363(cellular response to growth factor stimulus)//GO:0010976(positive regulation of neuron projection development)//GO:0071300(cellular response to retinoic acid)//GO:0051016(barbed-end actin filament capping)//GO:0030837(negative regulation of actin filament polymerization)//GO:0016310(phosphorylation)//GO:0042989(sequestering of actin monomers)//GO:0010592(positive regulation of lamellip…
CEP170	ENSRNOG00000048922	protein_coding	+	chr13:48912974-48940066	3.16939	1.73925	1.82227	0.865738	0.0104	0.16535	up	5.05155	1.12442	3.33219	0.863592	4.01033	0.343833	171457	KAB1|Kab|Rhk1	RGD:621868	13	13q25	centrosomal protein 170		GO:0031965(nuclear membrane)//GO:0005813(centrosome)//GO:0005814(centriole)//GO:0005737(cytoplasm)
LOC689064	ENSRNOG00000048955	protein_coding	-	chr1:175127945-175129363	21.42	12.9997	1.64774	0.720485	0.031	0.282019	up	23.2734	22.6276	18.3591	13.8801	13.0525	12.0664	689064	-	RGD:1597422|Ensembl:ENSRNOG00000047098	1	1q32	beta-globin	rno05143(African trypanosomiasis)//rno05144(Malaria)	GO:0005833(hemoglobin complex)//GO:0072562(blood microparticle)	GO:0005506(iron ion binding)//GO:0005344(oxygen transporter activity)//GO:0019825(oxygen binding)//GO:0020037(heme binding)	GO:0015671(oxygen transport)
Macrod2	ENSRNOG00000049149	protein_coding	+	chr3:142006786-142284349	30.9254	0	inf	inf	0.00195	0.0639581	up	15.7591	63.2832	13.7338	0	0	0	685695	-	RGD:1591318	3	3q41	MACRO domain containing 2		GO:0005634(nucleus)	GO:0016798(hydrolase activity, acting on glycosyl bonds)//GO:0019213(deacetylase activity)	GO:0042278(purine nucleoside metabolic process)//GO:0051725(protein de-ADP-ribosylation)//GO:0006974(cellular response to DNA damage stimulus)
LOC100911837	ENSRNOG00000049255	protein_coding	-	chr11:88903619-88994970	3.1582	1.22495	2.57823	1.36638	0.00085	0.0363221	up	1.53093	1.84026	6.10341	1.07076	1.65403	0.950062	100911837	-	RGD:6490647|Ensembl:ENSRNOG00000049255	11	-	protein HIRA-like		GO:0005634(nucleus)		GO:0016568(chromatin modification)//GO:0006351(transcription, DNA-templated)//GO:0006355(regulation of transcription, DNA-templated)
Slc2a3	ENSRNOG00000049298	protein_coding	-	chr4:222773212-222784266	2.26777	0.586073	3.86943	1.95212	0.0184	0.22255	up	1.16808	4.83907	0.796173	1.39678	0	0.361438	25551	GLUT3	RGD:3706|Ensembl:ENSRNOG00000008376	4	4q42	solute carrier family 2 (facilitated glucose transporter), member 3		GO:0016021(integral component of membrane)//GO:0005887(integral component of plasma membrane)//GO:0005901(caveola)//GO:0005886(plasma membrane)//GO:0070062(extracellular exosome)//GO:0030672(synaptic vesicle membrane)//GO:0005737(cytoplasm)//GO:0002080(acrosomal membrane)	GO:0005536(glucose binding)//GO:0019900(kinase binding)//GO:0016936(galactoside binding)//GO:0015145(monosaccharide transmembrane transporter activity)//GO:0033222(xylose binding)//GO:0055056(D-glucose transmembrane transporter activity)//GO:0033300(dehydroascorbic acid transporter activity)//GO:0005355(glucose transmembrane transporter activity)//GO:0005515(protein binding)	GO:0015758(glucose transport)//GO:0043066(negative regulation of apoptotic process)//GO:1904659(glucose transmembrane transport)//GO:0009749(response to glucose)//GO:0015749(monosaccharide transport)//GO:0046323(glucose import)//GO:0070837(dehydroascorbic acid transport)
Tmem234	ENSRNOG00000049326	protein_coding	+	chr5:151532920-151546875	17.6956	10.5037	1.6847	0.752494	0.00315	0.0872595	up	16.2435	17.8355	19.0078	12.9922	6.64056	11.8783	682404	-	RGD:1583487	5	-	transmembrane protein 234		GO:0016021(integral component of membrane)
Cebpb	ENSRNOG00000049393	protein_coding	+	chr3:170577776-170578880	7.85404	2.62519	2.99179	1.58101	0.00655	0.13048	up	3.2514	6.5242	13.7865	3.45526	1.55967	2.86063	24253	Il6dbp|NF-IL6|TCF5	RGD:2327|Ensembl:ENSRNOG00000057347	3	3q42	CCAAT/enhancer binding protein beta	rno04668(TNF signaling pathway)//rno05152(Tuberculosis)//rno05202(Transcriptional misregulation in cancer)	GO:0000779(condensed chromosome, centromeric region)//GO:0000790(nuclear chromatin)//GO:0036488(CHOP-C/EBP complex)//GO:0016363(nuclear matrix)//GO:0005654(nucleoplasm)//GO:0005634(nucleus)//GO:0005737(cytoplasm)	GO:0019900(kinase binding)//GO:0003682(chromatin binding)//GO:0042803(protein homodimerization activity)//GO:0042826(histone deacetylase binding)//GO:0000981(RNA polymerase II transcription factor activity, sequence-specific DNA binding)//GO:0000979(RNA polymerase II core promoter sequence-specific DNA binding)//GO:0000978(RNA polymerase II core promoter proximal region sequence-specific DNA bind…	GO:0071230(cellular response to amino acid stimulus)//GO:0045600(positive regulation of fat cell differentiation)//GO:0045670(regulation of osteoclast differentiation)//GO:0001892(embryonic placenta development)//GO:0030182(neuron differentiation)//GO:0045444(fat cell differentiation)//GO:0042742(defense response to bacterium)//GO:0072574(hepatocyte proliferation)//GO:0070059(intrinsic apoptotic …
Zfp92	ENSRNOG00000049432	protein_coding	-	chr1:153132593-153139442	3.90283	1.59401	2.44844	1.29186	0.0229	0.245174	up	4.9934	4.45063	2.26447	1.73807	2.01604	1.02793	503487	RGD1559446	RGD:1559446	X	-	ZFP92 zinc finger protein		GO:0005622(intracellular)	GO:0003676(nucleic acid binding)//GO:0046872(metal ion binding)	GO:0006355(regulation of transcription, DNA-templated)
Steap3	ENSRNOG00000049471	protein_coding	-	chr13:41363989-41380914	4.65385	2.68817	1.73123	0.791797	0.0093	0.156884	up	5.24754	3.03728	5.67672	3.31967	2.75538	1.98947	170824	-	RGD:708552|Ensembl:ENSRNOG00000049471	13	13q11	STEAP3 metalloreductase	rno04115(p53 signaling pathway)	GO:0005768(endosome)//GO:0005886(plasma membrane)//GO:0005887(integral component of plasma membrane)//GO:0010008(endosome membrane)//GO:0016021(integral component of membrane)//GO:0005771(multivesicular body)	GO:0000293(ferric-chelate reductase activity)//GO:0046872(metal ion binding)//GO:0008823(cupric reductase activity)//GO:0052851(ferric-chelate reductase (NADPH) activity)	GO:0055114(oxidation-reduction process)//GO:0097461(ferric iron import into cell)//GO:0006826(iron ion transport)//GO:0043065(positive regulation of apoptotic process)//GO:1902167(positive regulation of intrinsic apoptotic signaling pathway in response to DNA damage by p53 class mediator)//GO:0009306(protein secretion)//GO:1990182(exosomal secretion)//GO:0006915(apoptotic process)//GO:0015677(cop…
Mfsd7b	ENSRNOG00000049633	protein_coding	-	chr13:114180964-114224409	7.26627	3.7453	1.94011	0.956135	0.0065	0.130058	up	7.13316	7.44699	7.21866	5.49891	4.35715	1.37982
Hist1h2ah	ENSRNOG00000049649	protein_coding	+	chr17:45486781-45487174	64.3174	40.2446	1.59816	0.676412	0.0451	0.333474	up	33.5909	6.55019	13.9363	10.3235	15.7963	9.06852	502125	H2A.1	RGD:1594367|Ensembl:ENSRNOG00000049649	17	17p11	histone cluster 1, H2ah	rno05034(Alcoholism)//rno05322(Systemic lupus erythematosus)	GO:0005634(nucleus)//GO:0000786(nucleosome)//GO:0070062(extracellular exosome)//GO:0000790(nuclear chromatin)	GO:0019899(enzyme binding)//GO:0046982(protein heterodimerization activity)//GO:0003677(DNA binding)	GO:0006342(chromatin silencing)
AABR06007110.1	ENSRNOG00000049665	protein_coding	+	chr1:154731974-154737611	19.4516	7.07469	2.74946	1.45915	5e-05	0.00423313	up	9.45724	25.0626	23.8349	7.05318	9.99952	4.17137
LOC100911224	ENSRNOG00000049885	protein_coding	-	chr1:69605581-69611250	2.95517	1.1006	2.68505	1.42495	0.01905	0.224783	up	0.251406	8.39999	0.214124	2.06609	0.8469	0.388818	100911224	-	RGD:6494420|Ensembl:ENSRNOG00000046455	1	-	zinc finger protein interacting with ribonucleoprotein K-like		GO:0005622(intracellular)	GO:0046872(metal ion binding)//GO:0000977(RNA polymerase II regulatory region sequence-specific DNA binding)//GO:0003700(transcription factor activity, sequence-specific DNA binding)	GO:0006355(regulation of transcription, DNA-templated)
Pdxk	ENSRNOG00000049937	protein_coding	+	chr20:13102324-13124349	38.8993	23.4482	1.65894	0.730266	0.0006	0.029236	up	34.8	41.4448	40.4531	25.9095	24.8921	19.5431	83578	-	RGD:621324|Ensembl:ENSRNOG00000049937	20	20p12	pyridoxal (pyridoxine, vitamin B6) kinase	rno00750(Vitamin B6 metabolism)//rno01100(Metabolic pathways)	GO:0005654(nucleoplasm)//GO:0070062(extracellular exosome)//GO:0005634(nucleus)//GO:0005737(cytoplasm)//GO:0005829(cytosol)	GO:0008270(zinc ion binding)//GO:0008478(pyridoxal kinase activity)//GO:0005524(ATP binding)//GO:0031402(sodium ion binding)//GO:0070280(pyridoxal binding)//GO:0042803(protein homodimerization activity)//GO:0000287(magnesium ion binding)//GO:0046872(metal ion binding)//GO:0031403(lithium ion binding)//GO:0030170(pyridoxal phosphate binding)//GO:0030955(potassium ion binding)//GO:0008144(drug bind…	GO:0032570(response to progesterone)//GO:0032094(response to food)//GO:0016310(phosphorylation)//GO:0009636(response to toxic substance)//GO:0042816(vitamin B6 metabolic process)//GO:0008283(cell proliferation)//GO:0009443(pyridoxal 5'-phosphate salvage)//GO:0017085(response to insecticide)//GO:0010165(response to X-ray)//GO:0043066(negative regulation of apoptotic process)//GO:0014075(response t…
RGD1566085	ENSRNOG00000049970	protein_coding	-	chr20:13060972-13084547	5.85534	2.89924	2.01961	1.01408	0.0426	0.326761	up	4.16991	8.08667	5.30944	2.48394	3.6431	2.57068	361819	-	RGD:1566085	20	20p12	similar to pyridoxal (pyridoxine, vitamin B6) kinase	rno00750(Vitamin B6 metabolism)//rno01100(Metabolic pathways)	GO:0005829(cytosol)	GO:0008478(pyridoxal kinase activity)	GO:0016310(phosphorylation)//GO:0009443(pyridoxal 5'-phosphate salvage)//GO:0042816(vitamin B6 metabolic process)
LOC678813	ENSRNOG00000050065	protein_coding	+	chr10:11589058-11633735	4.39973	1.41891	3.10078	1.63263	5e-05	0.00423313	up	3.166	2.79298	7.24023	1.65617	1.83621	0.764359	678813	-	RGD:1595602	10	-	similar to limkain b1		GO:0005777(peroxisome)	GO:0000166(nucleotide binding)//GO:0003676(nucleic acid binding)	GO:0010468(regulation of gene expression)
Eng	ENSRNOG00000050190	protein_coding	+	chr3:17021959-17058548	5.57338	3.23766	1.72142	0.7836	0.0068	0.133304	up	4.32348	5.93535	6.4613	3.36075	2.99972	3.35252	497010	-	RGD:1593188|Ensembl:ENSRNOG00000050190	3	-	endoglin		GO:0009897(external side of plasma membrane)//GO:0043235(receptor complex)//GO:0009986(cell surface)//GO:0072563(endothelial microparticle)//GO:0016021(integral component of membrane)//GO:0005737(cytoplasm)//GO:0005654(nucleoplasm)//GO:0005615(extracellular space)//GO:0005925(focal adhesion)	GO:0042803(protein homodimerization activity)//GO:0005024(transforming growth factor beta-activated receptor activity)//GO:0034713(type I transforming growth factor beta receptor binding)//GO:0005114(type II transforming growth factor beta receptor binding)//GO:0036122(BMP binding)//GO:0005534(galactose binding)//GO:0005072(transforming growth factor beta receptor, cytoplasmic mediator activity)/…	GO:0070278(extracellular matrix constituent secretion)//GO:0048844(artery morphogenesis)//GO:0022617(extracellular matrix disassembly)//GO:0010628(positive regulation of gene expression)//GO:0016477(cell migration)//GO:0000122(negative regulation of transcription from RNA polymerase II promoter)//GO:0007179(transforming growth factor beta receptor signaling pathway)//GO:0001937(negative regulatio…
Shank2	ENSRNOG00000050206	protein_coding	+	chr1:224028790-224445824	10.0846	6.27887	1.60612	0.683577	5e-05	0.00423313	up	6.04184	14.5443	9.66772	8.09833	6.84318	3.89511	171093	CortBP1|ProSAP1|Spank-3	RGD:628772|Ensembl:ENSRNOG00000050206|Vega:OTTRNOG00000002182	1	1q41	SH3 and multiple ankyrin repeat domains 2	rno04724(Glutamatergic synapse)	GO:0045211(postsynaptic membrane)//GO:0005886(plasma membrane)//GO:0001917(photoreceptor inner segment)//GO:0043005(neuron projection)//GO:0031526(brush border membrane)//GO:0060170(ciliary membrane)//GO:0001750(photoreceptor outer segment)//GO:0008328(ionotropic glutamate receptor complex)//GO:0014069(postsynaptic density)//GO:0030054(cell junction)//GO:0030426(growth cone)//GO:0048786(presynapt…	GO:0017124(SH3 domain binding)//GO:0035255(ionotropic glutamate receptor binding)//GO:0005515(protein binding)//GO:0008022(protein C-terminus binding)	GO:0007416(synapse assembly)//GO:0007612(learning)//GO:0035176(social behavior)//GO:0007420(brain development)//GO:0071625(vocalization behavior)//GO:0051968(positive regulation of synaptic transmission, glutamatergic)//GO:0035640(exploration behavior)//GO:0060292(long term synaptic depression)//GO:0007584(response to nutrient)//GO:0060291(long-term synaptic potentiation)//GO:0007613(memory)//GO:…
Rfng	ENSRNOG00000050298	protein_coding	-	chr10:109555216-109558316	13.5322	8.27099	1.6361	0.710263	0.0049	0.113649	up	10.7315	13.7665	16.0985	10.1096	8.39161	6.31174	60433	-	RGD:621322|Ensembl:ENSRNOG00000050298	10	-	RFNG O-fucosylpeptide 3-beta-N-acetylglucosaminyltransferase	rno00514(Other types of O-glycan biosynthesis)//rno04330(Notch signaling pathway)	GO:0016020(membrane)//GO:0030173(integral component of Golgi membrane)//GO:0070062(extracellular exosome)	GO:0046872(metal ion binding)//GO:0033829(O-fucosylpeptide 3-beta-N-acetylglucosaminyltransferase activity)//GO:0016757(transferase activity, transferring glycosyl groups)	GO:0045747(positive regulation of Notch signaling pathway)//GO:0030154(cell differentiation)//GO:0032092(positive regulation of protein binding)//GO:0007399(nervous system development)//GO:0045746(negative regulation of Notch signaling pathway)//GO:0007389(pattern specification process)
AABR06030830.2	ENSRNOG00000050516	protein_coding	+	chr4:140627053-140627221	51.5323	0	inf	inf	0.0348	0.299302	up	0	103.457	51.14	0	0	0
Polr2i	ENSRNOG00000050560	protein_coding	-	chr1:92178395-92179412	21.3193	3.76978	5.65533	2.49961	0.0373	0.307339	up	16.0427	14.6577	33.2575	9.55115	1.7582	0	292778	-	RGD:1309395|Ensembl:ENSRNOG00000020799	1	1q21	polymerase (RNA) II (DNA directed) polypeptide I	rno00230(Purine metabolism)//rno00240(Pyrimidine metabolism)//rno01100(Metabolic pathways)//rno03020(RNA polymerase)//rno05016(Huntington's disease)//rno05169(Epstein-Barr virus infection)	GO:0005634(nucleus)//GO:0005575(cellular_component)//GO:0005730(nucleolus)//GO:0005665(DNA-directed RNA polymerase II, core complex)//GO:0005654(nucleoplasm)	GO:0003899(DNA-directed RNA polymerase activity)//GO:0003674(molecular_function)//GO:0008270(zinc ion binding)//GO:0003676(nucleic acid binding)	GO:0006283(transcription-coupled nucleotide-excision repair)//GO:0001193(maintenance of transcriptional fidelity during DNA-templated transcription elongation from RNA polymerase II promoter)//GO:0006366(transcription from RNA polymerase II promoter)//GO:0006367(transcription initiation from RNA polymerase II promoter)//GO:0008150(biological_process)
Tgfbr3l	ENSRNOG00000050573	protein_coding	-	chr12:4695814-4698512	16.6075	9.84248	1.68733	0.754741	0.01605	0.20658	up	20.9557	15.6478	13.219	10.1461	8.50646	10.8749	688681	-	RGD:1586419|Ensembl:ENSRNOG00000050573	12	12p12	transforming growth factor beta receptor 3 like		GO:0016021(integral component of membrane)//GO:0005575(cellular_component)	GO:0003674(molecular_function)	GO:0008150(biological_process)
Pdlim4	ENSRNOG00000050794	protein_coding	-	chr10:39171367-39185480	9.26707	3.29946	2.80866	1.48988	0.0006	0.029236	up	10.0722	8.62602	9.10299	4.22736	2.75416	2.91687	24915	H-Rev18|Ril	RGD:3575|Ensembl:ENSRNOG00000050794	10	-	PDZ and LIM domain 4			GO:0042805(actinin binding)//GO:0008270(zinc ion binding)	GO:0030036(actin cytoskeleton organization)
Pdcd5	ENSRNOG00000050827	protein_coding	-	chr1:93093133-93098267	21.7998	5.81572	3.74841	1.90628	0.02445	0.251672	up	26.7378	16.4899	22.1717	3.82046	3.5164	10.1103	292814	-	RGD:1310561|Ensembl:ENSRNOG00000050827	1	1q21	programmed cell death 5		GO:0005634(nucleus)//GO:0005737(cytoplasm)//GO:0070062(extracellular exosome)	GO:0008201(heparin binding)//GO:0048487(beta-tubulin binding)//GO:0003677(DNA binding)//GO:0010698(acetyltransferase activator activity)	GO:1903638(positive regulation of protein import into mitochondrial outer membrane)//GO:0010628(positive regulation of gene expression)//GO:1903645(negative regulation of chaperone-mediated protein folding)//GO:0071560(cellular response to transforming growth factor beta stimulus)//GO:0008285(negative regulation of cell proliferation)//GO:0043065(positive regulation of apoptotic process)//GO:0043…
Ache	ENSRNOG00000050841	protein_coding	-	chr12:24487851-24491390	31.3904	20.904	1.50164	0.586543	0.0009	0.037512	up	24.4522	33.1428	36.5762	15.7768	24.978	21.9572	83817	-	RGD:69313	12	-	acetylcholinesterase	rno00564(Glycerophospholipid metabolism)//rno04725(Cholinergic synapse)	GO:0043005(neuron projection)//GO:0030424(axon)//GO:0030054(cell junction)//GO:0005737(cytoplasm)//GO:0016020(membrane)//GO:0005794(Golgi apparatus)//GO:0045202(synapse)//GO:0005788(endoplasmic reticulum lumen)//GO:0045211(postsynaptic membrane)//GO:0043025(neuronal cell body)//GO:0009986(cell surface)//GO:0030425(dendrite)//GO:0031225(anchored component of membrane)//GO:0031594(neuromuscular jun…	GO:0043236(laminin binding)//GO:0033265(choline binding)//GO:0017171(serine hydrolase activity)//GO:0042803(protein homodimerization activity)//GO:0005518(collagen binding)//GO:0004104(cholinesterase activity)//GO:0042166(acetylcholine binding)//GO:0043621(protein self-association)//GO:0016787(hydrolase activity)//GO:0003990(acetylcholinesterase activity)	GO:0051262(protein tetramerization)//GO:0060041(retina development in camera-type eye)//GO:0007416(synapse assembly)//GO:0007155(cell adhesion)//GO:0002076(osteoblast development)//GO:0045212(neurotransmitter receptor biosynthetic process)//GO:0031623(receptor internalization)//GO:0070997(neuron death)//GO:0008291(acetylcholine metabolic process)//GO:0001919(regulation of receptor recycling)//GO:…
LOC100909722	ENSRNOG00000050844	protein_coding	+	chr3:14725847-14756245	2.66882	0	inf	inf	5e-05	0.00423313	up	0	0.17079	7.83568	0	0	0
Cebpd	ENSRNOG00000050869	protein_coding	+	chr11:92069788-92070898	36.2906	6.80446	5.33334	2.41504	5e-05	0.00423313	up	37.7672	36.3925	34.712	9.13468	3.66282	7.61588	25695	C/EBPd|CELF	RGD:2328|Ensembl:ENSRNOG00000050869	11	-	CCAAT/enhancer binding protein delta		GO:0005634(nucleus)	GO:0046982(protein heterodimerization activity)//GO:0042803(protein homodimerization activity)//GO:0043565(sequence-specific DNA binding)//GO:0000978(RNA polymerase II core promoter proximal region sequence-specific DNA binding)//GO:0044212(transcription regulatory region DNA binding)//GO:0001077(transcriptional activator activity, RNA polymerase II core promoter proximal region sequence-specific…	GO:0048839(inner ear development)//GO:0045669(positive regulation of osteoblast differentiation)//GO:0002244(hematopoietic progenitor cell differentiation)//GO:0006366(transcription from RNA polymerase II promoter)//GO:0045892(negative regulation of transcription, DNA-templated)//GO:0045944(positive regulation of transcription from RNA polymerase II promoter)//GO:0006357(regulation of transcripti…
LOC100912538	ENSRNOG00000050877	protein_coding	+	chr2:9560798-9574322	12.5641	0.669659	18.762	4.22974	0.00415	0.103719	up	22.0627	0.57862	15.0511	0.966047	0.709674	0.333255	100912538	-	RGD:6486167|Ensembl:ENSRNOG00000050877	2	-	centrin-3-like			GO:0005509(calcium ion binding)
LOC100911261	ENSRNOG00000050900	protein_coding	-	chr15:21931080-21975677	5.55555	2.90491	1.91247	0.935434	0.00095	0.0392338	up	7.58635	8.16508	0.915203	0.936596	0.783625	6.99452	100911261	-	RGD:6493869	15	-	filamin-B-like
Hmgb3	ENSRNOG00000050910	protein_coding	+	chr17:37996455-37998057	30.8461	18.2742	1.68796	0.755281	0.02165	0.240781	up	31.3999	35.4849	25.6536	9.92091	40.108	4.79363	305373	RGD1564407	RGD:1564407|Ensembl:ENSRNOG00000011096	14	-	high mobility group box 3		GO:0005634(nucleus)	GO:0008301(DNA binding, bending)//GO:0003723(RNA binding)//GO:0000400(four-way junction DNA binding)//GO:0044822(poly(A) RNA binding)//GO:0003677(DNA binding)	GO:0045578(negative regulation of B cell differentiation)//GO:0045596(negative regulation of cell differentiation)//GO:0045638(negative regulation of myeloid cell differentiation)//GO:0032392(DNA geometric change)
Sap25	ENSRNOG00000051023	protein_coding	-	chr12:24142946-24144397	10.0229	4.12551	2.42948	1.28065	0.0136	0.190907	up	7.31096	9.2184	13.5393	6.78869	3.91213	1.67573	288559	RGD1562406	RGD:1562406|Ensembl:ENSRNOG00000051023	12	12q12	Sin3A-associated protein 25		GO:0005634(nucleus)//GO:0005737(cytoplasm)		GO:0006355(regulation of transcription, DNA-templated)

## Sheet: dn.B_vs_A
B vs A.down Fold Change: 1.5 p-value: 0.05 FPKM >= 0.1 in at least one group Column A: gene, the gene name. Column B: gene_id, the Ensembl gene identifier. Column C: biotype, protein_coding. Column D: strand, transcription direction. Column E: locus, genomic locus. chromosome: start-end. Column F ~ G, FPKM value of each group. Column H: fold change, fold change between two groups (inf: infinity, …
B vs A down-regulated genes
gene	gene_id	biotype	strand	locus	B_FPKM	A_FPKM	Fold change	log2(fold change)	p_value	FDR	Regulation	4.Input_FPKM	5.Input_FPKM	6.Input_FPKM	1.Input_FPKM	2.Input_FPKM	3.Input_FPKM	GeneID	Synonyms	dbXrefs	chromosome	map_location	description	pathway	GO-CC	GO-MF	GO-BP
Mpst	ENSRNOG00000000185	protein_coding	+	chr7:119614630-119622095	8.29856	12.8196	-1.5448	-0.627423	0.02345	0.247973	down	6.45567	7.45271	10.9873	14.0187	11.0641	13.376	192172	Mst	RGD:620065|Ensembl:ENSRNOG00000000185	7	7q34	mercaptopyruvate sulfurtransferase	rno00270(Cysteine and methionine metabolism)//rno00920(Sulfur metabolism)//rno01100(Metabolic pathways)//rno04122(Sulfur relay system)	GO:0005743(mitochondrial inner membrane)//GO:0070062(extracellular exosome)//GO:0043005(neuron projection)//GO:0005829(cytosol)//GO:0045202(synapse)//GO:0005739(mitochondrion)//GO:0030054(cell junction)//GO:0005737(cytoplasm)	GO:0004792(thiosulfate sulfurtransferase activity)//GO:0042802(identical protein binding)//GO:0016784(3-mercaptopyruvate sulfurtransferase activity)	GO:0001822(kidney development)//GO:0070814(hydrogen sulfide biosynthetic process)//GO:0001889(liver development)//GO:0021510(spinal cord development)//GO:0019346(transsulfuration)
Zfp207	ENSRNOG00000000236	protein_coding	+	chr10:67418636-67440271	37.4651	67.6029	-1.80442	-0.851538	0.01875	0.223778	down	43.0582	29.3221	40.0149	67.4414	79.6812	55.6861	303763	-	RGD:1308121|Ensembl:ENSRNOG00000000236	10	10q26	zinc finger protein 207		GO:0005634(nucleus)//GO:0000776(kinetochore)//GO:1990047(spindle matrix)//GO:0005730(nucleolus)	GO:0044822(poly(A) RNA binding)//GO:0008017(microtubule binding)//GO:0008201(heparin binding)//GO:0046872(metal ion binding)	GO:0051983(regulation of chromosome segregation)//GO:0090307(mitotic spindle assembly)//GO:0008608(attachment of spindle microtubules to kinetochore)//GO:0007094(mitotic spindle assembly checkpoint)//GO:0050821(protein stabilization)//GO:0000070(mitotic sister chromatid segregation)
Dcbld1	ENSRNOG00000000407	protein_coding	+	chr20:35139174-35232665	1.6993	3.57053	-2.10118	-1.0712	0.0242	0.251006	down	1.65019	0.736132	2.71158	2.71835	1.83831	6.15493	309773	-	RGD:1307211|Ensembl:ENSRNOG00000000407	20	20q11	discoidin, CUB and LCCL domain containing 1		GO:0016021(integral component of membrane)
Pcbd1	ENSRNOG00000000566	protein_coding	+	chr20:32402033-32491710	8.88219	14.6604	-1.65054	-0.722936	0.0352	0.29951	down	9.22514	10.5294	6.89197	12.8973	15.6521	15.4318	29700	DCoH|Pcbd|Pcd|Phs|TCF1	RGD:3263|Ensembl:ENSRNOG00000000566	20	20q11	pterin-4 alpha-carbinolamine dehydratase 1		GO:0005634(nucleus)//GO:0070062(extracellular exosome)//GO:0005575(cellular_component)//GO:0005737(cytoplasm)//GO:0005654(nucleoplasm)	GO:0008124(4-alpha-hydroxytetrahydrobiopterin dehydratase activity)//GO:0003674(molecular_function)//GO:0004505(phenylalanine 4-monooxygenase activity)//GO:0042802(identical protein binding)//GO:0003713(transcription coactivator activity)	GO:0055114(oxidation-reduction process)//GO:0006558(L-phenylalanine metabolic process)//GO:0051289(protein homotetramerization)//GO:0051291(protein heterooligomerization)//GO:0006351(transcription, DNA-templated)//GO:0043496(regulation of protein homodimerization activity)//GO:0008150(biological_process)//GO:0006729(tetrahydrobiopterin biosynthetic process)//GO:0045893(positive regulation of tran…
RT1-M3-1	ENSRNOG00000000763	protein_coding	-	chr20:3856747-3860887	2.50795	4.44459	-1.7722	-0.82554	0.0497	0.348646	down	3.24013	1.98491	2.29883	3.22639	3.63726	6.47013	24747	4B2/3.7|H2-M3|RT1-M3|RanoM3|RanoM301|RanoM302	RGD:3494|Ensembl:ENSRNOG00000000763|Vega:OTTRNOG00000001434	20	20p12	RT1 class Ib, locus M3, gene 1	rno04144(Endocytosis)//rno04145(Phagosome)//rno04514(Cell adhesion molecules (CAMs))//rno04612(Antigen processing and presentation)//rno04940(Type I diabetes mellitus)//rno05166(HTLV-I infection)//rno05168(Herpes simplex infection)//rno05169(Epstein-Barr virus infection)//rno05203(Viral carcinogenesis)//rno05320(Autoimmune thyroid disease)//rno05330(Allograft rejection)//rno05332(Graft-versus-hos…	GO:0032398(MHC class Ib protein complex)//GO:0005886(plasma membrane)//GO:0042612(MHC class I protein complex)//GO:0009897(external side of plasma membrane)//GO:0016021(integral component of membrane)	GO:0005102(receptor binding)//GO:0042605(peptide antigen binding)	GO:0002481(antigen processing and presentation of exogenous protein antigen via MHC class Ib, TAP-dependent)//GO:0045429(positive regulation of nitric oxide biosynthetic process)//GO:0002476(antigen processing and presentation of endogenous peptide antigen via MHC class Ib)//GO:0032729(positive regulation of interferon-gamma production)//GO:0002474(antigen processing and presentation of peptide a…
Hsph1	ENSRNOG00000000902	protein_coding	-	chr12:8423547-8442481	26.5011	96.7476	-3.65069	-1.86817	5e-05	0.00423313	down	28.1027	20.7196	30.6811	77.881	167.649	44.7126	288444	Hsp105	RGD:1311609|Ensembl:ENSRNOG00000000902	12	12p11	heat shock protein family H (Hsp110) member 1	rno04141(Protein processing in endoplasmic reticulum)	GO:0070062(extracellular exosome)//GO:0005874(microtubule)//GO:0005829(cytosol)//GO:0005654(nucleoplasm)//GO:0005634(nucleus)//GO:0005737(cytoplasm)	GO:0005524(ATP binding)//GO:0043014(alpha-tubulin binding)	GO:2001234(negative regulation of apoptotic signaling pathway)//GO:1903753(negative regulation of p38MAPK cascade)//GO:0061098(positive regulation of protein tyrosine kinase activity)//GO:0045944(positive regulation of transcription from RNA polymerase II promoter)//GO:0051085(chaperone mediated protein folding requiring cofactor)//GO:1903748(negative regulation of establishment of protein locali…
Ocm2	ENSRNOG00000001031	protein_coding	+	chr12:14673088-14678847	0	2.22155	-inf	-inf	0.00015	0.0104737	down	0	0	0	0.689275	3.12019	2.85519	25503	OM|Ocm|oncmodulin	RGD:3222|Ensembl:ENSRNOG00000001031|Vega:OTTRNOG00000001893	12	12p11	oncomodulin 2		GO:0043234(protein complex)//GO:0005634(nucleus)//GO:0005737(cytoplasm)	GO:0046982(protein heterodimerization activity)//GO:0005509(calcium ion binding)//GO:0042803(protein homodimerization activity)	GO:0051480(regulation of cytosolic calcium ion concentration)
Pla2g1b	ENSRNOG00000001153	protein_coding	-	chr12:48676471-48685929	2.58805	9.44826	-3.65072	-1.86818	0.0259	0.258352	down	4.42429	1.48553	1.85434	18.6716	8.83157	0.841592	29526	-	RGD:61949|Ensembl:ENSRNOG00000001153	12	12q16	phospholipase A2 group IB	rno00564(Glycerophospholipid metabolism)//rno00565(Ether lipid metabolism)//rno00590(Arachidonic acid metabolism)//rno00591(Linoleic acid metabolism)//rno00592(alpha-Linolenic acid metabolism)//rno01100(Metabolic pathways)//rno04014(Ras signaling pathway)//rno04270(Vascular smooth muscle contraction)//rno04972(Pancreatic secretion)//rno04975(Fat digestion and absorption)	GO:0005576(extracellular region)//GO:0005615(extracellular space)//GO:0009986(cell surface)//GO:0030141(secretory granule)	GO:0005102(receptor binding)//GO:0004623(phospholipase A2 activity)//GO:0005509(calcium ion binding)//GO:0047498(calcium-dependent phospholipase A2 activity)	GO:0002227(innate immune response in mucosa)//GO:0006644(phospholipid metabolic process)//GO:0015758(glucose transport)//GO:0019731(antibacterial humoral response)//GO:0050830(defense response to Gram-positive bacterium)//GO:0032869(cellular response to insulin stimulus)//GO:0046470(phosphatidylcholine metabolic process)//GO:0044240(multicellular organism lipid catabolic process)//GO:0045740(posi…
Prmt2	ENSRNOG00000001297	protein_coding	+	chr20:15309077-15366940	5.16666	8.48213	-1.64171	-0.715195	0.00975	0.161065	down	5.61541	5.51623	4.36833	7.78724	9.47052	8.18862	499420	Hrmt1l1	RGD:1565519|Ensembl:ENSRNOG00000001297	20	20p12	protein arginine methyltransferase 2		GO:0005575(cellular_component)//GO:0005829(cytosol)//GO:0005654(nucleoplasm)//GO:0005634(nucleus)//GO:0035189(Rb-E2F complex)//GO:0005737(cytoplasm)	GO:0003674(molecular_function)//GO:0042975(peroxisome proliferator activated receptor binding)//GO:0008013(beta-catenin binding)//GO:0035242(protein-arginine omega-N asymmetric methyltransferase activity)//GO:0042803(protein homodimerization activity)//GO:0008469(histone-arginine N-methyltransferase activity)//GO:0016274(protein-arginine N-methyltransferase activity)//GO:0050681(androgen receptor…	GO:0032088(negative regulation of NF-kappaB transcription factor activity)//GO:2000134(negative regulation of G1/S transition of mitotic cell cycle)//GO:0001666(response to hypoxia)//GO:0034969(histone arginine methylation)//GO:0019919(peptidyl-arginine methylation, to asymmetrical-dimethyl arginine)//GO:0060765(regulation of androgen receptor signaling pathway)//GO:0045892(negative regulation of…
[truncated: 257 more rows]
